# Supplementary material for: Crystal structure of tris­(3-methyl-1H-pyrazol-1-yl)methane
Source: Acta Crystallogr E Crystallogr Commun. 2015 Oct 3;71(Pt 11):o816. doi: 10.1107/S2056989015017247 (PMC4645007; doi:10.1107/S2056989015017247)
Supplement: Supplementary file 1 [file e-71-0o816-sup1.cif]

##############################################################################
#                                                                            #
# This CIF contains the data in a paper accepted for publication in          #
# Acta Crystallographica Section E. It conforms to the requirements of       #
# Notes for Authors for Acta Crystallographica Section E, and has been       #
# peer reviewed under the auspices of the IUCr Commission on Journals.       #
#                                                                            #
# Full details of the Crystallographic Information File format               #
# are given in the paper "The Crystallographic Information File (CIF):       #
# a New Standard Archive File for Crystallography" by S. R. Hall, F. H.      #
# Allen and I. D. Brown [Acta Cryst. (1991), A47, 655-685].                  #
#                                                                            #
# The current version of the core CIF dictionary is obtainable from          #
# ftp://ftp.iucr.org/pub/cif_core.dic.                                       #
#                                                                            #
# Software is freely available for graphical display of the structure(s)     #
# in this CIF. For information consult the CIF software page                 #
# http://www.iucr.org/resources/cif/software.                                #
#                                                                            #
# This file may be used for bona fide research purposes within the           #
# scientific community so long as proper attribution is given to the journal # 
# article from which it was obtained.                                        #
#                                                                            #
##############################################################################
data_I
_database_code_depnum_ccdc_archive 'CCDC 1424633'
_audit_creation_method
;
Olex2 1.2
(compiled 2015.01.26 svn.r3150 for OlexSys, GUI svn.r4998)
;
_journal_date_recd_electronic     2015-09-12
_journal_date_accepted     2015-09-15
_journal_name_full     'Acta Crystallographica, Section E'
_journal_year     2015
_journal_volume     71
_journal_issue     11
_journal_page_first     o816
_journal_page_last     o816
_journal_paper_category     HO
_journal_paper_doi     10.1107/S2056989015017247
_journal_coeditor_code     ZL2643
_publ_contact_author_name     'Nazarenko, Alexander Y.'
_publ_contact_author_address
;
Chemistry Department, SUNY Buffalo State,
1300 Elmwood Ave
Buffalo, NY 14222
USA
;
_publ_contact_author_email     nazareay@buffalostate.edu
_publ_contact_author_fax     '1-716-878-4028'
_publ_contact_author_phone     '17168785923'
_publ_section_title
;
Crystal structure of tris(3-methyl-1<i>H</i>-pyrazol-1-yl)methane
;
loop_
    _publ_author_name
    _publ_author_footnote
    _publ_author_address
    'Goodman, Margaret A.' .
;
Chemistry Department
D'Youville College
320 Porter Avenue,
Buffalo, NY 14201
USA
;
    'Goodman, M. Scott' .
;
Chemistry Department, SUNY Buffalo State,
1300 Elmwood Ave
Buffalo, NY 14222
USA
;
    'Nazarenko, Alexander Y.' .
;
Chemistry Department, SUNY Buffalo State,
1300 Elmwood Ave
Buffalo, NY 14222
USA
;
    'Patel, Ealin N.' .
;
Chemistry Department, SUNY Buffalo State,
1300 Elmwood Ave
Buffalo, NY 14222
USA
;
_chemical_name_systematic
;
1,1',1''-Methanetriyltris(3-methyl-1<i>H</i>-pyrazole)
;
_chemical_name_common     tris(3-methylpyrazol-1-yl)methane
_chemical_formula_moiety     'C13 H16 N6'
_chemical_formula_sum     'C13 H16 N6'
_chemical_formula_iupac     'C13 H16 N6'
_chemical_formula_weight     256.32
_chemical_melting_point     ?
_shelx_space_group_comment
;
The symmetry employed for this shelxl refinement is uniquely defined
by the following loop, which should always be used as a source of
symmetry information in preference to the above space-group names.
They are only intended as comments.
;
_space_group_crystal_system     monoclinic
_space_group_name_H-M_alt     'P 21/c'
_space_group_name_Hall     '-P 2ybc'
loop_
    _space_group_symop_operation_xyz
    'x, y, z'
    '-x, y+1/2, -z+1/2'
    '-x, -y, -z'
    'x, -y-1/2, z-1/2'
_cell_length_a     12.0881(8)
_cell_length_b     13.4178(10)
_cell_length_c     9.0985(6)
_cell_angle_alpha     90
_cell_angle_beta     111.630(2)
_cell_angle_gamma     90
_cell_volume     1371.82(16)
_cell_formula_units_Z     4
_cell_measurement_reflns_used     9433
_cell_measurement_theta_min     2.86
_cell_measurement_theta_max     25.71
_cell_measurement_temperature     173(2)
_exptl_crystal_description     'block'
_exptl_crystal_colour     colourless
_exptl_crystal_size_max     0.596
_exptl_crystal_size_mid     0.48
_exptl_crystal_size_min     0.292
_exptl_crystal_density_diffrn     1.241
_exptl_crystal_density_meas     ?
_exptl_crystal_density_method     ?
_exptl_crystal_F_000     544
_exptl_absorpt_coefficient_mu     0.081
_exptl_absorpt_correction_type     multi-scan
_exptl_absorpt_process_details
;
(SADABS; Bruker, 2014)
;
_shelx_estimated_absorpt_T_min     0.953
_shelx_estimated_absorpt_T_max     0.977
_exptl_absorpt_correction_T_min     0.7057
_exptl_absorpt_correction_T_max     0.7465
_exptl_special_details
;
SADABS-2014/5 (Bruker,2014/5) was used for absorption correction.
wR2(int) was 0.0499 before and 0.0468 after correction.
The ratio of minimum to maximum transmission is 0.9453.
The \l/2 correction factor is 0.00150.
;
_diffrn_ambient_temperature     173
_diffrn_radiation_type     MoK\a
_diffrn_radiation_wavelength     0.71073
_diffrn_measurement_device_type     'Bruker Photon-100 CMOS'
_diffrn_measurement_method     '\f and \w scans'
_diffrn_detector_area_resol_mean     ?
_diffrn_reflns_number     22036
_diffrn_reflns_av_R_equivalents     0.0294
_diffrn_reflns_theta_min     2.847
_diffrn_reflns_theta_max     25.733
_diffrn_reflns_theta_full     25.733
_diffrn_measured_fraction_theta_max     0.998
_diffrn_measured_fraction_theta_full     0.998
_diffrn_reflns_limit_h_min     -14
_diffrn_reflns_limit_h_max     14
_diffrn_reflns_limit_k_min     -16
_diffrn_reflns_limit_k_max     16
_diffrn_reflns_limit_l_min     -10
_diffrn_reflns_limit_l_max     11
_diffrn_standards_number     0
_refine_special_details
;
1. Fixed Uiso
 At 1.2 times of:
  All C(H) groups, All C(H,H,H,H,H,H) groups
2. Others
 Sof(H5D)=Sof(H5E)=Sof(H5F)=1-FVAR(1)
 Sof(H5A)=Sof(H5B)=Sof(H5C)=FVAR(1)
3.a Disordered Me refined with riding coordinates and stretchable bonds:
 C5(H5A,H5B,H5C,H5D,H5E,H5F)
;
_reflns_number_total     2612
_reflns_number_gt     2171
_reflns_threshold_expression     I>2\s(I)
_refine_ls_structure_factor_coef     Fsqd
_refine_ls_matrix_type     full
_refine_ls_R_factor_all     0.0488
_refine_ls_R_factor_gt     0.0370
_refine_ls_wR_factor_gt     0.0917
_refine_ls_wR_factor_ref     0.0986
_refine_ls_goodness_of_fit_ref     1.049
_refine_ls_restrained_S_all     1.049
_refine_ls_number_reflns     2612
_refine_ls_number_parameters     225
_refine_ls_number_restraints     0
_refine_ls_hydrogen_treatment     mixed
_refine_ls_weighting_scheme     calc
_refine_ls_weighting_details
              'w=1/[\s^2^(Fo^2^)+(0.0457P)^2^+0.5131P] where P=(Fo^2^+2Fc^2^)/3'
_atom_sites_solution_hydrogens     mixed
_atom_sites_solution_primary     ?
_atom_sites_solution_secondary     ?
_refine_ls_shift/su_max     0.000
_refine_ls_shift/su_mean     0.000
_refine_diff_density_max     0.275
_refine_diff_density_min     -0.190
_refine_ls_extinction_method     none
_refine_ls_extinction_coef     .
loop_
    _atom_type_symbol
    _atom_type_description
    _atom_type_scat_dispersion_real
    _atom_type_scat_dispersion_imag
    _atom_type_scat_source
    'C' 'C' 0.0033 0.0016
                         'International Tables Vol C Tables 4.2.6.8 and 6.1.1.4'
    'H' 'H' 0.0000 0.0000
                         'International Tables Vol C Tables 4.2.6.8 and 6.1.1.4'
    'N' 'N' 0.0061 0.0033
                         'International Tables Vol C Tables 4.2.6.8 and 6.1.1.4'
_computing_data_collection
;
APEX2 (Bruker, 2013)
;
_computing_cell_refinement
;
SAINT (Bruker, 2013)
;
_computing_data_reduction
;
SAINT (Bruker, 2013)
;
_computing_structure_solution
;
<i>SHELXT</i> (Sheldrick, 2015a)
;
_computing_structure_refinement
;
SHELXL2014 (Sheldrick, 2015b)
;
_computing_molecular_graphics
;
OLEX2 (Dolomanov <i>et al.</i>,  2009)
;
_computing_publication_material
;
OLEX2 (Dolomanov <i>et al.</i>,  2009)
;
loop_
    _atom_site_type_symbol
    _atom_site_label
    _atom_site_fract_x
    _atom_site_fract_y
    _atom_site_fract_z
    _atom_site_U_iso_or_equiv
    _atom_site_adp_type
    _atom_site_calc_flag
    _atom_site_occupancy
    _atom_site_disorder_assembly
    _atom_site_disorder_group
    N N1 0.75721(10) 0.58635(9) 0.89470(13) 0.0257(3) Uani d 1 . .
    C C1 0.81554(12) 0.51681(10) 0.82664(15) 0.0231(3) Uani d 1 . .
    H H1 0.8972(14) 0.5366(11) 0.8603(18) 0.028 Uiso d 1 . .
    N N2 0.64449(11) 0.57102(10) 0.88717(14) 0.0322(3) Uani d 1 . .
    C C2 0.80352(15) 0.67251(12) 0.96750(19) 0.0379(4) Uani d 1 . .
    H H2 0.8860(18) 0.6925(14) 0.984(2) 0.051(5) Uiso d 1 . .
    N N3 0.76487(10) 0.52045(9) 0.65612(13) 0.0247(3) Uani d 1 . .
    C C3 0.71772(17) 0.71542(14) 1.0092(2) 0.0469(4) Uani d 1 . .
    H H3 0.7246(19) 0.7797(18) 1.066(3) 0.074(7) Uiso d 1 . .
    N N4 0.83993(11) 0.50592(9) 0.57737(14) 0.0288(3) Uani d 1 . .
    C C4 0.62038(14) 0.65090(12) 0.95767(18) 0.0358(4) Uani d 1 . .
    N N5 0.81296(9) 0.41679(8) 0.88404(12) 0.0224(3) Uani d 1 . .
    C C5 0.50296(17) 0.66100(16) 0.9753(2) 0.0547(5) Uani d 1 . .
    H H5A 0.50076(17) 0.7279(9) 1.0330(8) 0.066 Uiso calc 0.544(19) . .
    H H5B 0.4350(9) 0.66087(16) 0.8637(14) 0.066 Uiso calc 0.544(19) . .
    H H5C 0.4909(2) 0.6013(8) 1.0416(9) 0.066 Uiso calc 0.544(19) . .
    H H5D 0.4504(7) 0.5989(8) 0.9259(7) 0.066 Uiso calc 0.456(19) . .
    H H5E 0.5161(2) 0.66585(18) 1.0952(15) 0.066 Uiso calc 0.456(19) . .
    H H5F 0.4602(6) 0.7254(8) 0.9172(8) 0.066 Uiso calc 0.456(19) . .
    N N6 0.90717(10) 0.38708(9) 1.01297(12) 0.0249(3) Uani d 1 . .
    C C6 0.64987(13) 0.52449(12) 0.55706(17) 0.0310(3) Uani d 1 . .
    H H6 0.5895(15) 0.5348(12) 0.5961(19) 0.031(4) Uiso d 1 . .
    C C7 0.64953(14) 0.51349(12) 0.40812(17) 0.0332(4) Uani d 1 . .
    H H7 0.5830(16) 0.5140(13) 0.313(2) 0.043(5) Uiso d 1 . .
    C C8 0.76915(13) 0.50248(11) 0.42596(16) 0.0299(3) Uani d 1 . .
    C C9 0.82000(19) 0.48816(18) 0.3011(2) 0.0473(5) Uani d 1 . .
    H H9A 0.905(2) 0.4833(17) 0.347(3) 0.072(7) Uiso d 1 . .
    H H9B 0.784(2) 0.433(2) 0.236(3) 0.084(8) Uiso d 1 . .
    H H9C 0.805(2) 0.548(2) 0.234(3) 0.088(8) Uiso d 1 . .
    C C10 0.72423(13) 0.34908(11) 0.84262(18) 0.0311(3) Uani d 1 . .
    H H10 0.6507(15) 0.3624(12) 0.755(2) 0.036(4) Uiso d 1 . .
    C C11 0.76199(14) 0.27160(12) 0.94568(19) 0.0332(4) Uani d 1 . .
    H H11 0.7205(15) 0.2122(13) 0.945(2) 0.039(5) Uiso d 1 . .
    C C12 0.87610(13) 0.29819(11) 1.04977(16) 0.0285(3) Uani d 1 . .
    C C13 0.95886(18) 0.24190(16) 1.1873(2) 0.0454(4) Uani d 1 . .
    H H13A 1.032(2) 0.2793(19) 1.244(3) 0.086(8) Uiso d 1 . .
    H H13B 0.921(2) 0.2225(19) 1.253(3) 0.088(8) Uiso d 1 . .
    H H13C 0.982(2) 0.183(2) 1.150(3) 0.094(9) Uiso d 1 . .
loop_
    _atom_site_aniso_label
    _atom_site_aniso_U_11
    _atom_site_aniso_U_22
    _atom_site_aniso_U_33
    _atom_site_aniso_U_12
    _atom_site_aniso_U_13
    _atom_site_aniso_U_23
    N1 0.0252(6) 0.0268(6) 0.0242(6) -0.0002(5) 0.0081(5) -0.0029(5)
    C1 0.0219(7) 0.0251(7) 0.0210(7) -0.0020(5) 0.0063(5) -0.0013(5)
    N2 0.0272(7) 0.0379(7) 0.0315(7) 0.0033(5) 0.0108(5) -0.0050(5)
    C2 0.0404(10) 0.0334(9) 0.0411(9) -0.0069(7) 0.0163(7) -0.0108(7)
    N3 0.0224(6) 0.0305(7) 0.0209(6) -0.0011(5) 0.0077(5) -0.0003(5)
    C3 0.0528(11) 0.0350(10) 0.0560(11) 0.0016(8) 0.0237(9) -0.0134(8)
    N4 0.0281(7) 0.0350(7) 0.0261(6) 0.0001(5) 0.0134(5) 0.0006(5)
    C4 0.0351(9) 0.0406(9) 0.0316(8) 0.0104(7) 0.0122(7) 0.0000(7)
    N5 0.0199(6) 0.0241(6) 0.0221(6) -0.0007(4) 0.0064(4) -0.0015(5)
    C5 0.0450(11) 0.0647(13) 0.0602(12) 0.0151(9) 0.0260(9) -0.0059(10)
    N6 0.0231(6) 0.0310(7) 0.0207(6) 0.0004(5) 0.0081(5) 0.0023(5)
    C6 0.0236(7) 0.0424(9) 0.0252(7) -0.0006(6) 0.0070(6) -0.0003(6)
    C7 0.0317(8) 0.0409(9) 0.0224(7) -0.0006(7) 0.0048(6) 0.0004(6)
    C8 0.0347(8) 0.0309(8) 0.0245(7) -0.0015(6) 0.0115(6) 0.0007(6)
    C9 0.0467(11) 0.0697(14) 0.0302(9) -0.0003(10) 0.0195(8) -0.0020(9)
    C10 0.0236(8) 0.0287(8) 0.0374(8) -0.0033(6) 0.0069(7) -0.0032(6)
    C11 0.0314(8) 0.0262(8) 0.0455(9) -0.0045(6) 0.0182(7) 0.0001(7)
    C12 0.0302(8) 0.0309(8) 0.0295(7) 0.0018(6) 0.0169(6) 0.0040(6)
    C13 0.0448(11) 0.0479(11) 0.0436(10) 0.0026(9) 0.0163(9) 0.0205(9)
_geom_special_details
;
 All esds (except the esd in the dihedral angle between two l.s. planes)
 are estimated using the full covariance matrix.  The cell esds are taken
 into account individually in the estimation of esds in distances, angles
 and torsion angles; correlations between esds in cell parameters are only
 used when they are defined by crystal symmetry.  An approximate (isotropic)
 treatment of cell esds is used for estimating esds involving l.s. planes.
;
loop_
    _geom_bond_atom_site_label_1
    _geom_bond_atom_site_label_2
    _geom_bond_site_symmetry_2
    _geom_bond_distance
    _geom_bond_publ_flag
    N1 C1 . 1.4398(18) ?
    N1 N2 . 1.3546(17) ?
    N1 C2 . 1.347(2) ?
    C1 H1 . 0.956(16) ?
    C1 N3 . 1.4436(17) ?
    C1 N5 . 1.4446(17) ?
    N2 C4 . 1.3353(19) ?
    C2 H2 . 0.99(2) ?
    C2 C3 . 1.357(2) ?
    N3 N4 . 1.3615(16) ?
    N3 C6 . 1.3506(18) ?
    C3 H3 . 0.99(2) ?
    C3 C4 . 1.395(2) ?
    N4 C8 . 1.3278(18) ?
    C4 C5 . 1.492(2) ?
    N5 N6 . 1.3591(15) ?
    N5 C10 . 1.3490(18) ?
    C5 H5A . 1.045(13) ?
    C5 H5B . 1.045(13) ?
    C5 H5C . 1.045(13) ?
    C5 H5D . 1.045(13) ?
    C5 H5E . 1.045(13) ?
    C5 H5F . 1.045(13) ?
    N6 C12 . 1.3298(19) ?
    C6 H6 . 0.932(17) ?
    C6 C7 . 1.362(2) ?
    C7 H7 . 0.939(18) ?
    C7 C8 . 1.402(2) ?
    C8 C9 . 1.490(2) ?
    C9 H9A . 0.96(2) ?
    C9 H9B . 0.95(3) ?
    C9 H9C . 0.98(3) ?
    C10 H10 . 0.965(17) ?
    C10 C11 . 1.361(2) ?
    C11 H11 . 0.941(18) ?
    C11 C12 . 1.401(2) ?
    C12 C13 . 1.488(2) ?
    C13 H13A . 0.98(3) ?
    C13 H13B . 0.92(3) ?
    C13 H13C . 0.95(3) ?
loop_
    _geom_angle_atom_site_label_1
    _geom_angle_atom_site_label_2
    _geom_angle_atom_site_label_3
    _geom_angle_site_symmetry_1
    _geom_angle_site_symmetry_3
    _geom_angle
    _geom_angle_publ_flag
    N2 N1 C1 . . 121.52(11) ?
    C2 N1 C1 . . 125.94(12) ?
    C2 N1 N2 . . 112.52(12) ?
    N1 C1 H1 . . 107.0(9) ?
    N1 C1 N3 . . 111.06(11) ?
    N1 C1 N5 . . 111.55(11) ?
    N3 C1 H1 . . 108.3(9) ?
    N3 C1 N5 . . 111.27(11) ?
    N5 C1 H1 . . 107.4(9) ?
    C4 N2 N1 . . 104.33(12) ?
    N1 C2 H2 . . 121.4(11) ?
    N1 C2 C3 . . 106.24(15) ?
    C3 C2 H2 . . 132.4(11) ?
    N4 N3 C1 . . 117.37(11) ?
    C6 N3 C1 . . 130.02(12) ?
    C6 N3 N4 . . 112.10(11) ?
    C2 C3 H3 . . 126.0(13) ?
    C2 C3 C4 . . 106.23(15) ?
    C4 C3 H3 . . 127.8(13) ?
    C8 N4 N3 . . 104.56(11) ?
    N2 C4 C3 . . 110.68(14) ?
    N2 C4 C5 . . 120.61(16) ?
    C3 C4 C5 . . 128.69(16) ?
    N6 N5 C1 . . 117.49(11) ?
    C10 N5 C1 . . 130.21(12) ?
    C10 N5 N6 . . 111.75(11) ?
    C4 C5 H5A . . 109.5 ?
    C4 C5 H5B . . 109.5 ?
    C4 C5 H5C . . 109.5 ?
    C4 C5 H5D . . 109.5 ?
    C4 C5 H5E . . 109.5 ?
    C4 C5 H5F . . 109.5 ?
    H5A C5 H5B . . 109.5 ?
    H5A C5 H5C . . 109.5 ?
    H5A C5 H5D . . 141.1 ?
    H5A C5 H5E . . 56.3 ?
    H5A C5 H5F . . 56.3 ?
    H5B C5 H5C . . 109.5 ?
    H5B C5 H5D . . 56.3 ?
    H5B C5 H5E . . 141.1 ?
    H5B C5 H5F . . 56.3 ?
    H5C C5 H5D . . 56.3 ?
    H5C C5 H5E . . 56.3 ?
    H5C C5 H5F . . 141.1 ?
    H5D C5 H5E . . 109.5 ?
    H5D C5 H5F . . 109.5 ?
    H5E C5 H5F . . 109.5 ?
    C12 N6 N5 . . 104.82(11) ?
    N3 C6 H6 . . 120.6(10) ?
    N3 C6 C7 . . 106.53(13) ?
    C7 C6 H6 . . 132.8(10) ?
    C6 C7 H7 . . 127.0(11) ?
    C6 C7 C8 . . 105.75(13) ?
    C8 C7 H7 . . 127.2(11) ?
    N4 C8 C7 . . 111.04(13) ?
    N4 C8 C9 . . 120.42(14) ?
    C7 C8 C9 . . 128.53(14) ?
    C8 C9 H9A . . 110.7(14) ?
    C8 C9 H9B . . 110.7(15) ?
    C8 C9 H9C . . 109.5(15) ?
    H9A C9 H9B . . 113(2) ?
    H9A C9 H9C . . 104.5(19) ?
    H9B C9 H9C . . 108(2) ?
    N5 C10 H10 . . 120.1(10) ?
    N5 C10 C11 . . 106.96(13) ?
    C11 C10 H10 . . 132.9(10) ?
    C10 C11 H11 . . 127.0(10) ?
    C10 C11 C12 . . 105.53(13) ?
    C12 C11 H11 . . 127.5(10) ?
    N6 C12 C11 . . 110.93(13) ?
    N6 C12 C13 . . 120.15(14) ?
    C11 C12 C13 . . 128.92(15) ?
    C12 C13 H13A . . 112.2(15) ?
    C12 C13 H13B . . 110.5(16) ?
    C12 C13 H13C . . 108.8(16) ?
    H13A C13 H13B . . 112(2) ?
    H13A C13 H13C . . 107(2) ?
    H13B C13 H13C . . 106(2) ?
loop_
    _geom_torsion_atom_site_label_1
    _geom_torsion_atom_site_label_2
    _geom_torsion_atom_site_label_3
    _geom_torsion_atom_site_label_4
    _geom_torsion_site_symmetry_1
    _geom_torsion_site_symmetry_2
    _geom_torsion_site_symmetry_3
    _geom_torsion_site_symmetry_4
    _geom_torsion
    _geom_torsion_publ_flag
    N1 C1 N3 N4 . . . . 145.25(12) ?
    N1 C1 N3 C6 . . . . -43.68(19) ?
    N1 C1 N5 N6 . . . . -92.55(13) ?
    N1 C1 N5 C10 . . . . 78.17(17) ?
    N1 N2 C4 C3 . . . . -0.18(17) ?
    N1 N2 C4 C5 . . . . -179.06(15) ?
    N1 C2 C3 C4 . . . . -0.05(19) ?
    C1 N1 N2 C4 . . . . -178.37(12) ?
    C1 N1 C2 C3 . . . . 178.37(14) ?
    C1 N3 N4 C8 . . . . 173.56(12) ?
    C1 N3 C6 C7 . . . . -172.22(14) ?
    C1 N5 N6 C12 . . . . 173.41(11) ?
    C1 N5 C10 C11 . . . . -172.24(13) ?
    N2 N1 C1 N3 . . . . 71.12(16) ?
    N2 N1 C1 N5 . . . . -53.63(16) ?
    N2 N1 C2 C3 . . . . -0.06(18) ?
    C2 N1 C1 N3 . . . . -107.19(16) ?
    C2 N1 C1 N5 . . . . 128.06(15) ?
    C2 N1 N2 C4 . . . . 0.15(16) ?
    C2 C3 C4 N2 . . . . 0.1(2) ?
    C2 C3 C4 C5 . . . . 178.91(17) ?
    N3 C1 N5 N6 . . . . 142.82(11) ?
    N3 C1 N5 C10 . . . . -46.46(19) ?
    N3 N4 C8 C7 . . . . -0.73(16) ?
    N3 N4 C8 C9 . . . . 179.43(15) ?
    N3 C6 C7 C8 . . . . 0.29(18) ?
    N4 N3 C6 C7 . . . . -0.78(17) ?
    N5 C1 N3 N4 . . . . -89.84(14) ?
    N5 C1 N3 C6 . . . . 81.22(18) ?
    N5 N6 C12 C11 . . . . -0.56(15) ?
    N5 N6 C12 C13 . . . . 180.00(14) ?
    N5 C10 C11 C12 . . . . 0.69(16) ?
    N6 N5 C10 C11 . . . . -1.10(16) ?
    C6 N3 N4 C8 . . . . 0.94(16) ?
    C6 C7 C8 N4 . . . . 0.29(18) ?
    C6 C7 C8 C9 . . . . -179.89(18) ?
    C10 N5 N6 C12 . . . . 1.03(15) ?
    C10 C11 C12 N6 . . . . -0.07(17) ?
    C10 C11 C12 C13 . . . . 179.30(17) ?
loop_
    _geom_hbond_atom_site_label_D
    _geom_hbond_atom_site_label_H
    _geom_hbond_atom_site_label_A
    _geom_hbond_site_symmetry_A
    _geom_hbond_distance_DH
    _geom_hbond_distance_HA
    _geom_hbond_distance_DA
    _geom_hbond_angle_DHA
    C1 H1 N6 3_767 0.956(16) 2.441(17) 3.3796(19) 166.6(13)
    C6 H6 N2 . 0.932(17) 2.529(16) 3.0918(19) 119.2(13)
_shelx_hkl_file
;
   0   0   2 4514.25  101.59
   0   0  -2 4308.97  102.09
   0   0  -2 4381.86  101.89
   0   0  -2 4336.57  102.29
   0   0  -2 4320.37  102.19
   0   0   2 4311.57  101.69
   0   0   2 4368.56  101.59
   0   0   2 4392.16  102.69
   0   0   2 4383.46  102.09
   0   0  -3    0.40    0.50
   0   0   3    0.70    0.50
   0   0  -3    0.60    0.50
   0   0  -3    0.30    0.40
   0   0   3   -0.30    0.30
   0   0   3    0.10    0.50
   0   0   3    0.00    0.20
   0   0   3    0.10    0.40
   0   0  -3    0.60    0.20
   0   0  -3    0.00    0.20
   0   0   4  163.18    4.10
   0   0   4  162.98    3.80
   0   0  -4  156.68    4.20
   0   0   4  160.18    4.50
   0   0  -4  156.18    4.50
   0   0   4  155.48    4.20
   0   0   4  158.28    4.50
   0   0   5    0.00    0.70
   0   0   5    0.00    0.70
   0   0  -5    0.10    1.00
   0   0   5   -0.60    0.40
   0   0   5    0.10    0.20
   0   0   5   -1.00    0.80
   0   0  -5   -0.60    0.70
   0   0   6    0.90    1.00
   0   0  -6    0.20    0.90
   0   0   6    1.40    1.20
   0   0   6   -0.10    0.70
   0   0   6    1.00    1.30
   0   0   7   -0.60    1.10
   0   0   7    1.00    1.80
   0   0   7   -0.30    0.80
   0   0  -7    1.00    1.30
   0   0   7    0.90    1.50
   0   0   8   32.60    3.10
   0   0   8   38.60    3.00
   0   0  -8   32.80    3.00
   0   0   8   36.70    2.10
   0   0   9   -0.40    1.00
   0   0  -9    0.50    1.80
   0   0   9   -0.70    1.50
   0   0   9   -2.30    1.60
   0   0  10   -1.60    2.60
   0   1   1  334.57    8.10
   0   1  -2  176.88    4.30
   0   1   2  174.78    4.30
   0   1  -2  176.58    4.40
   0   1   2  171.78    4.50
   0   1  -2  174.88    4.50
   0   1  -2  173.28    4.50
   0   1   2  176.98    4.30
   0   1   2  167.88    4.50
   0  -1   2  171.18    4.30
   0  -1   2  180.78    4.10
   0  -1  -2  172.98    4.30
   0  -1  -2  168.28    4.30
   0  -1  -2  172.88    4.50
   0  -1   2  170.88    4.50
   0  -1   2  169.68    4.50
   0  -1  -2  168.78    4.50
   0  -1   2  178.58    4.40
   0   1   3   87.29    2.50
   0   1   3   86.09    2.20
   0   1   3   83.69    2.20
   0   1   3   81.59    2.20
   0   1  -3   79.99    2.50
   0   1  -3   79.59    2.20
   0   1   3   82.69    2.50
   0   1   3   80.99    2.50
   0   1  -3   80.09    2.40
   0   1  -3   79.49    2.50
   0  -1  -3   83.59    2.20
   0  -1   3   84.99    2.50
   0  -1   3   82.29    2.20
   0  -1  -3   83.59    2.20
   0  -1  -3   81.19    2.50
   0  -1   3   81.79    2.50
   0  -1   3   80.79    2.40
   0  -1   3   81.59    2.00
   0   1  -4   74.09    2.20
   0   1  -4   69.09    2.60
   0   1   4   77.99    2.10
   0   1  -4   78.99    2.50
   0   1   4   75.09    2.50
   0   1   4   80.79    2.20
   0   1  -4   76.99    2.70
   0   1   4   80.99    2.30
   0   1   4   77.29    2.60
   0   1   4   74.39    2.60
   0   1   4   80.69    2.10
   0  -1   4   78.39    2.40
   0  -1  -4   76.69    2.30
   0  -1  -4   75.99    2.70
   0  -1   4   79.99    2.30
   0  -1   4   79.79    2.70
   0  -1   4   80.39    2.60
   0   1   5   25.00    1.00
   0   1   5   29.00    1.90
   0   1   5   27.50    1.10
   0   1   5   24.80    1.90
   0   1  -5   30.20    1.60
   0   1   5   28.30    1.30
   0   1   5   26.90    1.40
   0   1  -5   26.10    1.80
   0  -1  -5   27.00    1.40
   0  -1   5   28.20    1.30
   0  -1   5   26.50    1.60
   0  -1   5   27.10    1.70
   0  -1   5   28.10    1.80
   0   1   6   91.69    2.80
   0   1   6   86.09    2.80
   0   1   6   91.69    3.50
   0   1   6   87.19    3.50
   0   1   6   87.69    2.40
   0   1   6   88.79    2.40
   0   1  -6   84.09    3.00
   0  -1   6   85.09    3.00
   0  -1   6   85.09    2.70
   0  -1  -6   88.19    2.90
   0  -1   6   89.69    3.30
   0  -1   6   87.99    3.40
   0   1   7  256.47    6.70
   0   1  -7  260.67    7.00
   0   1   7  237.68    6.80
   0   1   7  249.38    7.30
   0   1   7  251.97    7.40
   0  -1   7  260.07    6.70
   0  -1   7  252.17    7.30
   0  -1   7  259.07    7.40
   0  -1  -7  255.57    6.80
   0   1   8    3.30    1.80
   0   1   8    5.50    1.80
   0   1   8    7.10    2.00
   0   1   8    6.00    0.90
   0   1  -8    4.90    1.50
   0  -1   8    7.20    1.80
   0  -1   8    2.60    1.00
   0  -1   8    4.20    1.60
   0  -1  -8    6.40    1.40
   0   1  -9   59.09    3.50
   0   1   9   54.99    2.70
   0   1   9   53.99    4.00
   0   1   9   57.79    4.20
   0  -1   9   58.69    4.50
   0  -1   9   56.59    3.90
   0  -1   9   50.89    2.40
   0   1  10    4.90    1.30
   0   1 -10    7.80    2.40
   0   1  10   11.50    2.30
   0   1  10    4.30    3.00
   0  -1  10    8.10    2.30
   0   2   0 2035.10   46.90
   0   2   0 1913.91   47.30
   0  -2   0 2018.90   46.90
   0   2  -1  121.99    3.10
   0   2   1  120.29    3.10
   0   2  -1  117.39    3.10
   0   2   1  121.49    3.00
   0   2   1  116.99    3.00
   0   2  -1  127.49    3.00
   0   2   1  118.69    3.10
   0   2   1  117.29    3.10
   0   2  -1  118.89    3.10
   0  -2  -1  119.09    3.10
   0  -2   1  120.49    3.00
   0  -2   1  113.39    3.10
   0  -2  -1  116.79    3.10
   0  -2   1  121.19    3.10
   0  -2  -1  117.69    3.10
   0  -2   1  120.19    3.10
   0   2  -2  323.87    7.80
   0   2   2  312.07    7.80
   0   2  -2  324.27    7.60
   0   2  -2  310.87    7.60
   0   2   2  323.07    7.70
   0   2   2  312.77    7.60
   0   2  -2  328.87    7.80
   0   2   2  327.17    7.90
   0   2   2  312.27    7.90
   0   2  -2  324.27    7.80
   0  -2   2  329.77    7.60
   0  -2   2  318.47    7.80
   0  -2  -2  320.17    7.70
   0  -2  -2  310.17    7.80
   0  -2   2  324.47    7.80
   0  -2  -2  317.57    7.60
   0  -2   2  296.97    7.60
   0  -2   2  324.17    7.80
   0   2  -3  586.64   14.00
   0   2   3  589.34   14.10
   0   2  -3  584.54   14.30
   0   2   3  619.24   14.00
   0   2   3  613.24   14.40
   0   2  -3  587.84   14.30
   0   2  -3  602.64   14.30
   0   2  -3  570.34   13.90
   0   2   3  588.64   14.30
   0  -2  -3  603.94   14.00
   0  -2   3  609.94   14.00
   0  -2   3  589.84   14.30
   0  -2   3  577.04   14.20
   0  -2  -3  584.14   14.30
   0  -2   3  594.44   14.30
   0  -2  -3  562.04   14.30
   0   2  -4 1358.46   32.80
   0   2   4 1403.96   32.90
   0   2   4 1432.16   33.30
   0   2  -4 1449.35   33.10
   0   2  -4 1448.46   32.50
   0   2  -4 1360.76   33.20
   0   2  -4 1232.28   32.60
   0   2   4 1341.37   33.20
   0   2   4 1463.25   32.90
   0   2   4 1457.95   32.90
   0   2   4 1426.66   32.80
   0   2   4 1427.26   33.30
   0   2  -4 1384.26   33.30
   0  -2  -4 1433.56   32.80
   0  -2   4 1414.86   32.90
   0  -2   4 1428.46   33.30
   0  -2  -4 1377.26   33.30
   0  -2   4 1406.56   33.30
   0  -2   4 1392.86   33.10
   0   2   5  233.78    6.60
   0   2   5  238.88    6.00
   0   2   5  239.08    6.00
   0   2   5  230.98    7.10
   0   2   5  238.18    6.00
   0   2  -5  240.58    6.30
   0   2   5  237.58    6.10
   0  -2   5  239.28    6.50
   0  -2   5  234.48    6.30
   0  -2   5  232.18    6.00
   0  -2  -5  243.28    6.00
   0  -2   5  233.98    6.50
   0   2  -6  110.09    3.60
   0   2   6  110.89    3.10
   0   2   6  109.39    3.10
   0   2   6  105.79    3.80
   0   2   6  111.89    3.80
   0   2   6  106.09    3.30
   0   2   6  109.79    3.30
   0  -2   6  100.89    3.60
   0  -2   6  108.89    3.90
   0  -2   6  104.79    3.80
   0  -2   6  109.89    3.20
   0  -2  -6  112.19    3.30
   0   2  -7   36.50    2.50
   0   2   7   36.30    1.60
   0   2   7   39.00    2.90
   0   2   7   32.50    2.10
   0   2   7   36.50    1.60
   0   2   7   39.60    3.00
   0   2   7   36.30    1.80
   0  -2  -7   39.10    2.20
   0  -2   7   37.40    3.10
   0  -2   7   38.90    2.90
   0  -2   7   37.80    1.90
   0   2   8    5.70    1.00
   0   2  -8    5.60    1.60
   0   2   8    4.50    0.70
   0   2   8    4.50    1.60
   0   2   8    3.70    1.80
   0  -2   8    5.80    1.50
   0  -2  -8    5.40    1.50
   0  -2   8    4.60    0.90
   0  -2   8    5.60    2.00
   0   2   9    8.30    1.00
   0   2   9   10.20    2.30
   0   2   9    7.30    2.50
   0   2  -9    9.30    1.70
   0  -2   9   11.30    2.50
   0  -2   9    8.30    2.30
   0  -2  -9   10.40    1.90
   0  -2   9    8.40    1.40
   0   2  10   17.40    2.00
   0   2  10   14.80    3.10
   0   2  10   19.50    3.40
   0   2 -10   21.70    3.00
   0  -2  10   13.50    1.80
   0  -2  10   18.70    2.90
   0  -2  10   22.00    3.10
   0   3   0   -0.60    0.40
   0   3   0   -0.90    0.40
   0   3   0   -0.70    0.40
   0   3   0   -0.70    0.50
   0   3   0   -1.10    0.40
   0  -3   0   -1.00    0.40
   0  -3   0   -0.50    0.50
   0  -3   0   -1.30    0.30
   0   3   1 9830.32  228.58
   0   3  -1 9810.52  227.88
   0   3   1 9747.02  227.88
   0   3   1 9751.32  227.48
   0   3  -1 9670.13  227.98
   0   3   1 9694.33  227.88
   0   3  -1 9927.41  227.58
   0   3   1 9834.82  227.68
   0   3  -1 9718.13  228.38
   0  -3  -1 9937.81  227.48
   0  -3   1 9483.95  227.58
   0  -3   1 9763.62  227.58
   0  -3  -1 9623.34  228.58
   0  -3  -1 9999.00  227.98
   0  -3   1 9606.34  228.38
   0   3   2   13.70    0.90
   0   3  -2   12.10    0.60
   0   3   2   13.90    0.70
   0   3   2   13.40    0.80
   0   3   2   14.00    0.80
   0   3   2   14.10    1.00
   0   3   2   13.40    0.70
   0   3  -2   13.30    0.70
   0   3  -2   13.30    0.80
   0   3   2   13.70    0.80
   0   3  -2   11.40    0.80
   0   3  -2   14.80    1.00
   0  -3   2   12.90    0.80
   0  -3   2   13.10    0.80
   0  -3   2   12.30    0.90
   0  -3  -2   16.10    0.90
   0   3   3  472.55   11.50
   0   3   3  484.95   11.10
   0   3  -3  468.75   11.00
   0   3   3  476.15   11.20
   0   3   3  447.76   11.40
   0   3   3  457.85   11.20
   0   3  -3  460.55   11.30
   0   3  -3  478.15   11.40
   0   3   3  458.65   11.50
   0   3  -3  457.65   11.60
   0   3  -3  458.15   11.10
   0  -3  -3  461.95   11.10
   0  -3   3  462.65   11.40
   0  -3   3  446.36   11.40
   0  -3   3  449.36   11.40
   0  -3  -3  470.85   11.40
   0   3  -4  232.38    5.80
   0   3  -4  231.08    6.30
   0   3   4  221.08    5.60
   0   3   4  210.78    6.00
   0   3  -4  216.88    6.00
   0   3   4  234.08    5.80
   0   3   4  216.88    6.10
   0   3  -4  223.48    5.40
   0   3  -4  224.48    6.00
   0   3   4  227.28    5.70
   0   3  -4  227.68    5.40
   0  -3   4  214.68    6.00
   0  -3  -4  224.78    5.60
   0  -3   4  226.38    6.00
   0  -3  -4  224.28    6.10
   0  -3   4  213.68    6.00
   0  -3   4  214.88    5.60
   0   3  -5    1.30    0.30
   0   3   5    2.10    0.80
   0   3   5    1.20    0.60
   0   3  -5    0.90    1.00
   0   3   5    1.10    0.70
   0   3   5    0.60    0.90
   0   3   5    0.70    0.50
   0   3   5   -0.40    0.70
   0  -3  -5    1.30    0.80
   0  -3   5    0.80    1.00
   0  -3   5    2.00    1.00
   0  -3   5    1.70    0.60
   0  -3   5    0.40    0.90
   0   3   6    2.20    0.70
   0   3   6    1.50    0.80
   0   3   6    2.20    1.30
   0   3   6    1.20    0.90
   0   3   6    2.30    0.70
   0   3   6    1.80    1.30
   0  -3  -6    3.20    1.00
   0  -3   6    2.30    0.70
   0  -3   6    3.40    1.30
   0  -3   6    2.40    1.20
   0   3   7   43.00    2.00
   0   3   7   44.10    2.00
   0   3   7   44.50    2.10
   0   3  -7   43.00    2.60
   0   3   7   47.60    2.70
   0   3   7   44.00    2.70
   0   3   7   42.90    2.20
   0  -3   7   47.90    2.80
   0  -3   7   48.70    2.10
   0  -3   7   47.80    2.80
   0  -3  -7   47.80    2.20
   0   3   8    2.50    2.20
   0   3   8    3.20    1.00
   0   3   8    5.40    2.00
   0   3  -8    2.60    1.80
   0   3   8    2.30    1.00
   0  -3   8   -0.10    1.80
   0  -3  -8    3.70    1.30
   0  -3   8    3.90    1.70
   0  -3   8    3.80    1.00
   0   3   9   21.60    1.90
   0   3  -9   27.10    3.10
   0   3   9   24.70    2.60
   0   3   9   22.00    2.50
   0  -3   9   25.80    3.00
   0  -3   9   22.60    2.00
   0  -3   9   27.40    3.10
   0   3  10   -0.70    2.30
   0   3 -10    5.40    2.60
   0   3  10    2.50    2.90
   0   3  10    4.80    1.10
   0  -3  10    4.90    2.70
   0  -3  10    4.20    2.10
   0  -3  10    3.60    1.30
   0   4   0 2218.78   52.49
   0   4   0 2285.67   52.39
   0   4   0 2263.17   52.39
   0   4   0 2282.07   52.29
   0   4   0 2245.28   52.39
   0  -4   0 2200.28   52.49
   0  -4   0 2229.48   52.29
   0  -4   0 2221.38   52.39
   0   4   1  407.56   10.00
   0   4   1  402.96    9.80
   0   4   1  407.66    9.90
   0   4  -1  403.16    9.80
   0   4   1  401.56    9.80
   0   4  -1  409.06    9.80
   0   4  -1  405.26    9.80
   0   4   1  408.36    9.90
   0   4  -1  397.16    9.90
   0   4  -1  405.06    9.90
   0  -4  -1  402.46   10.00
   0  -4  -1  401.06    9.80
   0  -4   1  401.66    9.90
   0  -4   1  411.06    9.80
   0  -4   1  395.36    9.90
   0  -4  -1  401.66    9.80
   0   4   2   85.59    2.50
   0   4   2   83.69    2.60
   0   4  -2   81.89    2.50
   0   4   2   83.69    2.50
   0   4   2   84.19    2.30
   0   4  -2   83.09    2.40
   0   4  -2   84.89    2.40
   0   4  -2   82.29    2.60
   0   4   2   83.89    2.40
   0   4  -2   79.79    2.60
   0   4   2   84.59    2.50
   0  -4  -2   80.99    2.50
   0  -4   2   83.19    2.50
   0  -4   2   77.99    2.50
   0  -4   2   81.49    2.60
   0  -4  -2   85.69    2.70
   0   4   3    1.10    0.50
   0   4   3    1.00    0.60
   0   4   3    1.10    0.50
   0   4  -3    0.30    0.40
   0   4  -3    0.30    0.60
   0   4   3    0.90    0.50
   0   4  -3    1.00    0.50
   0   4   3    0.10    0.60
   0   4  -3    0.70    0.70
   0   4  -3   -0.20    0.30
   0   4  -3    1.10    0.60
   0   4   3    1.10    0.70
   0   4   3    0.70    0.70
   0  -4   3    0.00    0.50
   0  -4  -3    0.20    0.70
   0  -4   3    0.50    0.60
   0  -4   3   -1.40    0.60
   0   4   4   71.39    2.50
   0   4  -4   74.09    2.10
   0   4  -4   73.79    2.20
   0   4  -4   73.79    2.70
   0   4   4   75.39    2.20
   0   4   4   74.29    2.80
   0   4  -4   74.69    2.80
   0   4   4   76.89    2.50
   0  -4  -4   73.49    2.30
   0  -4   4   73.39    2.70
   0  -4   4   68.89    2.70
   0  -4   4   75.09    2.70
   0   4  -5  174.68    4.40
   0   4   5  178.88    4.60
   0   4  -5  175.28    4.40
   0   4   5  172.18    5.30
   0   4   5  175.58    4.90
   0   4   5  171.48    4.90
   0  -4  -5  178.28    4.60
   0  -4   5  172.38    5.20
   0  -4  -5  175.48    5.40
   0   4   6   40.50    1.90
   0   4  -6   45.90    2.50
   0   4   6   42.10    1.90
   0   4   6   41.30    2.60
   0   4   6   43.40    2.20
   0   4   6   39.80    2.50
   0   4   6   42.00    1.90
   0  -4  -6   41.90    1.80
   0  -4   6   45.50    2.70
   0  -4   6   45.90    2.70
   0   4   7    3.80    1.80
   0   4   7    5.60    1.10
   0   4   7    6.50    1.30
   0   4   7    6.70    1.00
   0   4   7    6.10    2.10
   0   4   7    6.50    1.10
   0   4  -7    4.90    1.60
   0  -4   7    8.00    1.50
   0  -4  -7    5.30    1.10
   0  -4   7    4.80    1.70
   0   4   8  257.97    8.10
   0   4  -8  250.37    7.70
   0   4   8  262.47    7.10
   0   4   8  250.77    7.90
   0  -4   8  264.17    8.20
   0  -4   8  272.37    8.10
   0  -4  -8  252.77    6.80
   0   4  -9    8.00    2.00
   0   4   9    3.20    2.50
   0   4   9   10.70    2.70
   0   4   9    6.50    1.20
   0  -4   9    6.10    2.30
   0  -4   9    6.10    2.10
   0   4 -10    3.70    3.10
   0   4  10    0.40    1.30
   0   4  10    4.60    2.20
   0   4  10   -0.20    2.30
   0  -4  10   -1.80    2.20
   0  -4  10   -0.20    2.80
   0   5   0   -0.30    0.50
   0   5   0    1.10    0.40
   0   5   0   -0.20    0.50
   0   5   0    0.70    0.50
   0   5   0   -0.30    0.50
   0  -5   0   -0.70    0.60
   0  -5   0   -0.90    0.40
   0  -5   0    0.40    0.60
   0   5   1 1016.40   23.80
   0   5   1 1004.00   23.80
   0   5   1 1015.90   24.00
   0   5  -1  997.40   23.90
   0   5  -1  979.90   23.90
   0   5  -1  992.40   23.90
   0   5  -1 1004.90   23.80
   0   5   1  986.30   24.00
   0   5  -1  998.30   23.90
   0   5   1 1011.50   23.90
   0  -5   1 1049.20   23.80
   0  -5  -1  995.70   23.80
   0  -5  -1 1028.00   23.80
   0  -5   1  986.40   23.90
   0  -5  -1  989.30   24.00
   0  -5   1 1011.10   24.00
   0   5   2   -0.50    0.40
   0   5  -2   -0.20    0.50
   0   5  -2    0.10    0.40
   0   5   2    0.70    0.50
   0   5   2    0.60    0.60
   0   5   2    0.40    0.60
   0   5  -2    0.30    0.50
   0   5  -2    0.30    0.60
   0   5  -2   -0.40    0.50
   0   5   2    0.30    0.50
   0   5   2   -0.20    0.60
   0  -5  -2    1.30    0.70
   0  -5   2    0.30    0.60
   0  -5   2   -0.40    0.60
   0  -5   2   -0.30    0.70
   0  -5  -2    0.10    0.60
   0   5  -3  411.56    9.80
   0   5  -3  406.96   10.10
   0   5   3  399.66   10.00
   0   5  -3  409.96    9.60
   0   5  -3  394.56   10.00
   0   5   3  368.36   10.00
   0   5   3  375.76   10.10
   0   5   3  410.26    9.80
   0   5   3  411.26   10.20
   0   5  -3  397.46   10.10
   0   5  -3  406.36    9.80
   0   5   3  392.76   10.00
   0   5   3  403.46    9.70
   0  -5  -3  394.56   10.00
   0  -5   3  408.66   10.00
   0  -5   3  400.26   10.10
   0  -5   3  374.36   10.00
   0   5  -4  326.87    8.00
   0   5   4  323.17    8.70
   0   5  -4  327.47    8.00
   0   5   4  320.67    7.90
   0   5   4  329.57    7.90
   0   5   4  321.07    8.30
   0   5   4  308.67    8.20
   0  -5  -4  318.67    8.40
   0  -5   4  290.27    8.40
   0  -5   4  331.07    8.50
   0   5   5  299.07    8.10
   0   5  -5  315.87    7.70
   0   5   5  309.57    8.60
   0   5  -5  319.17    7.80
   0   5   5  322.47    7.80
   0   5   5  320.17    8.20
   0   5   5  316.87    7.80
   0   5  -5  315.17    8.50
   0  -5   5  307.17    8.40
   0  -5  -5  310.17    8.50
   0  -5   5  311.87    8.50
   0   5  -6  121.39    3.10
   0   5  -6  114.29    4.30
   0   5   6  116.29    3.70
   0   5   6  110.49    3.40
   0   5   6  121.29    4.50
   0   5  -6  115.79    3.10
   0   5   6  118.09    3.50
   0   5   6  118.79    4.30
   0   5   6  109.59    4.00
   0  -5   6  113.29    4.40
   0  -5   6  114.59    4.20
   0   5   7   12.90    2.00
   0   5   7   12.40    1.50
   0   5  -7   10.80    1.30
   0   5   7   14.30    1.80
   0   5   7   11.80    1.30
   0   5   7   13.00    1.50
   0  -5   7   15.70    1.90
   0  -5   7   12.40    1.80
   0   5   8   40.10    2.20
   0   5   8   35.60    2.60
   0   5   8   36.70    3.40
   0   5   8   42.00    3.80
   0   5  -8   37.20    3.30
   0  -5   8   41.70    3.20
   0  -5   8   41.20    3.80
   0   5   9   42.80    3.70
   0   5   9   46.70    3.90
   0   5  -9   43.70    4.10
   0   5   9   39.30    2.40
   0  -5   9   50.19    3.70
   0  -5   9   44.90    3.80
   0   6   0  614.94   15.00
   0   6   0  602.54   15.00
   0   6   0  606.74   15.00
   0   6   0  612.94   14.80
   0   6   0  619.64   15.00
   0  -6   0  619.14   15.10
   0  -6   0  606.74   14.90
   0  -6   0  618.84   14.90
   0   6  -1  217.38    5.80
   0   6   1  223.78    5.90
   0   6   1  219.38    5.70
   0   6   1  225.48    5.80
   0   6   1  226.58    5.90
   0   6  -1  223.08    5.90
   0   6  -1  217.88    5.90
   0   6  -1  214.88    5.70
   0   6  -1  222.98    5.90
   0   6   1  205.28    5.90
   0  -6   1  211.28    5.70
   0  -6   1  214.38    5.90
   0  -6   1  223.38    5.90
   0  -6  -1  215.88    6.00
   0  -6  -1  223.78    5.80
   0  -6  -1  217.38    5.80
   0   6   2   60.89    2.20
   0   6   2   57.49    2.10
   0   6  -2   56.79    2.20
   0   6   2   55.59    2.30
   0   6  -2   57.79    2.10
   0   6   2   58.29    2.10
   0   6   2   55.49    2.00
   0   6  -2   58.09    2.20
   0   6  -2   59.19    2.30
   0   6  -2   53.59    2.20
   0  -6  -2   58.09    2.30
   0  -6   2   56.49    2.20
   0  -6  -2   58.69    2.20
   0  -6   2   56.19    2.10
   0  -6   2   52.09    2.10
   0   6   3    9.80    1.10
   0   6   3    7.80    1.00
   0   6  -3   10.80    1.20
   0   6   3    7.20    0.80
   0   6  -3    8.20    1.10
   0   6   3    8.10    1.00
   0  -6   3    9.50    1.10
   0  -6   3    7.70    1.20
   0   6   4   30.70    1.90
   0   6   4   31.20    1.60
   0   6   4   30.50    2.20
   0   6  -4   28.10    1.60
   0   6  -4   29.20    1.50
   0   6   4   31.00    1.60
   0   6  -4   26.70    1.90
   0  -6  -4   28.10    2.20
   0  -6   4   27.30    2.30
   0  -6   4   29.20    1.90
   0   6   5   27.00    2.40
   0   6   5   26.90    1.60
   0   6  -5   25.20    2.20
   0   6  -5   25.90    1.50
   0   6   5   24.80    1.50
   0   6  -5   25.30    1.60
   0  -6   5   25.20    2.10
   0  -6  -5   26.60    2.10
   0  -6   5   29.40    2.30
   0   6   6    6.40    1.10
   0   6   6    6.10    1.30
   0   6   6    6.60    1.10
   0   6  -6    6.00    1.00
   0   6  -6    6.30    0.80
   0   6   6    5.70    1.50
   0   6  -6    5.00    1.60
   0  -6  -6    7.00    2.30
   0  -6   6    5.60    1.70
   0  -6   6    4.90    1.60
   0   6   7    5.50    1.50
   0   6   7    5.10    1.00
   0   6  -7    7.70    1.80
   0   6   7    2.90    1.20
   0   6   7    5.20    2.00
   0   6   7    4.10    1.20
   0   6   7    4.40    1.30
   0   6  -7    5.20    0.60
   0  -6   7    5.60    1.60
   0  -6   7    9.00    1.70
   0   6   8  154.28    6.00
   0   6  -8  159.78    5.80
   0   6   8  157.48    4.90
   0   6   8  152.78    6.40
   0   6   8  148.79    4.50
   0  -6   8  154.98    5.80
   0  -6   8  159.28    6.00
   0   6   9    4.00    2.40
   0   6  -9   -0.10    2.40
   0   6   9    0.40    1.00
   0   6   9    3.40    1.70
   0   6   9    2.70    2.20
   0  -6   9    2.10    2.60
   0  -6   9    4.20    2.40
   0   7   0    1.90    0.90
   0   7   0    0.60    0.70
   0   7   0   -1.00    0.60
   0  -7   0    0.70    1.00
   0  -7   0    0.30    0.80
   0  -7   0    1.50    0.70
   0   7  -1  938.81   23.40
   0   7   1  965.40   23.40
   0   7  -1  941.01   23.30
   0   7  -1  974.40   23.50
   0   7  -1 1028.50   23.60
   0   7   1 1003.50   23.40
   0   7   1  997.30   23.60
   0  -7   1  944.11   23.30
   0  -7  -1  969.40   23.60
   0  -7  -1  938.11   23.30
   0  -7   1  986.00   23.60
   0  -7  -1 1007.40   23.40
   0   7  -2    5.00    1.00
   0   7   2    5.80    0.80
   0   7  -2    4.80    1.30
   0   7  -2    4.80    0.90
   0  -7   2    5.50    0.80
   0  -7  -2    3.50    1.10
   0  -7   2    5.40    1.00
   0   7   3    5.70    1.10
   0   7  -3    6.10    1.20
   0   7  -3    5.50    1.20
   0   7   3    6.60    1.10
   0   7   3    6.20    0.90
   0   7  -3    5.10    1.00
   0  -7  -3    6.30    1.10
   0  -7   3    6.50    1.10
   0  -7  -3    4.70    1.10
   0  -7   3    4.70    1.10
   0   7   4   66.09    2.50
   0   7   4   70.39    2.80
   0   7   4   71.79    3.20
   0   7  -4   66.49    2.50
   0   7  -4   66.39    2.80
   0   7  -4   66.19    2.50
   0   7   4   65.79    2.50
   0  -7   4   69.69    3.00
   0  -7   4   64.29    2.80
   0  -7  -4   70.49    3.00
   0   7  -5  324.67    8.80
   0   7   5  348.97    9.20
   0   7   5  341.07    8.80
   0   7   5  344.27    8.70
   0   7  -5  343.87    9.40
   0   7   5  341.17    9.50
   0   7  -5  342.17    8.80
   0  -7   5  346.37    9.50
   0  -7  -5  345.77    9.40
   0  -7   5  346.07    9.30
   0   7  -6    3.50    1.20
   0   7   6    1.60    1.60
   0   7   6    2.00    1.50
   0   7   6    3.90    1.20
   0   7  -6    1.50    1.50
   0   7   6    4.20    1.10
   0   7  -6    2.90    1.00
   0  -7   6    0.80    1.40
   0  -7  -6    3.70    1.70
   0  -7   6    1.50    2.10
   0   7   7   81.39    4.10
   0   7   7   73.39    3.20
   0   7   7   80.19    4.00
   0   7   7   80.19    3.00
   0   7  -7   76.19    2.60
   0   7  -7   78.79    4.20
   0  -7   7   80.09    4.00
   0  -7   7   80.19    3.80
   0   7   8    1.90    1.90
   0   7   8   -0.70    1.10
   0   7   8    1.70    2.10
   0   7   8   -3.00    1.90
   0   7  -8   -1.70    1.90
   0  -7   8   -0.30    2.00
   0  -7   8   -0.20    1.90
   0   7   9   21.20    3.50
   0   7  -9   19.00    2.90
   0   7   9   19.20    2.10
   0   7   9   19.80    3.60
   0   7   9   15.90    2.60
   0  -7   9   16.80    2.90
   0   8   0  281.57    7.60
   0  -8   0  278.27    7.70
   0   8  -1   48.30    2.30
   0   8  -1   39.70    2.40
   0   8   1   52.59    2.30
   0   8   1   50.99    2.30
   0  -8  -1   52.59    2.40
   0  -8  -1   49.99    2.70
   0  -8   1   50.19    2.50
   0   8   2    6.40    1.20
   0   8   2    6.50    1.10
   0   8  -2    9.10    1.20
   0  -8   2    6.20    1.40
   0  -8  -2    7.10    1.10
   0  -8  -2    7.00    1.00
   0  -8  -2    6.30    1.10
   0  -8   2    5.80    1.10
   0   8  -3   17.20    1.60
   0   8   3   16.10    1.40
   0   8   3   17.00    1.40
   0   8   3   17.00    1.80
   0   8  -3   15.90    1.70
   0  -8   3   17.20    1.80
   0  -8   3   15.10    1.80
   0  -8  -3   16.30    2.00
   0  -8  -3   16.40    1.60
   0   8   4    3.30    1.30
   0   8  -4    3.30    0.90
   0   8   4    2.90    1.10
   0   8  -4    4.50    1.30
   0   8   4    2.90    1.10
   0   8   4    2.90    1.00
   0  -8   4    7.00    1.30
   0  -8   4    3.20    1.40
   0  -8  -4    3.60    1.50
   0   8   5    8.70    1.40
   0   8   5    8.10    1.50
   0   8  -5    9.90    1.90
   0   8   5    9.00    1.30
   0   8  -5    8.40    1.50
   0   8   5    7.70    1.60
   0   8  -5    8.70    1.30
   0  -8   5   10.60    1.80
   0  -8  -5    7.70    1.50
   0  -8   5    9.00    1.50
   0   8   6    7.00    1.40
   0   8  -6   10.70    2.10
   0   8   6    6.30    1.60
   0   8  -6    6.90    1.70
   0   8  -6    7.70    1.40
   0   8   6    7.60    2.00
   0   8   6    6.30    1.70
   0  -8  -6    6.40    1.70
   0  -8   6    7.10    1.60
   0  -8   6    6.90    1.60
   0   8   7   85.49    3.30
   0   8  -7   92.99    4.80
   0   8   7   94.69    4.20
   0   8  -7   85.59    3.20
   0  -8  -7   87.39    5.00
   0  -8   7   89.09    4.90
   0  -8   7   88.69    4.20
   0   8   8   58.89    4.50
   0   8   8   48.40    3.20
   0   8   8   51.39    3.60
   0   8  -8   42.70    3.70
   0   8   8   56.09    2.60
   0  -8   8   51.19    4.20
   0  -8   8   56.39    4.20
   0   8   9    0.40    1.90
   0   8   9    5.80    3.40
   0   8   9    3.70    2.90
   0   8   9    1.00    1.40
   0  -8   9    3.00    2.90
   0  -8   9   -1.70    3.00
   0   9   0    0.00    0.80
   0   9   0   -0.80    0.80
   0  -9   0   -0.80    1.00
   0  -9   0    1.20    1.10
   0   9   1   91.99    3.40
   0   9   1   90.89    3.40
   0   9  -1   92.49    3.30
   0   9  -1   87.99    3.60
   0  -9   1   93.99    3.30
   0  -9   1   92.79    3.50
   0  -9  -1   90.79    3.50
   0  -9  -1   91.59    3.30
   0   9   2   65.69    3.00
   0   9   2   56.19    2.80
   0   9  -2   60.79    2.50
   0   9  -2   59.89    2.70
   0  -9   2   60.89    2.80
   0  -9  -2   64.79    2.90
   0  -9   2   67.29    2.80
   0  -9  -2   68.69    3.00
   0   9  -3   66.09    3.30
   0   9  -3   62.19    2.80
   0   9   3   57.19    3.00
   0  -9   3   60.99    3.20
   0  -9  -3   63.59    2.70
   0  -9   3   60.59    2.70
   0  -9  -3   65.29    3.40
   0   9  -4   19.80    2.40
   0   9  -4   18.90    1.80
   0   9   4   22.10    2.10
   0   9   4   21.30    2.00
   0   9   4   21.70    2.30
   0  -9   4   20.60    2.30
   0  -9   4   19.50    2.20
   0  -9  -4   22.10    2.20
   0   9   5   55.99    3.50
   0   9   5   54.59    2.60
   0   9   5   56.09    3.00
   0   9  -5   56.29    3.10
   0   9  -5   56.59    2.80
   0  -9   5   57.19    3.10
   0  -9  -5   58.09    3.30
   0  -9   5   53.09    3.30
   0   9   6   -0.60    1.30
   0   9   6    0.60    1.80
   0   9   6   -0.10    1.50
   0   9  -6    0.80    1.70
   0  -9   6    2.40    2.10
   0  -9   6   -3.10    1.40
   0  -9  -6    1.90    2.20
   0   9  -7   33.60    3.10
   0   9   7   27.40    3.30
   0   9   7   30.60    2.90
   0   9  -7   32.10    2.40
   0   9   7   33.60    2.40
   0  -9  -7   37.40    4.10
   0  -9   7   27.40    2.80
   0  -9   7   34.40    3.20
   0   9   8   -1.70    1.90
   0   9   8    3.90    1.20
   0   9   8    8.00    3.00
   0   9  -8   -3.90    2.30
   0   9   8    0.60    2.00
   0  -9   8    1.00    2.10
   0  -9   8   -2.00    2.60
   0  10   0  192.28    5.90
   0  10   0  195.88    5.80
   0 -10   0  188.98    6.00
   0 -10   0  191.48    5.70
   0  10   1   10.40    1.60
   0  10  -1    9.80    1.60
   0  10  -1   11.10    1.40
   0  10   1   11.80    1.50
   0 -10  -1   11.70    1.50
   0 -10   1   11.40    1.70
   0 -10   1   10.70    1.60
   0 -10  -1   12.30    1.60
   0  10   2   63.19    3.20
   0  10  -2   65.29    3.20
   0  10  -2   62.39    2.90
   0  10   2   60.09    3.00
   0 -10   2   63.09    2.90
   0 -10   2   66.39    3.40
   0 -10  -2   64.29    3.10
   0 -10  -2   58.69    3.00
   0  10  -3   20.50    2.30
   0  10   3   23.50    2.20
   0  10   3   21.60    2.10
   0  10  -3   21.10    2.40
   0 -10  -3   20.10    2.10
   0 -10   3   23.10    2.30
   0 -10   3   20.60    2.10
   0 -10  -3   20.00    2.30
   0  10   4   15.50    2.10
   0  10   4   13.50    1.60
   0  10  -4   14.50    1.90
   0  10  -4   15.10    2.00
   0 -10   4   12.20    1.70
   0 -10  -4   15.90    2.10
   0 -10  -4   11.80    2.00
   0 -10   4   12.20    2.00
   0  10   5   25.80    2.80
   0  10  -5   32.10    2.50
   0  10  -5   30.40    2.80
   0  10   5   29.60    3.40
   0  10   5   29.60    2.80
   0 -10   5   30.40    3.10
   0 -10   5   24.40    2.90
   0 -10  -5   27.20    2.70
   0  10   6   35.70    2.80
   0  10   6   32.40    3.10
   0  10  -6   35.60    2.70
   0  10  -6   36.40    3.90
   0 -10   6   35.70    3.20
   0 -10   6   31.20    3.10
   0 -10  -6   36.80    4.00
   0  10   7    7.80    2.30
   0  10   7    9.60    2.60
   0  10  -7    9.80    2.10
   0  10   7   12.00    2.00
   0 -10   7   11.70    2.60
   0 -10   7   10.40    2.60
   0 -10  -7   12.40    2.60
   0  10   8   -0.50    2.30
   0  10  -8    4.30    2.40
   0 -10   8   -5.00    2.40
   0  11   0   -1.40    1.20
   0  11   0   -1.20    1.20
   0 -11   0    0.30    1.10
   0 -11   0   -2.00    1.10
   0  11   1   10.90    1.90
   0  11  -1   11.10    1.60
   0  11  -1   11.40    1.70
   0  11   1    9.90    1.60
   0 -11  -1   12.50    1.60
   0 -11   1    9.20    1.50
   0 -11   1    8.10    1.80
   0 -11  -1    8.20    1.60
   0  11   2   10.80    1.50
   0  11  -2   12.90    1.60
   0  11  -2   11.70    1.60
   0  11   2   11.30    1.80
   0 -11   2    8.30    1.70
   0 -11   2   10.70    2.10
   0 -11  -2    5.50    1.50
   0 -11  -2    8.40    2.00
   0  11   3   18.20    2.00
   0  11   3   17.20    1.90
   0  11  -3   16.80    2.10
   0  11  -3   12.90    1.90
   0 -11  -3   16.70    2.40
   0 -11  -3   18.80    2.00
   0 -11   3   16.00    2.40
   0 -11   3   14.40    2.00
   0  11  -4    2.10    1.80
   0  11   4    4.20    1.90
   0  11  -4    3.30    1.80
   0  11   4    4.40    1.70
   0 -11  -4   -1.70    1.80
   0 -11   4    4.40    1.70
   0 -11   4    2.70    1.70
   0 -11  -4    4.30    1.90
   0  11  -5    3.50    1.70
   0  11   5    5.50    2.30
   0  11  -5    4.70    1.60
   0  11   5    2.70    1.70
   0  11   5   -0.80    1.50
   0 -11  -5    4.90    2.20
   0 -11   5    1.00    2.10
   0 -11   5    0.10    1.60
   0  11  -6    7.90    2.70
   0  11   6    7.60    2.00
   0  11  -6    5.40    2.00
   0  11   6    2.50    1.70
   0  11   6    4.70    1.70
   0 -11   6    6.20    3.00
   0 -11  -6   12.20    2.60
   0 -11   6    6.50    2.20
   0  11   7   15.90    3.30
   0  11  -7   14.00    1.80
   0  11  -7   15.90    2.40
   0  11   7   15.30    2.70
   0 -11   7   18.10    2.80
   0 -11  -7   18.30    2.70
   0 -11   7   20.40    2.70
   0  12   0  232.08    7.40
   0  12   0  230.58    7.30
   0 -12   0  240.08    7.00
   0  12  -1   79.89    4.00
   0  12   1   85.59    4.10
   0  12  -1   85.59    4.10
   0  12   1   78.49    3.80
   0 -12  -1   82.79    4.00
   0 -12  -1   79.29    3.60
   0 -12   1   80.89    3.90
   0 -12   1   85.29    4.30
   0  12   2    0.20    1.40
   0  12  -2    5.20    1.70
   0  12  -2    2.10    1.70
   0  12   2    1.10    1.50
   0 -12  -2   -0.20    1.50
   0 -12  -2    2.70    1.50
   0 -12   2   -1.80    1.70
   0 -12   2   -0.20    1.40
   0  12   3    4.90    1.70
   0  12  -3    0.10    2.10
   0  12   3    2.90    1.60
   0  12  -3    1.60    1.90
   0 -12   3    1.20    2.20
   0 -12  -3    5.20    2.30
   0 -12   3    0.40    1.90
   0 -12  -3    2.70    1.70
   0  12  -4   92.49    4.30
   0  12   4   94.49    5.00
   0  12  -4   96.69    4.20
   0  12   4   91.89    4.20
   0 -12  -4   93.69    4.60
   0 -12   4   92.69    4.20
   0 -12   4   92.09    5.00
   0  12  -5    3.40    1.60
   0  12   5    4.60    2.30
   0  12   5    3.20    2.00
   0  12   5    4.60    2.10
   0  12  -5    5.30    1.90
   0 -12  -5    5.10    2.40
   0 -12   5    2.50    1.80
   0 -12   5    2.20    2.00
   0  12   6   29.30    3.10
   0  12  -6   27.10    3.60
   0  12  -6   25.90    2.70
   0  12   6   25.30    2.90
   0  12   6   26.70    2.50
   0 -12  -6   28.60    3.30
   0 -12   6   26.10    3.30
   0 -12   6   31.80    3.30
   0  12   7   64.39    5.60
   0  12   7   70.39    4.90
   0  12  -7   77.49    6.20
   0 -12   7   75.59    5.30
   0 -12  -7   72.19    5.20
   0  13   0   -0.10    1.60
   0  13   0    1.10    1.80
   0 -13   0    2.50    1.80
   0 -13   0   -1.30    2.00
   0  13   1   15.50    2.50
   0  13   1   12.60    2.40
   0  13  -1   13.60    2.30
   0  13  -1   16.90    2.20
   0 -13   1   12.90    2.10
   0 -13  -1   14.30    1.80
   0 -13  -1   12.90    2.60
   0 -13   1   12.90    2.20
   0  13  -2    1.70    1.60
   0  13   2   -0.90    1.80
   0  13  -2    1.10    1.80
   0  13   2   -1.70    1.50
   0 -13   2   -0.40    2.10
   0 -13  -2    1.90    1.70
   0 -13  -2    2.20    1.70
   0 -13   2    1.40    1.50
   0  13  -3   10.50    2.40
   0  13   3    9.40    1.90
   0  13   3   11.10    2.60
   0  13  -3    7.80    2.20
   0 -13  -3    9.80    2.20
   0 -13   3    9.30    2.10
   0 -13   3   11.30    2.80
   0 -13  -3   12.70    2.80
   0  13  -4    0.70    1.60
   0  13   4    1.40    1.70
   0  13  -4    4.90    2.10
   0  13   4    0.40    2.20
   0 -13  -4    5.40    2.50
   0 -13   4    5.60    2.50
   0 -13  -4   -4.70    1.90
   0 -13   4    6.60    2.50
   0  13   5    3.40    1.70
   0  13   5    3.10    2.40
   0  13  -5    5.80    2.20
   0  13   5    5.20    1.80
   0  13  -5    5.10    2.30
   0 -13  -5    6.60    3.10
   0 -13   5    6.70    2.70
   0 -13   5    2.20    1.90
   0  13  -6    1.80    2.20
   0  13   6   -1.20    2.30
   0  13   6    5.50    2.20
   0  13  -6    6.40    3.60
   0  13   6    2.60    2.40
   0 -13   6    2.70    2.20
   0 -13   6   -0.80    2.30
   0  14   0   62.29    3.80
   0  14   0   70.39    3.70
   0 -14   0   69.89    4.20
   0 -14   0   73.69    4.20
   0  14   1    1.80    1.70
   0  14   1    1.30    2.40
   0  14  -1   -0.70    2.20
   0  14  -1    3.10    1.80
   0 -14  -1    3.20    2.50
   0 -14   1    3.60    1.80
   0 -14   1    3.80    1.90
   0 -14  -1    5.20    2.20
   0  14   2    8.40    2.50
   0  14  -2    2.30    2.20
   0  14  -2    6.70    1.90
   0  14   2    6.80    2.10
   0 -14  -2    6.70    2.10
   0 -14   2    7.50    2.20
   0 -14  -2    3.20    2.10
   0 -14   2    9.70    2.60
   0  14   3    2.50    2.30
   0  14   3    0.90    2.30
   0  14  -3    4.20    2.60
   0  14  -3    2.10    2.30
   0 -14   3    2.10    2.30
   0 -14  -3    3.10    2.20
   0 -14   3    1.90    2.40
   0 -14  -3    2.40    2.90
   0  14  -4   28.00    3.20
   0  14   4   26.30    3.00
   0  14   4   24.50    3.00
   0  14  -4   28.10    3.00
   0 -14  -4   29.90    3.60
   0 -14  -4   19.90    3.20
   0 -14   4   19.70    2.90
   0 -14   4   21.10    2.80
   0  14  -5    2.80    2.50
   0  14  -5    3.30    3.40
   0  14   5   -1.20    2.30
   0  14   5    4.10    2.70
   0  14   5   -4.70    2.50
   0 -14   5    3.40    3.10
   0 -14   5    6.40    2.60
   0  15   0   -2.40    2.00
   0  15   0   -1.20    1.60
   0 -15   0   -0.20    2.40
   0 -15   0   -1.90    2.30
   0  15  -1   11.60    2.20
   0  15  -1   14.40    2.40
   0  15   1   13.80    2.10
   0  15   1   10.80    2.50
   0 -15   1   11.90    2.50
   0 -15  -1   14.50    3.20
   0 -15   1   15.80    2.30
   0 -15  -1   10.00    2.30
   0  15   2    3.20    2.50
   0  15   2    2.00    2.60
   0  15  -2    5.40    3.20
   0  15  -2    6.90    2.20
   0 -15  -2    4.30    2.50
   0 -15   2    4.20    2.50
   0 -15   2   11.50    2.90
   0 -15  -2    6.40    2.40
   0  15  -3   15.10    3.00
   0  15   3   15.10    3.00
   0 -15   3   17.20    3.30
   0 -15  -3   14.40    3.00
   0 -15   3    9.40    2.20
   0  15  -4    2.30    3.20
   0  15  -4    3.20    2.30
   0  15   4   -0.70    2.40
   0  15   4    2.90    2.90
   0 -15  -4    3.00    2.60
   0 -15   4    0.50    3.00
   0  16   0   14.40    2.60
   0  16   0   14.50    3.20
   0 -16   0   12.20    4.00
   0 -16   0   21.50    2.80
   0  16   1   15.20    3.30
   0  16   1   11.10    2.30
   0 -16  -1   14.50    3.00
   0 -16   1   10.60    3.20
   0 -16   1   11.70    3.80
   0 -16  -1   11.20    3.10
   0  16   2   -1.40    2.90
   0  16   2    2.30    2.50
   0  16  -2   -1.10    3.20
   0 -16   2   -1.20    2.40
   0 -16  -2   -1.50    3.20
   0 -16   2    0.90    2.90
  -1   0  10    8.20    1.30
  -1   0  10   13.50    2.10
  -1   0  10   13.20    2.70
   1   0  -9    0.90    1.80
  -1   0   9   -1.50    1.60
  -1   0   9   -1.00    2.30
  -1   0   9   -1.30    1.10
  -1   0   8   82.19    3.80
  -1   0   8   80.39    2.90
   1   0  -8   79.89    3.10
  -1   0   8   80.09    3.80
  -1   0   8   72.99    3.30
  -1   0   7    0.00    0.40
  -1   0   7   -0.30    1.50
  -1   0   7    2.60    1.20
  -1   0   7    1.50    1.10
  -1   0   7    0.40    0.70
   1   0  -7    0.00    1.10
  -1   0   6    1.50    1.10
  -1   0   6    0.60    0.90
  -1   0   6    0.30    0.40
   1   0  -6    0.70    0.50
   1   0  -6    1.10    0.80
  -1   0   6    0.40    1.00
  -1   0   6    0.90    0.50
  -1   0   5   -0.40    0.60
   1   0  -5   -0.10    0.40
  -1   0   5   -0.30    0.40
   1   0  -5   -0.30    0.60
  -1   0   5   -0.70    0.60
  -1   0   4   63.59    2.30
  -1   0   4   65.19    2.20
  -1   0   4   64.59    1.90
   1   0  -4   66.29    1.90
   1   0  -4   65.79    2.30
  -1   0   4   66.59    1.90
  -1   0   4   62.89    2.20
  -1   0   4   65.59    1.90
   1   0  -4   65.49    1.80
   1   0  -3   -0.50    0.40
  -1   0   3   -0.40    0.20
  -1   0   3    0.10    0.20
  -1   0   3   -0.30    0.50
  -1   0   3    0.00    0.40
   1   0  -3    0.60    0.30
  -1   0   3   -0.90    0.40
   1   0  -3   -0.50    0.30
  -1   0   3    0.40    0.30
  -1   0   2 1273.97   28.90
  -1   0   2 1208.88   28.80
   1   0  -2 1296.07   28.90
   1   0  -2 1242.68   29.00
  -1   0   2 1177.88   29.00
  -1   0   2 1239.68   28.80
   1   0  -2 1238.08   29.00
  -1   0   2 1221.78   28.90
  -1   0  -1    0.00    0.10
   1   0   1    0.50    0.20
   1   0   1   -0.20    0.20
   1   0   1    0.00    0.30
  -1   0  -1   -0.10    0.20
   1   0   1    0.10    0.20
   1   0   1    0.10    0.10
  -1   0  -1   -0.50    0.30
  -1   0  -1    0.40    0.20
   1   0   2 4285.77  102.69
   1   0   2 4489.65  101.89
  -1   0  -2 4476.65  101.89
   1   0   2 4311.27  102.69
  -1   0  -2 4319.87  101.99
  -1   0  -2 4333.57  102.29
  -1   0  -2 4514.35  101.89
   1   0   2 4331.87  102.89
  -1   0  -2 4345.27  101.79
   1   0   2 4427.66  102.99
  -1   0  -3   -0.50    0.30
  -1   0  -3    0.40    0.50
   1   0   3    0.10    0.10
   1   0   3   -0.80    0.60
   1   0   3   -0.10    0.20
   1   0   3    0.60    0.50
  -1   0  -3   -0.20    0.50
  -1   0  -3   -0.50    0.60
   1   0   3   -0.50    0.30
   1   0   3   -0.40    0.50
  -1   0  -4    1.10    0.70
  -1   0  -4   -0.30    0.60
   1   0   4    1.40    0.70
   1   0   4    0.30    0.70
  -1   0  -4    1.20    0.50
   1   0   4   -0.10    0.30
  -1   0  -4    2.30    1.00
   1   0   4    1.00    0.60
  -1   0  -5   -0.80    0.90
   1   0   5    0.20    0.40
   1   0   5   -1.50    0.90
   1   0   5   -1.00    0.90
   1   0   5   -0.80    0.90
  -1   0  -5   -0.20    1.00
   1   0   6  158.38    4.90
   1   0   6  140.89    4.50
  -1   0  -6  155.48    4.70
   1   0   6  154.68    4.90
   1   0   6  150.48    4.30
   1   0   7    1.80    1.90
   1   0   7   -0.70    0.90
   1   0   7    1.00    1.50
   1   0   8   16.40    1.90
  -1   0  -8   17.30    1.80
   1   0   8   16.40    2.10
   1   0   8   15.10    1.30
  -1   0  -9   -0.40    2.10
   1   0   9   -0.60    1.90
   1   0   9   -1.40    1.10
   1   0   9   -2.10    1.80
   1   0  10    0.50    1.00
   1   0  10   -3.40    3.10
   1   0  10    4.00    2.70
   1   1 -10   12.10    2.40
  -1   1  10    9.50    2.10
  -1   1  10    8.70    2.70
  -1   1  10   11.60    1.50
  -1  -1  10    7.40    2.50
  -1  -1  10   14.40    2.70
  -1  -1  10   10.80    1.20
  -1   1   9   25.30    1.70
  -1   1   9   24.80    2.90
  -1   1   9   22.90    2.60
  -1  -1   9   25.70    2.90
   1  -1  -9   21.70    2.50
  -1  -1   9   23.70    2.40
  -1  -1   9   21.80    2.00
  -1   1   8    3.20    1.80
  -1   1   8    2.40    1.70
   1   1  -8    1.60    1.30
  -1   1   8    1.90    0.60
  -1   1   8    0.40    1.00
  -1   1   8    2.10    1.30
  -1  -1   8    1.90    1.50
  -1  -1   8    1.30    1.90
  -1  -1   8    1.80    1.00
   1  -1  -8    4.10    1.30
  -1   1   7    2.50    1.50
  -1   1   7    2.30    0.70
  -1   1   7    1.40    0.70
  -1   1   7    1.30    0.90
   1   1  -7   -2.20    1.10
  -1   1   7    1.20    0.60
  -1   1   7   -0.10    1.00
   1  -1  -7    1.00    1.00
  -1  -1   7    0.10    1.40
  -1  -1   7    2.10    1.40
  -1  -1   7    0.50    0.80
  -1  -1   7    1.80    1.50
   1   1  -6   24.20    1.70
  -1   1   6   25.20    1.20
  -1   1   6   25.90    1.40
  -1   1   6   24.30    1.30
   1   1  -6   23.70    1.00
  -1   1   6   22.80    2.10
  -1   1   6   24.70    2.10
  -1  -1   6   24.50    1.30
   1  -1  -6   23.80    1.40
  -1  -1   6   24.40    1.80
  -1  -1   6   22.20    1.90
  -1  -1   6   23.80    0.90
   1  -1  -6   23.60    1.30
  -1  -1   6   24.60    1.60
  -1   1   5  155.68    4.10
  -1   1   5  154.18    4.70
   1   1  -5  159.58    3.90
  -1   1   5  158.38    4.00
   1   1  -5  159.18    4.30
  -1  -1   5  155.98    4.60
  -1  -1   5  152.88    3.90
   1  -1  -5  155.48    4.00
  -1  -1   5  155.78    4.30
   1  -1  -5  154.38    4.10
  -1   1   4   90.49    2.80
   1   1  -4   90.29    2.80
  -1   1   4   92.49    2.50
  -1   1   4   90.69    2.90
   1   1  -4   87.39    2.80
  -1   1   4   94.39    2.50
   1   1  -4   89.69    2.50
   1   1  -4   92.09    2.70
   1   1  -4   93.29    2.40
  -1   1   4   94.99    3.00
  -1   1   4   92.09    2.40
  -1  -1   4   90.89    2.90
   1  -1  -4   94.99    2.60
  -1  -1   4   89.89    2.50
  -1  -1   4   94.49    2.90
  -1  -1   4   92.39    2.70
   1  -1  -4   95.69    2.40
   1  -1  -4   92.79    2.90
  -1  -1   4   89.79    2.40
   1   1  -3 1445.36   33.60
   1   1  -3 1440.96   33.50
   1   1  -3 1457.65   33.50
  -1   1   3 1458.25   33.80
   1   1  -3 1416.56   33.70
  -1   1   3 1460.55   33.60
   1   1  -3 1358.66   33.80
  -1   1   3 1416.46   33.90
  -1  -1   3 1417.36   33.70
  -1  -1   3 1438.86   33.90
   1  -1  -3 1485.35   33.60
  -1  -1   3 1442.06   33.60
   1  -1  -3 1431.76   33.40
   1  -1  -3 1440.06   33.90
  -1  -1   3 1458.25   33.50
  -1  -1   3 1418.46   33.50
   1  -1  -3 1426.56   33.80
  -1   1   2   87.39    2.40
   1   1  -2   88.29    2.60
  -1   1   2   89.09    2.60
   1   1  -2   90.39    2.40
   1   1  -2   89.59    2.40
   1   1  -2   93.59    2.30
   1   1  -2   90.79    2.30
  -1   1   2   90.19    2.40
   1  -1  -2   86.89    2.50
  -1  -1   2   89.09    2.40
  -1  -1   2   88.79    2.30
  -1  -1   2   91.29    2.30
  -1  -1   2   90.09    2.50
   1  -1  -2   88.29    2.40
   1  -1  -2   88.59    2.50
  -1  -1   2   87.39    2.60
  -1   1   1 1417.76   33.10
  -1   1   1 1447.86   33.30
   1  -1  -1 1366.76   33.50
   1   1   1 1055.39   24.10
  -1   1  -1 1047.80   24.00
   1   1   1 1044.70   24.10
  -1   1  -1 1038.50   24.20
   1   1   1 1035.50   24.10
  -1   1  -1 1044.40   24.10
   1   1   1 1029.90   24.10
  -1   1  -1 1017.50   24.00
   1   1   1 1043.70   24.10
  -1   1  -1 1026.00   24.00
   1   1   1 1051.99   24.10
   1   1   1 1014.20   24.00
   1  -1   1 1045.10   24.10
   1  -1   1 1016.80   24.00
   1  -1   1 1026.20   24.00
  -1  -1  -1 1033.70   24.00
  -1  -1  -1 1031.30   24.10
   1  -1   1  938.91   24.10
  -1   1  -2  275.17    6.80
   1   1   2  285.07    7.20
   1   1   2  295.87    7.10
   1   1   2  295.77    6.90
  -1   1  -2  291.17    7.10
  -1   1  -2  287.17    7.00
  -1   1  -2  284.87    7.10
   1   1   2  298.47    7.10
   1   1   2  284.17    7.20
   1   1   2  291.27    7.00
  -1   1  -2  288.97    7.20
   1  -1   2  304.57    6.80
   1  -1   2  284.97    7.00
   1  -1   2  282.37    7.20
   1  -1   2  285.97    7.10
  -1  -1  -2  296.37    6.90
   1  -1   2  288.67    7.20
  -1  -1  -2  284.67    7.10
  -1  -1  -2  288.17    7.10
  -1   1  -3  562.54   13.50
  -1   1  -3  552.94   13.30
   1   1   3  541.75   13.60
   1   1   3  579.64   13.20
  -1   1  -3  555.24   13.50
   1   1   3  568.64   13.50
   1   1   3  571.34   13.40
   1   1   3  550.64   13.60
  -1   1  -3  547.25   13.60
   1   1   3  569.64   13.20
   1   1   3  560.34   13.30
  -1  -1  -3  560.94   13.50
   1  -1   3  558.84   13.50
   1  -1   3  548.95   13.60
   1  -1   3  563.04   13.50
  -1  -1  -3  553.44   13.40
   1  -1   3  557.54   13.30
   1   1   4    3.70    0.40
   1   1   4    3.10    0.40
  -1   1  -4    2.30    0.70
   1   1   4    3.30    0.70
  -1   1  -4    3.30    0.80
   1   1   4    3.40    0.80
   1   1   4    2.20    0.40
   1   1   4    3.60    0.80
   1  -1   4    3.90    0.70
   1  -1   4    3.60    0.50
  -1  -1  -4    3.30    0.70
   1  -1   4    2.80    0.80
  -1  -1  -4    3.50    0.80
   1  -1   4    4.50    1.00
   1   1   5  167.68    4.50
   1   1   5  170.68    4.80
  -1   1  -5  154.88    5.10
   1   1   5  173.68    5.10
   1   1   5  169.88    5.10
   1   1   5  174.68    4.20
   1   1   5  177.38    4.30
  -1   1  -5  175.98    4.90
  -1  -1  -5  168.88    4.80
  -1  -1  -5  182.38    5.50
   1  -1   5  173.88    5.10
   1  -1   5  171.98    4.60
   1  -1   5  165.48    4.90
   1  -1   5  178.08    5.00
   1   1   6   14.50    1.20
   1   1   6   15.70    1.60
  -1   1  -6   16.50    1.90
   1   1   6   14.90    1.60
   1   1   6   16.30    1.80
  -1  -1  -6   16.40    1.80
   1  -1   6   14.40    1.50
   1  -1   6   18.40    1.90
   1  -1   6   15.10    1.20
  -1   1  -7    7.60    1.30
   1   1   7    4.90    1.50
   1   1   7    6.00    1.40
   1   1   7    4.00    0.70
  -1  -1  -7    6.60    1.50
   1  -1   7    6.40    1.50
   1  -1   7    4.50    1.50
   1  -1   7    4.30    1.00
  -1   1  -8   18.90    2.10
   1   1   8   16.80    2.30
   1   1   8   15.70    1.60
   1   1   8   15.60    2.70
   1  -1   8   13.20    1.50
   1  -1   8   16.50    2.30
  -1  -1  -8   16.30    1.80
   1  -1   8   15.70    2.30
   1   1   9   15.00    1.60
  -1   1  -9   16.80    2.30
   1   1   9   18.20    2.70
   1   1   9   13.30    2.30
   1  -1   9   17.10    1.90
   1  -1   9   17.10    3.20
  -1  -1  -9   16.40    2.40
   1  -1   9   15.70    2.70
   1   1  10    3.80    2.30
  -1   1 -10    5.20    2.90
   1   1  10    1.20    1.40
   1   1  10    6.30    2.20
   1  -1  10    3.10    1.50
   1  -1  10    5.00    3.00
   1  -1  10   -1.20    2.60
  -1   2  10    0.30    2.80
  -1   2  10   -0.90    2.20
  -1   2  10    3.50    1.20
   1   2 -10    0.00    2.20
  -1  -2  10    4.40    3.00
  -1  -2  10    0.00    2.60
  -1  -2  10    0.00    1.50
   1   2  -9    6.20    1.90
  -1   2   9    6.00    2.00
  -1   2   9    5.90    2.10
  -1   2   9    5.40    1.20
  -1  -2   9    6.40    1.00
   1  -2  -9    6.10    1.50
  -1  -2   9    6.80    2.20
  -1  -2   9    6.20    2.30
   1   2  -8   44.10    2.70
  -1   2   8   44.30    1.90
  -1   2   8   45.40    2.10
  -1   2   8   46.40    3.40
  -1   2   8   48.00    2.20
  -1   2   8   46.60    2.20
  -1   2   8   45.50    3.00
  -1  -2   8   49.00    2.00
  -1  -2   8   43.30    3.20
   1  -2  -8   49.90    2.20
  -1  -2   8   50.79    3.10
   1   2  -7   22.70    2.00
  -1   2   7   27.00    1.60
  -1   2   7   26.00    2.70
  -1   2   7   23.30    2.00
  -1   2   7   25.70    1.60
  -1   2   7   24.00    1.50
  -1   2   7   24.10    1.50
   1  -2  -7   24.90    1.60
  -1  -2   7   26.20    2.40
  -1  -2   7   24.30    2.10
  -1  -2   7   24.90    1.60
  -1   2   6    3.40    0.70
   1   2  -6    3.50    1.00
  -1   2   6    1.80    1.00
  -1   2   6    2.30    0.70
  -1   2   6    2.10    0.80
  -1   2   6    2.10    1.40
  -1  -2   6    3.50    1.10
  -1  -2   6    1.80    0.40
  -1  -2   6    2.40    1.40
   1  -2  -6    1.20    0.80
   1  -2  -6    2.10    0.70
  -1  -2   6    0.80    1.00
  -1  -2   6    2.30    0.70
  -1   2   5    6.30    0.70
   1   2  -5    5.90    0.60
   1   2  -5    6.10    0.90
  -1   2   5    5.50    0.80
  -1   2   5    7.40    0.80
  -1   2   5    6.50    1.00
  -1  -2   5    4.90    1.10
   1  -2  -5    7.90    0.80
  -1  -2   5    6.90    1.00
   1  -2  -5    6.50    0.80
  -1  -2   5    5.80    0.60
   1   2  -4   51.49    2.00
  -1   2   4   49.10    1.70
   1   2  -4   50.19    1.80
   1   2  -4   52.29    1.50
  -1   2   4   50.09    1.40
   1   2  -4   48.90    1.50
   1   2  -4   47.00    1.80
  -1   2   4   43.70    1.90
  -1   2   4   48.00    1.90
   1  -2  -4   51.49    1.40
  -1  -2   4   48.60    1.50
  -1  -2   4   48.00    1.80
  -1  -2   4   49.10    1.80
   1  -2  -4   48.80    1.70
   1  -2  -4   47.20    2.00
  -1  -2   4   49.20    2.00
  -1  -2   4   49.70    1.50
   1  -2  -4   46.60    2.00
   1   2  -3  254.67    6.50
  -1   2   3  254.57    6.50
  -1   2   3  265.37    6.40
   1   2  -3  255.87    6.40
   1   2  -3  247.18    6.60
   1   2  -3  251.67    6.20
   1   2  -3  243.58    6.20
  -1   2   3  263.07    6.10
  -1   2   3  268.17    6.60
  -1  -2   3  251.27    6.40
  -1  -2   3  258.67    6.20
   1  -2  -3  257.07    6.50
   1  -2  -3  257.77    6.60
   1  -2  -3  260.87    6.10
  -1  -2   3  251.27    6.60
  -1  -2   3  257.87    6.50
   1  -2  -3  264.67    6.40
  -1  -2   3  257.37    6.20
  -1   2   2  298.67    6.90
  -1   2   2  294.27    6.90
  -1   2   2  294.17    7.20
  -1   2   2  305.27    7.30
   1   2  -2  296.57    7.10
   1   2  -2  303.77    7.00
   1   2  -2  293.37    7.20
  -1   2   2  295.67    7.20
   1   2  -2  301.37    7.10
   1   2  -2  286.97    7.30
   1  -2  -2  289.47    7.30
  -1  -2   2  274.67    7.10
   1  -2  -2  283.67    7.20
   1  -2  -2  285.57    7.20
  -1  -2   2  290.27    7.30
  -1  -2   2  299.87    7.00
  -1  -2   2  293.37    7.10
  -1  -2   2  290.47    7.20
   1   2  -1   55.59    1.70
  -1   2   1   56.19    1.50
  -1   2   1   53.79    1.70
   1   2  -1   56.39    1.50
  -1   2   1   55.29    1.60
  -1   2   1   56.19    1.70
   1   2  -1   55.49    1.60
   1   2  -1   54.59    1.70
  -1  -2   1   55.79    1.70
  -1  -2   1   56.69    1.70
  -1  -2   1   55.69    1.60
   1  -2  -1   53.79    1.70
   1  -2  -1   55.49    1.60
   1  -2  -1   55.29    1.50
  -1  -2   1   55.29    1.60
   1  -2  -1   55.39    1.70
   1   2   0   49.40    1.30
  -1   2   0   48.30    1.40
  -1   2   0   45.40    1.40
  -1   2   0   43.60    1.40
  -1   2   0   48.40    1.50
   1   2   0   45.00    1.40
   1   2   0   46.20    1.40
   1   2   0   45.80    1.40
   1   2   0   49.20    1.40
  -1  -2   0   46.90    1.40
  -1  -2   0   46.90    1.50
   1  -2   0   40.50    1.40
   1  -2   0   46.30    1.40
   1  -2   0   47.40    1.40
  -1  -2   0   47.50    1.30
  -1   2  -1    4.10    0.60
   1   2   1    3.60    0.40
  -1   2  -1    3.90    0.40
   1   2   1    3.80    0.50
  -1   2  -1    3.70    0.60
  -1   2  -1    3.50    0.50
   1   2   1    3.50    0.50
   1   2   1    4.20    0.50
   1  -2   1    3.30    0.40
  -1  -2  -1    3.10    0.50
   1  -2   1    4.40    0.60
  -1  -2  -1    4.00    0.50
   1  -2   1    4.20    0.60
  -1  -2  -1    3.60    0.50
  -1  -2  -1    3.50    0.50
   1  -2   1    4.10    0.50
  -1   2  -2  114.49    3.20
  -1   2  -2  113.19    3.10
   1   2   2  113.49    3.00
  -1   2  -2  113.19    3.10
   1   2   2  114.59    3.10
   1   2   2  113.89    3.10
  -1   2  -2  111.89    2.90
   1   2   2  116.69    3.00
   1   2   2  115.29    3.10
  -1   2  -2  116.29    2.80
   1  -2   2  112.69    3.10
   1  -2   2  108.69    3.00
  -1  -2  -2  111.39    3.10
  -1  -2  -2  113.49    3.00
   1  -2   2  105.89    3.10
  -1  -2  -2  115.69    3.00
   1   2   3    0.90    0.30
  -1   2  -3    1.00    0.60
   1   2   3    1.20    0.40
   1   2   3    1.10    0.50
   1   2   3    1.80    0.50
  -1   2  -3    1.60    0.20
  -1   2  -3    1.60    0.30
   1   2   3    0.20    0.50
   1   2   3    1.70    0.60
   1   2   3    0.30    0.40
  -1   2  -3    1.40    0.40
   1   2   3    1.00    0.40
  -1   2  -3    0.70    0.20
  -1   2  -3    1.00    0.50
   1  -2   3    2.10    0.60
   1  -2   3    1.10    0.60
   1  -2   3    1.20    0.30
   1  -2   3    0.80    0.60
  -1  -2  -3    1.40    0.50
   1   2   4   57.99    2.30
  -1   2  -4   60.19    2.20
   1   2   4   55.29    2.00
   1   2   4   58.59    1.90
  -1   2  -4   59.99    2.30
   1   2   4   57.89    2.20
   1   2   4   58.29    1.80
   1   2   4   56.89    1.80
   1  -2   4   56.89    2.20
  -1  -2  -4   57.29    2.00
   1  -2   4   57.19    2.30
   1  -2   4   61.19    1.90
   1  -2   4   59.69    2.20
  -1  -2  -4   55.79    2.20
   1   2   5    1.10    0.50
   1   2   5    0.30    0.80
   1   2   5   -0.50    0.90
   1   2   5    1.10    0.50
   1   2   5    0.30    1.00
  -1   2  -5    0.80    1.00
   1   2   5    0.60    0.60
   1  -2   5   -0.30    1.10
   1  -2   5   -0.50    0.40
   1  -2   5    0.00    1.00
   1  -2   5   -0.30    1.10
  -1  -2  -5   -0.50    0.90
   1   2   6   64.69    2.30
   1   2   6   64.49    2.00
   1   2   6   58.29    2.50
   1   2   6   65.39    2.10
   1   2   6   64.29    3.10
   1   2   6   65.39    2.90
  -1   2  -6   62.59    3.10
  -1  -2  -6   65.19    2.70
   1  -2   6   61.49    2.20
   1  -2   6   62.49    2.80
   1  -2   6   70.39    3.20
   1   2   7    0.50    0.60
   1   2   7    0.40    0.80
   1   2   7    2.80    1.60
   1   2   7    0.00    0.60
   1   2   7    0.70    1.60
  -1   2  -7   -2.30    1.50
   1   2   7   -0.30    1.40
   1  -2   7   -0.30    1.20
  -1  -2  -7   -0.10    1.40
   1  -2   7   -0.30    0.90
   1  -2   7    3.20    1.70
   1   2   8   88.39    3.90
   1   2   8   92.19    4.10
   1   2   8   89.49    3.20
  -1   2  -8   92.59    3.90
   1  -2   8   93.19    3.30
   1  -2   8   90.99    4.50
   1  -2   8   88.69    4.20
  -1   2  -9    3.90    2.30
   1   2   9    6.40    2.40
   1   2   9    4.70    1.30
   1   2   9    2.70    2.40
   1  -2   9    6.50    1.20
  -1  -2  -9    1.70    1.70
   1  -2   9    5.60    2.20
   1  -2   9    4.20    2.30
   1   3 -10    5.30    2.30
  -1   3  10    4.70    2.60
  -1  -3  10    2.50    2.10
  -1  -3  10    5.40    1.40
  -1  -3  10    5.30    2.20
  -1   3   9    1.00    1.90
   1   3  -9    2.60    1.60
  -1   3   9   -0.60    1.00
  -1   3   9   -1.40    0.90
  -1   3   9   -1.20    2.20
  -1  -3   9    5.00    2.40
  -1  -3   9    0.50    1.30
  -1  -3   9    1.70    1.90
  -1   3   8   59.79    2.50
  -1   3   8   61.79    3.30
  -1   3   8   57.49    2.20
  -1   3   8   56.59    2.60
  -1   3   8   57.69    2.50
  -1   3   8   57.49    3.90
   1   3  -8   65.19    3.30
  -1  -3   8   59.29    2.50
  -1  -3   8   64.99    3.40
  -1  -3   8   61.19    3.70
   1  -3  -8   57.99    2.20
  -1   3   7    5.00    1.30
  -1   3   7    4.20    1.20
  -1   3   7    6.30    1.10
  -1   3   7    6.70    1.60
  -1   3   7    4.50    0.90
  -1   3   7    6.40    0.90
   1   3  -7    3.60    1.40
  -1  -3   7    4.70    0.90
   1  -3  -7    5.80    0.90
  -1  -3   7    4.90    1.60
  -1  -3   7    3.80    1.60
  -1   3   6   99.19    3.20
  -1   3   6   97.19    3.00
   1   3  -6  101.99    3.50
  -1   3   6   97.59    2.70
  -1   3   6   88.09    3.50
   1   3  -6  102.19    2.60
  -1   3   6   95.99    3.80
  -1  -3   6  100.99    3.80
  -1  -3   6   99.69    3.80
  -1  -3   6   98.19    3.00
  -1  -3   6   95.19    3.60
   1  -3  -6   95.49    2.70
  -1   3   5   37.40    2.10
   1   3  -5   44.70    1.40
  -1   3   5   40.10    1.30
  -1   3   5   42.10    1.80
   1   3  -5   39.10    2.00
   1  -3  -5   40.90    1.30
  -1  -3   5   40.80    1.40
   1  -3  -5   42.30    1.80
  -1  -3   5   39.40    2.20
  -1  -3   5   39.70    2.00
   1  -3  -5   39.90    2.60
  -1  -3   5   40.30    1.70
   1   3  -4  229.68    6.20
   1   3  -4  239.58    6.20
  -1   3   4  226.08    6.20
   1   3  -4  230.88    6.30
  -1   3   4  238.08    6.40
   1   3  -4  245.68    5.80
  -1   3   4  237.68    6.10
  -1   3   4  236.68    5.70
   1   3  -4  243.38    5.80
  -1  -3   4  230.48    6.20
  -1  -3   4  240.28    5.80
  -1  -3   4  236.78    5.80
   1  -3  -4  233.48    6.10
   1  -3  -4  232.48    6.30
   1  -3  -4  213.18    6.30
  -1  -3   4  236.98    6.20
  -1  -3   4  238.38    6.30
   1   3  -3   -0.90    0.40
   1   3  -3    1.00    0.50
  -1   3   3    0.30    0.30
  -1   3   3   -0.60    0.40
  -1   3   3   -0.20    0.60
  -1   3   3    0.70    0.60
   1   3  -3    0.80    0.40
   1   3  -3   -1.30    0.50
   1   3  -3    0.40    0.20
  -1   3   3   -0.10    0.30
  -1   3   3    0.50    0.40
  -1  -3   3   -0.20    0.40
  -1  -3   3   -0.30    0.40
  -1  -3   3    0.30    0.30
   1  -3  -3   -0.30    0.50
   1  -3  -3   -0.10    0.50
  -1   3   2  414.76   10.20
   1   3  -2  391.56    9.90
  -1   3   2  441.56   10.40
  -1   3   2  414.36   10.20
   1   3  -2  421.46   10.20
   1   3  -2  429.86   10.30
  -1   3   2  420.76   10.30
   1   3  -2  426.86   10.10
  -1   3   2  417.06    9.90
   1   3  -2  424.96   10.10
  -1  -3   2  423.76   10.20
  -1  -3   2  411.16   10.30
  -1  -3   2  416.86   10.10
   1  -3  -2  418.06   10.20
   1  -3  -2  415.36   10.20
   1  -3  -2  422.36    9.90
  -1  -3   2  422.06   10.10
   1   3  -1   12.70    0.90
  -1   3   1   13.60    1.00
  -1   3   1   14.00    0.80
  -1   3   1   13.50    0.80
   1   3  -1   13.20    0.70
   1   3  -1   10.40    1.00
   1   3  -1   12.50    0.80
  -1   3   1   12.70    0.80
   1  -3  -1   13.30    0.80
  -1  -3   1   13.40    0.80
  -1  -3   1   12.30    0.70
   1  -3  -1   12.70    0.70
   1  -3  -1   14.20    0.90
  -1  -3   1   13.60    1.00
  -1  -3   1   11.50    0.80
   1  -3  -1   14.90    0.90
   1   3   0  553.94   13.20
   1   3   0  553.54   13.20
   1   3   0  548.75   13.10
  -1   3   0  557.94   13.20
   1   3   0  554.94   13.20
  -1   3   0  558.64   13.20
  -1   3   0  541.85   13.20
  -1   3   0  558.34   13.20
   1  -3   0  534.45   13.20
  -1  -3   0  546.75   13.20
  -1  -3   0  549.45   13.30
  -1  -3   0  550.14   13.20
   1  -3   0  584.34   13.20
   1  -3   0  543.15   13.20
  -1  -3   0  555.24   13.10
   1  -3   0  557.64   13.20
   1   3   1  155.68    4.00
  -1   3  -1  152.18    4.00
   1   3   1  152.38    4.00
  -1   3  -1  159.28    4.10
   1   3   1  151.68    4.10
  -1   3  -1  158.48    4.00
  -1   3  -1  152.28    4.00
   1   3   1  151.58    3.90
   1  -3   1  152.38    4.10
   1  -3   1  156.48    4.10
  -1  -3  -1  152.68    4.00
   1  -3   1  154.68    4.00
   1  -3   1  155.08    3.90
  -1  -3  -1  151.88    4.00
  -1  -3  -1  154.68    4.10
  -1   3  -2  177.68    4.50
   1   3   2  185.68    4.70
  -1   3  -2  185.08    4.90
  -1   3  -2  184.18    4.50
   1   3   2  182.28    4.70
   1   3   2  181.18    4.80
  -1   3  -2  182.88    4.80
  -1   3  -2  178.28    4.70
  -1   3  -2  186.58    4.50
   1   3   2  184.78    4.70
   1   3   2  180.98    4.60
   1  -3   2  179.18    4.70
  -1  -3  -2  180.18    4.60
   1  -3   2  180.48    4.80
  -1  -3  -2  175.98    4.70
  -1  -3  -2  177.48    4.80
   1  -3   2  180.48    4.80
  -1   3  -3   14.00    0.70
   1   3   3   11.90    0.90
  -1   3  -3   13.10    1.00
   1   3   3   14.30    1.00
  -1   3  -3   13.40    0.70
  -1   3  -3   12.50    0.70
   1   3   3   12.10    1.00
  -1   3  -3   13.60    1.10
   1   3   3   13.70    1.00
   1   3   3   13.70    1.00
   1   3   3   13.00    1.20
  -1   3  -3   14.70    1.10
   1  -3   3   13.80    1.10
  -1  -3  -3   13.00    1.00
  -1  -3  -3   12.40    1.10
   1  -3   3   13.20    1.00
   1  -3   3   13.20    1.10
  -1   3  -4  100.69    2.40
   1   3   4  100.19    2.90
   1   3   4   95.49    2.80
   1   3   4  102.19    3.20
  -1   3  -4   94.99    3.10
   1   3   4   93.99    3.30
  -1   3  -4  100.69    3.20
   1   3   4   98.89    2.90
   1  -3   4   97.29    3.10
   1  -3   4   92.59    3.20
  -1  -3  -4   99.79    3.00
   1   3   5   33.60    1.70
   1   3   5   35.20    2.50
   1   3   5   35.20    1.60
   1   3   5   36.30    1.50
   1   3   5   37.30    1.60
   1   3   5   34.10    2.30
   1  -3   5   38.10    1.60
  -1  -3  -5   37.60    1.90
   1  -3   5   39.10    2.10
   1  -3   5   37.90    2.20
   1   3   6   39.60    2.70
  -1   3  -6   39.00    2.50
   1   3   6   37.10    1.90
   1   3   6   35.50    1.60
   1   3   6   39.30    1.80
   1   3   6   39.40    1.70
   1   3   6   37.30    2.30
   1  -3   6   38.50    2.20
   1  -3   6   39.70    2.40
  -1  -3  -6   36.70    2.20
   1  -3   6   39.20    1.80
   1   3   7    0.40    1.40
   1   3   7   -0.30    1.30
   1   3   7   -0.20    0.80
   1   3   7    0.50    1.40
   1   3   7    1.60    1.00
  -1   3  -7   -0.30    1.50
   1   3   7    0.70    0.70
   1  -3   7    1.30    0.90
   1  -3   7   -1.50    1.30
   1  -3   7    0.80    1.10
  -1  -3  -7    1.10    1.40
   1   3   8    6.90    1.40
   1   3   8    8.00    2.60
  -1   3  -8    8.50    1.80
   1   3   8    7.30    1.00
   1   3   8    8.40    2.30
  -1  -3  -8    8.90    2.00
   1  -3   8   11.20    2.00
   1  -3   8    7.40    1.20
   1  -3   8    8.60    2.20
   1   3   9   13.60    1.40
   1   3   9   16.00    2.30
   1   3   9   12.30    2.00
  -1   3  -9   13.20    2.40
   1  -3   9   14.90    2.80
   1  -3   9   14.50    1.40
   1  -3   9   11.50    2.00
  -1   4  10   19.80    2.70
   1   4 -10   19.40    2.30
  -1   4  10   16.00    3.00
  -1   4  10   17.40    1.80
  -1  -4  10   19.10    3.10
  -1   4   9    0.30    1.00
  -1   4   9    0.70    1.40
  -1   4   9   -0.20    2.40
  -1   4   9    0.80    2.00
   1   4  -9    3.20    2.30
  -1  -4   9   -1.20    2.10
  -1  -4   9   -0.90    1.80
  -1   4   8   99.19    2.90
  -1   4   8  104.59    3.60
  -1   4   8  100.39    3.50
   1   4  -8  106.19    4.20
  -1   4   8   99.59    4.50
  -1   4   8  105.79    4.50
  -1  -4   8  106.99    4.90
  -1  -4   8  102.79    4.50
  -1  -4   8  112.59    3.70
  -1   4   7   38.60    2.20
  -1   4   7   40.90    2.70
  -1   4   7   41.70    2.20
   1   4  -7   35.70    2.50
  -1   4   7   40.50    3.10
  -1   4   7   38.00    1.50
  -1   4   7   39.70    1.90
  -1  -4   7   44.80    2.80
  -1  -4   7   39.50    2.60
  -1  -4   7   38.40    1.90
  -1   4   6   65.09    2.50
  -1   4   6   66.49    3.00
   1   4  -6   71.09    2.10
  -1   4   6   63.69    2.30
  -1   4   6   63.09    2.60
   1   4  -6   64.39    2.70
  -1   4   6   67.79    3.10
  -1   4   6   63.79    2.00
  -1  -4   6   70.99    2.20
  -1  -4   6   67.59    3.00
  -1  -4   6   67.49    3.00
  -1   4   5   21.00    1.80
  -1   4   5   22.90    1.30
   1   4  -5   20.80    1.20
  -1   4   5   22.00    1.00
  -1   4   5   20.60    1.00
   1   4  -5   22.00    1.80
  -1  -4   5   22.50    1.90
  -1  -4   5   19.30    1.60
   1  -4  -5   21.00    1.70
   1  -4  -5   20.50    1.70
  -1  -4   5   22.10    1.10
   1   4  -4   21.10    1.20
   1   4  -4   19.00    1.40
  -1   4   4   20.40    0.90
   1   4  -4   21.80    1.60
  -1   4   4   24.60    1.70
   1   4  -4   19.30    1.00
  -1   4   4   23.00    1.00
  -1   4   4   21.40    1.50
   1   4  -4   18.60    1.50
  -1  -4   4   21.20    1.50
  -1  -4   4   21.00    1.10
   1  -4  -4   25.10    1.40
   1  -4  -4   23.90    1.40
  -1  -4   4   19.00    1.60
  -1  -4   4   21.10    1.30
   1   4  -3   78.59    2.50
  -1   4   3   78.19    2.70
   1   4  -3   77.49    2.10
  -1   4   3   77.59    2.20
  -1   4   3   77.79    2.10
  -1   4   3   75.69    2.70
   1   4  -3   78.99    2.50
  -1   4   3   76.29    2.50
  -1   4   3   77.69    2.50
   1   4  -3   76.89    2.40
   1   4  -3   77.29    2.60
   1  -4  -3   78.09    2.70
  -1  -4   3   76.69    2.60
  -1  -4   3   79.39    2.50
  -1  -4   3   78.09    2.30
  -1  -4   3   76.89    2.40
   1  -4  -3   78.09    2.60
  -1   4   2  713.83   17.30
   1   4  -2  722.23   17.30
  -1   4   2  697.13   17.20
  -1   4   2  725.23   17.00
  -1   4   2  731.23   17.40
   1   4  -2  715.83   17.40
   1   4  -2  740.33   17.20
   1   4  -2  733.63   17.20
  -1  -4   2  712.43   17.20
   1  -4  -2  732.53   17.30
  -1  -4   2  724.73   17.20
   1  -4  -2  707.83   17.30
  -1  -4   2  729.63   17.40
   1  -4  -2  729.03   17.00
  -1  -4   2  719.03   17.30
   1  -4  -2  706.93   17.40
  -1   4   1   62.19    2.00
  -1   4   1   60.69    1.90
   1   4  -1   62.49    2.00
   1   4  -1   61.59    1.80
   1   4  -1   59.99    2.00
  -1   4   1   60.69    1.90
   1   4  -1   61.19    2.00
  -1   4   1   61.39    2.00
  -1  -4   1   64.59    2.00
   1  -4  -1   59.49    1.80
  -1  -4   1   58.59    1.80
  -1  -4   1   61.99    2.00
   1  -4  -1   60.89    1.90
   1  -4  -1   62.39    2.10
   1  -4  -1   60.69    2.00
  -1  -4   1   62.79    2.00
  -1   4   0  317.47    7.80
  -1   4   0  318.37    7.80
   1   4   0  315.47    7.80
  -1   4   0  321.27    7.80
   1   4   0  315.77    7.70
   1   4   0  314.67    7.90
  -1   4   0  316.47    7.80
   1   4   0  310.77    7.80
   1  -4   0  318.17    7.80
  -1  -4   0  310.57    7.80
  -1  -4   0  311.07    7.80
   1  -4   0  305.47    7.80
   1  -4   0  308.37    7.80
  -1  -4   0  316.57    7.90
   1  -4   0  309.07    7.80
  -1  -4   0  323.27    7.70
   1   4   1  100.09    3.00
   1   4   1  104.59    2.90
   1   4   1  103.19    3.00
   1   4   1  103.89    2.90
  -1   4  -1  101.59    2.90
  -1   4  -1  103.49    2.90
  -1   4  -1  105.09    2.90
   1   4   1  101.89    2.80
  -1   4  -1  104.39    3.10
   1  -4   1  103.89    2.90
  -1  -4  -1  102.59    3.00
   1  -4   1   99.59    2.90
   1  -4   1  101.59    3.00
  -1  -4  -1  100.19    2.90
   1  -4   1  102.59    3.00
  -1  -4  -1  102.89    3.00
   1   4   2    2.10    0.50
   1   4   2    1.70    0.70
  -1   4  -2    2.00    0.50
  -1   4  -2    3.30    0.50
  -1   4  -2    2.80    0.50
  -1   4  -2    2.20    0.60
   1   4   2    3.10    0.50
   1   4   2    2.00    0.50
  -1   4  -2    1.60    0.60
   1   4   2    2.80    0.50
  -1  -4  -2    1.40    0.50
   1  -4   2    2.40    0.70
  -1  -4  -2    1.90    0.70
   1  -4   2    1.80    0.40
   1  -4   2    2.30    0.70
   1   4   3  378.76    9.40
  -1   4  -3  391.26    9.20
  -1   4  -3  390.96    9.70
  -1   4  -3  349.07    9.60
   1   4   3  387.06    9.70
   1   4   3  378.96    9.60
   1   4   3  390.86    9.50
  -1   4  -3  361.26    9.20
  -1   4  -3  380.66    9.20
   1   4   3  380.46    9.70
  -1   4  -3  373.06    9.50
   1   4   3  390.86    9.50
   1  -4   3  387.46    9.60
  -1  -4  -3  389.86    9.40
   1  -4   3  366.36    9.60
  -1  -4  -3  389.06    9.60
   1  -4   3  385.16    9.60
  -1   4  -4    1.40    0.90
  -1   4  -4    0.80    0.50
   1   4   4    0.60    0.70
  -1   4  -4   -0.20    0.90
   1   4   4    2.90    0.80
   1   4   4    1.20    0.80
  -1   4  -4    1.70    0.50
   1   4   4    1.70    0.90
  -1  -4  -4    2.40    1.00
   1  -4   4    1.00    1.00
  -1  -4  -4    1.90    0.60
   1  -4   4    0.60    0.70
   1   4   5   34.90    1.50
  -1   4  -5   33.60    1.00
   1   4   5   32.90    1.70
   1   4   5   34.70    2.00
   1   4   5   34.60    1.70
   1   4   5   32.10    1.90
  -1   4  -5   34.40    2.00
   1   4   5   32.80    1.70
   1  -4   5   31.40    2.00
  -1  -4  -5   30.20    1.80
  -1   4  -6   18.70    2.20
   1   4   6   16.60    1.90
   1   4   6   19.20    1.60
   1   4   6   21.10    1.50
   1   4   6   21.30    2.00
   1   4   6   21.80    2.40
   1   4   6   15.40    1.80
   1  -4   6   23.90    2.30
  -1  -4  -6   17.10    1.90
   1  -4   6   21.10    2.10
   1   4   7    0.80    1.50
  -1   4  -7    3.00    1.80
   1   4   7    2.50    1.50
   1   4   7    0.70    0.70
   1   4   7    2.60    1.80
   1   4   7    0.50    1.10
   1   4   7    2.80    1.30
   1  -4   7    3.50    1.90
   1  -4   7    1.80    1.60
  -1  -4  -7    0.70    1.40
   1   4   8    1.20    1.20
   1   4   8    4.80    2.30
   1   4   8    3.90    1.10
   1   4   8    6.70    1.90
  -1   4  -8    2.10    1.80
   1  -4   8    1.60    2.40
   1  -4   8    3.90    1.90
  -1  -4  -8    2.10    1.70
  -1   4  -9    2.00    2.50
   1   4   9    0.40    2.30
   1   4   9    3.10    1.20
   1   4   9    0.80    2.10
   1  -4   9    3.50    2.40
   1  -4   9   -1.70    2.30
  -1   5  10    0.90    3.80
  -1   5  10    5.20    2.50
  -1   5  10   -1.00    1.50
   1   5 -10    3.00    2.60
  -1  -5  10    5.00    2.70
  -1  -5  10    3.10    2.80
  -1   5   9    0.70    0.90
  -1   5   9    2.10    2.10
   1   5  -9    2.30    2.00
  -1   5   9    2.30    1.90
  -1  -5   9    1.10    2.40
  -1  -5   9    2.70    1.70
   1   5  -8   -1.10    1.60
  -1   5   8    1.10    2.00
  -1   5   8    1.40    0.80
  -1   5   8    1.20    0.80
  -1   5   8    3.60    2.20
  -1  -5   8    4.40    2.00
  -1  -5   8    0.40    1.40
  -1   5   7   84.69    3.70
  -1   5   7   82.69    3.00
   1   5  -7   87.49    2.50
  -1   5   7   81.09    2.40
  -1   5   7   79.09    2.40
  -1   5   7   89.29    3.80
   1   5  -7   83.29    2.40
   1   5  -7   85.09    3.80
  -1  -5   7   82.09    4.00
  -1  -5   7   82.49    3.50
   1   5  -6   20.90    1.40
   1   5  -6   19.80    1.40
  -1   5   6   19.90    1.20
  -1   5   6   20.70    2.20
  -1   5   6   19.60    1.10
   1   5  -6   21.50    2.30
  -1   5   6   17.80    1.80
   1  -5  -6   18.90    2.00
  -1  -5   6   23.30    2.20
  -1  -5   6   22.20    2.00
  -1   5   5   19.10    1.90
   1   5  -5   14.40    1.60
  -1   5   5   17.50    1.00
  -1   5   5   18.20    1.10
   1   5  -5   14.90    1.40
  -1   5   5   21.10    1.70
  -1  -5   5   18.70    1.10
  -1  -5   5   16.50    1.70
  -1  -5   5   15.60    1.60
   1  -5  -5   20.30    1.90
  -1   5   4  158.98    4.00
  -1   5   4  161.38    4.00
   1   5  -4  155.98    4.70
   1   5  -4  156.98    4.30
  -1   5   4  152.08    4.80
  -1   5   4  157.88    4.60
  -1  -5   4  152.58    4.50
  -1  -5   4  155.58    4.20
   1  -5  -4  156.38    4.70
  -1  -5   4  150.98    5.10
   1  -5  -4  153.18    4.50
  -1   5   3  112.09    3.50
   1   5  -3  121.39    3.70
   1   5  -3  111.59    3.50
  -1   5   3  112.19    3.70
   1   5  -3  116.79    3.10
  -1   5   3  120.19    3.20
  -1   5   3  120.79    3.20
   1   5  -3  116.79    3.50
   1   5  -3  116.49    3.60
  -1   5   3  122.89    3.70
  -1   5   3  114.89    3.50
  -1  -5   3  121.29    3.70
   1  -5  -3  116.89    3.50
  -1  -5   3  120.39    3.40
  -1  -5   3  115.99    3.60
  -1  -5   3  123.29    3.50
   1  -5  -3  117.99    3.60
  -1   5   2   47.00    1.90
  -1   5   2   47.70    1.80
   1   5  -2   49.20    1.90
   1   5  -2   49.10    1.80
   1   5  -2   47.30    2.00
  -1   5   2   49.20    1.70
   1   5  -2   50.69    1.90
  -1   5   2   51.99    2.00
   1  -5  -2   47.30    1.90
  -1  -5   2   47.00    1.90
   1  -5  -2   48.70    1.80
  -1  -5   2   50.49    1.90
  -1  -5   2   48.60    1.70
  -1  -5   2   48.90    1.80
   1  -5  -2   48.50    1.70
   1  -5  -2   49.70    2.10
  -1   5   1  101.99    3.10
   1   5  -1  102.99    3.00
  -1   5   1  100.29    2.90
   1   5  -1   97.59    3.10
  -1   5   1  100.09    3.00
   1   5  -1  101.19    2.80
   1   5  -1  102.19    3.00
  -1   5   1   99.49    3.00
   1  -5  -1  101.19    3.00
   1  -5  -1  101.79    2.90
   1  -5  -1  103.59    2.90
  -1  -5   1  101.19    3.00
   1  -5  -1  101.39    3.10
  -1  -5   1  102.99    2.90
  -1  -5   1  102.89    3.10
  -1  -5   1   95.69    3.00
   1   5   0  328.47    7.90
   1   5   0  319.47    8.10
   1   5   0  322.37    8.10
  -1   5   0  318.27    8.10
  -1   5   0  322.07    8.10
  -1   5   0  316.57    8.00
  -1   5   0  321.77    8.10
   1   5   0  324.17    8.20
   1  -5   0  322.87    8.10
  -1  -5   0  308.97    8.10
  -1  -5   0  316.67    8.10
   1  -5   0  336.97    8.10
   1  -5   0  314.47    8.10
  -1  -5   0  320.87    7.90
   1  -5   0  325.27    8.10
  -1  -5   0  319.27    8.20
   1   5   1    8.90    0.90
  -1   5  -1    9.20    0.90
   1   5   1    8.90    1.00
   1   5   1    8.40    0.90
   1   5   1    9.00    0.90
   1   5   1    9.70    0.80
  -1   5  -1    9.90    1.10
  -1   5  -1   11.20    1.00
  -1   5  -1   10.60    1.00
  -1   5  -1    9.50    0.80
   1  -5   1    9.50    0.80
  -1  -5  -1    9.60    1.00
   1  -5   1    9.40    0.90
  -1  -5  -1    9.70    1.00
   1  -5   1    9.70    0.90
  -1  -5  -1    9.70    0.90
  -1   5  -2   23.40    1.40
   1   5   2   26.80    1.50
   1   5   2   28.20    1.50
  -1   5  -2   25.90    1.50
   1   5   2   25.50    1.40
  -1   5  -2   26.90    1.40
  -1   5  -2   27.70    1.30
  -1   5  -2   25.90    1.40
   1   5   2   26.50    1.20
   1   5   2   27.50    1.40
   1   5   2   26.40    1.30
  -1  -5  -2   26.00    1.50
  -1  -5  -2   28.40    1.40
   1  -5   2   25.00    1.30
   1  -5   2   25.40    1.30
   1  -5   2   26.60    1.50
  -1   5  -3   57.29    2.20
  -1   5  -3   54.09    2.00
   1   5   3   57.69    2.00
   1   5   3   54.29    2.10
   1   5   3   51.69    2.30
   1   5   3   54.49    2.00
  -1   5  -3   53.79    2.40
   1   5   3   56.29    2.30
   1   5   3   53.99    2.20
  -1   5  -3   55.59    1.90
   1   5   3   54.49    2.30
  -1  -5  -3   59.29    2.20
   1  -5   3   52.49    2.20
   1  -5   3   54.29    2.30
   1   5   4  132.79    4.30
  -1   5  -4  134.39    4.20
  -1   5  -4  133.29    3.60
  -1   5  -4  115.99    4.00
  -1   5  -4  132.69    3.60
   1   5   4  134.59    4.00
   1   5   4  126.69    3.80
   1   5   4  126.99    4.00
  -1  -5  -4  131.09    3.70
   1  -5   4  128.39    4.10
   1  -5   4  135.29    4.10
  -1  -5  -4  129.09    4.00
  -1   5  -5   21.00    1.10
   1   5   5   20.20    2.00
  -1   5  -5   20.20    2.20
   1   5   5   16.90    1.60
  -1   5  -5   22.70    1.10
   1   5   5   20.70    1.70
   1   5   5   18.80    1.50
   1  -5   5   20.90    1.80
   1  -5   5   18.60    2.10
  -1  -5  -5   17.60    1.70
  -1  -5  -5   19.50    2.20
   1   5   6   89.39    3.70
   1   5   6   79.09    3.00
   1   5   6   87.79    3.10
   1   5   6   90.99    4.00
   1   5   6   83.79    3.30
   1   5   6   86.29    2.90
  -1   5  -6   85.19    3.50
   1  -5   6   87.59    3.60
  -1  -5  -6   83.29    3.10
   1  -5   6   80.79    3.70
   1   5   7  206.18    5.60
   1   5   7  202.78    6.70
  -1   5  -7  205.58    6.40
   1   5   7  183.68    6.10
   1   5   7  202.48    5.70
   1   5   7  183.18    5.60
   1   5   7  199.68    6.40
  -1  -5  -7  192.58    5.60
   1  -5   7  195.38    6.50
   1  -5   7  201.58    6.30
   1   5   8   19.70    2.30
   1   5   8   19.90    1.80
   1   5   8   20.20    2.20
  -1   5  -8   17.50    2.60
   1   5   8   18.70    2.50
   1  -5   8   18.50    2.10
   1  -5   8   22.40    2.90
  -1  -5  -8   15.40    2.00
   1   5   9   41.00    4.40
   1   5   9   39.50    4.40
  -1   5  -9   41.10    3.50
   1   5   9   43.70    2.80
   1  -5   9   37.30    4.00
   1  -5   9   33.80    3.30
  -1   6   9   31.80    3.80
  -1   6   9   26.00    2.40
  -1   6   9   28.70    2.60
   1   6  -9   31.30    3.60
  -1   6   9   28.50    3.60
  -1  -6   9   25.40    2.90
  -1  -6   9   29.20    3.00
  -1   6   8   16.10    2.40
  -1   6   8   16.70    2.30
  -1   6   8   15.70    1.70
   1   6  -8   14.60    2.20
  -1   6   8   11.80    1.80
  -1  -6   8   15.00    2.30
  -1  -6   8   16.70    2.40
  -1   6   7   25.10    2.30
  -1   6   7   24.60    3.00
   1   6  -7   23.40    2.10
   1   6  -7   22.90    1.60
   1   6  -7   26.00    1.70
  -1   6   7   23.30    1.40
  -1   6   7   23.40    1.40
   1  -6  -7   25.80    2.80
  -1  -6   7   25.40    2.30
  -1  -6   7   23.30    2.30
   1   6  -6   98.49    3.20
  -1   6   6   95.49    3.50
  -1   6   6   94.59    2.80
   1   6  -6   97.59    3.10
  -1   6   6   92.49    2.80
   1   6  -6  100.79    4.10
  -1   6   6  100.79    3.90
  -1  -6   6   98.59    3.70
   1  -6  -6   99.79    3.80
  -1  -6   6   97.69    3.90
  -1   6   5   48.40    2.80
  -1   6   5   52.29    1.90
   1   6  -5   53.69    2.10
   1   6  -5   56.09    2.40
  -1   6   5   50.59    2.80
  -1   6   5   50.39    1.90
   1   6  -5   52.79    2.20
  -1  -6   5   52.49    2.80
  -1  -6   5   52.49    2.50
   1  -6  -5   46.90    2.50
  -1   6   4  205.38    5.30
   1   6  -4  204.58    5.80
  -1   6   4  205.68    5.20
   1   6  -4  202.08    5.50
  -1   6   4  203.68    6.10
  -1   6   4  210.38    6.10
  -1  -6   4  197.38    5.90
  -1  -6   4  190.78    6.00
  -1  -6   4  198.68    5.40
   1  -6  -4  204.68    5.80
  -1   6   3   11.70    1.20
   1   6  -3   11.60    1.10
   1   6  -3   12.00    1.10
  -1   6   3    9.00    1.10
  -1   6   3   11.20    1.10
   1   6  -3    8.60    1.30
  -1  -6   3    9.20    1.00
  -1  -6   3    8.70    1.20
   1  -6  -3   10.90    1.30
  -1  -6   3    8.40    0.90
   1   6  -2  216.08    6.10
   1   6  -2  234.58    6.00
   1   6  -2  228.98    6.10
  -1   6   2  231.98    6.10
  -1   6   2  213.88    6.00
   1   6  -2  231.08    6.00
  -1   6   2  230.08    5.80
  -1   6   2  216.98    6.10
  -1  -6   2  224.48    6.00
   1  -6  -2  230.18    5.80
   1  -6  -2  228.58    6.00
   1  -6  -2  214.78    6.00
   1  -6  -2  225.98    6.20
  -1  -6   2  227.38    6.10
  -1  -6   2  205.58    6.00
  -1  -6   2  218.68    5.90
   1   6  -1   19.60    1.30
  -1   6   1   22.20    1.30
   1   6  -1   20.30    1.40
   1   6  -1   20.90    1.20
   1   6  -1   21.70    1.20
  -1   6   1   22.60    1.30
  -1   6   1   22.60    1.50
  -1   6   1   21.60    1.30
  -1  -6   1   21.70    1.40
   1  -6  -1   24.40    1.20
   1  -6  -1   21.20    1.40
  -1  -6   1   21.00    1.20
  -1  -6   1   20.70    1.40
  -1  -6   1   24.00    1.40
   1  -6  -1   20.20    1.40
   1  -6  -1   20.40    1.40
  -1   6   0  109.79    3.30
  -1   6   0  107.99    3.20
   1   6   0  107.59    3.10
  -1   6   0  102.59    3.30
   1   6   0  105.99    3.20
  -1   6   0  105.69    3.30
   1   6   0  101.09    3.20
  -1   6   0  106.59    3.30
   1   6   0  106.99    3.40
   1  -6   0  104.29    3.20
   1  -6   0  107.79    3.30
  -1  -6   0  107.69    3.20
   1  -6   0  105.19    3.20
  -1  -6   0  108.19    3.10
  -1  -6   0  108.39    3.30
  -1  -6   0  107.49    3.40
   1   6   1    3.90    0.70
  -1   6  -1    5.10    0.70
   1   6   1    4.20    0.80
  -1   6  -1    3.70    0.70
   1   6   1    4.40    0.80
   1   6   1    3.80    0.80
   1   6   1    2.40    0.70
  -1   6  -1    4.20    0.70
  -1   6  -1    3.60    1.00
  -1   6  -1    4.10    0.80
   1  -6   1    3.50    0.70
  -1  -6  -1    5.70    0.90
  -1  -6  -1    3.80    0.70
   1  -6   1    4.30    0.80
   1  -6   1    4.10    0.80
  -1   6  -2   28.90    1.70
   1   6   2   30.20    1.70
  -1   6  -2   28.40    1.50
  -1   6  -2   32.50    1.70
  -1   6  -2   29.70    1.70
   1   6   2   28.20    1.60
   1   6   2   31.70    1.60
   1   6   2   32.30    1.90
   1   6   2   30.20    1.60
   1   6   2   31.60    1.60
  -1  -6  -2   30.70    1.50
   1  -6   2   31.50    1.70
  -1  -6  -2   30.10    1.50
   1  -6   2   28.40    1.60
  -1   6  -3   -0.20    0.60
   1   6   3   -2.20    0.80
   1   6   3    0.30    0.90
   1   6   3    0.50    0.90
  -1   6  -3    0.10    0.90
  -1   6  -3    0.20    0.90
  -1   6  -3    0.60    0.80
   1  -6   3   -1.00    1.00
   1  -6   3   -0.30    0.80
  -1   6  -4   18.60    1.40
   1   6   4   18.40    2.00
  -1   6  -4   19.50    1.50
  -1   6  -4   18.70    1.90
   1   6   4   18.00    1.40
   1   6   4   19.00    1.80
   1   6   4   17.20    1.70
  -1  -6  -4   16.40    1.80
   1  -6   4   21.80    1.90
  -1   6  -5  101.79    3.10
  -1   6  -5  104.29    3.10
   1   6   5  102.49    3.30
   1   6   5  102.79    4.10
   1   6   5   95.89    3.40
  -1   6  -5  104.59    3.90
   1  -6   5  104.79    3.90
  -1  -6  -5   98.59    4.10
   1  -6   5  104.69    3.70
  -1   6  -6  146.39    3.80
   1   6   6  143.09    4.90
   1   6   6  134.39    4.40
  -1   6  -6  147.09    3.80
   1   6   6  145.59    5.00
  -1   6  -6  146.09    4.90
   1   6   6  143.69    4.20
   1   6   6  142.79    4.50
   1  -6   6  145.49    4.90
   1  -6   6  142.79    5.10
   1   6   7   42.30    2.90
  -1   6  -7   42.30    3.40
   1   6   7   42.10    3.60
   1   6   7   42.30    3.50
   1   6   7   43.00    2.00
   1  -6   7   46.10    3.10
   1  -6   7   42.20    3.30
  -1   6  -8   20.60    2.60
   1   6   8   20.50    2.70
   1   6   8   22.60    2.30
   1   6   8   24.40    3.10
   1   6   8   17.80    1.90
   1  -6   8   22.00    2.90
   1  -6   8   22.50    2.50
   1   6   9   13.10    2.60
  -1   6  -9    9.80    2.80
   1   6   9   11.30    3.10
   1   6   9    8.00    1.70
   1  -6   9   13.70    2.80
  -1   7   9   47.70    2.70
  -1   7   9   43.40    3.70
  -1   7   9   60.69    5.40
   1   7  -9   38.00    3.60
  -1   7   9   46.40    4.80
  -1  -7   9   41.00    4.30
  -1  -7   9   48.70    3.60
  -1   7   8    6.30    1.70
   1   7  -8   14.50    2.50
  -1   7   8    7.60    2.00
  -1   7   8    6.90    1.80
  -1   7   8    8.00    1.20
  -1  -7   8    7.50    1.90
  -1  -7   8    7.50    2.30
   1   7  -7  237.38    6.20
  -1   7   7  233.88    7.00
  -1   7   7  228.98    5.90
  -1   7   7  226.88    7.70
   1   7  -7  235.38    7.10
  -1  -7   7  239.28    7.60
   1  -7  -7  236.68    7.60
  -1  -7   7  231.28    7.20
  -1   7   6   24.90    2.60
  -1   7   6   20.00    2.00
   1   7  -6   19.80    2.00
   1   7  -6   21.80    2.10
   1   7  -6   21.70    1.70
  -1   7   6   22.70    1.60
  -1   7   6   22.40    1.50
  -1  -7   6   22.10    2.30
   1  -7  -6   22.10    2.30
  -1  -7   6   20.60    2.40
  -1   7   5    0.70    0.80
  -1   7   5    0.90    1.00
   1   7  -5   -1.10    0.80
   1   7  -5   -0.80    1.10
  -1   7   5    0.10    1.10
   1   7  -5   -0.70    1.20
  -1   7   5    0.30    1.00
  -1  -7   5   -0.70    1.30
  -1  -7   5    0.10    1.40
   1  -7  -5    1.80    1.30
   1   7  -4    1.50    1.00
  -1   7   4    1.50    1.00
  -1   7   4    0.80    0.80
  -1   7   4    0.60    0.80
   1   7  -4   -0.50    1.20
  -1   7   4    2.60    1.20
   1   7  -4    0.90    0.90
  -1  -7   4    2.80    1.40
   1  -7  -4    1.80    1.20
  -1  -7   4   -0.50    0.90
  -1   7   3  197.78    5.30
   1   7  -3  200.38    5.80
  -1   7   3  205.78    5.90
   1   7  -3  198.98    5.60
   1  -7  -3  196.28    5.60
  -1  -7   3  201.78    5.90
  -1  -7   3  178.78    5.80
   1  -7  -3  202.28    5.90
   1   7  -2  127.69    3.90
  -1   7   2  130.49    3.80
   1   7  -2  123.89    4.00
   1  -7  -2  128.59    3.80
  -1  -7   2  132.99    3.90
  -1  -7   2  128.29    4.00
   1   7  -1   74.89    2.70
   1   7  -1   75.49    2.90
  -1   7   1   72.99    2.80
  -1   7   1   76.39    2.60
   1   7  -1   65.09    2.50
  -1  -7   1   79.09    2.90
   1  -7  -1   70.29    2.50
   1  -7  -1   76.69    2.70
   1  -7  -1   75.69    2.80
  -1  -7   1   74.99    2.60
  -1   7   0  654.93   15.80
   1   7   0  650.03   15.80
   1   7   0  633.04   15.60
  -1   7   0  615.94   15.80
  -1   7   0  660.73   15.80
   1   7   0  663.73   15.80
  -1  -7   0  591.64   15.70
  -1  -7   0  648.34   15.90
   1  -7   0  601.64   15.70
   1  -7   0  658.53   15.90
   1  -7   0  658.73   15.70
  -1  -7   0  653.83   15.60
  -1   7  -1    6.00    1.00
   1   7   1    5.80    1.00
  -1   7  -1    7.90    1.00
   1   7   1    6.70    0.80
  -1   7  -1    6.10    1.00
  -1   7  -1    7.00    1.20
  -1  -7  -1    4.60    1.10
  -1  -7  -1    4.60    1.20
   1  -7   1    6.20    1.00
  -1  -7  -1    5.20    0.80
   1  -7   1    6.90    1.00
   1   7   2   67.69    2.70
  -1   7  -2   74.69    3.00
  -1   7  -2   72.29    2.60
  -1   7  -2   69.69    2.70
   1   7   2   76.39    2.70
  -1  -7  -2   69.29    2.50
   1  -7   2   70.69    2.80
  -1  -7  -2   72.89    2.80
   1  -7   2   69.19    2.70
  -1   7  -3   15.30    1.20
  -1   7  -3   17.40    1.90
  -1   7  -3   15.40    1.50
   1   7   3   17.10    1.40
   1   7   3   18.60    1.70
   1   7   3   17.10    1.50
   1  -7   3   16.50    1.70
  -1  -7  -3   18.90    1.90
  -1  -7  -3   17.50    1.60
  -1   7  -4   11.20    1.20
   1   7   4   13.60    1.50
   1   7   4   12.70    1.50
  -1   7  -4   11.90    1.60
   1   7   4   15.20    1.60
  -1   7  -4   14.60    1.40
   1   7   4   12.40    1.50
   1  -7   4   13.30    1.60
  -1  -7  -4   12.10    1.40
   1  -7   4   11.70    1.60
   1   7   5    1.10    1.10
   1   7   5    0.70    1.00
   1   7   5   -0.90    1.30
  -1   7  -5    1.00    0.90
  -1   7  -5    0.30    1.10
   1   7   5    1.90    1.00
  -1   7  -5   -0.80    1.00
   1  -7   5    1.80    1.40
  -1  -7  -5   -0.70    1.10
   1  -7   5   -0.70    1.10
   1   7   6   -0.60    1.30
   1   7   6    0.70    1.30
   1   7   6    0.50    1.50
  -1   7  -6   -0.30    1.10
  -1   7  -6   -1.30    1.80
  -1   7  -6   -0.10    0.80
   1   7   6   -0.90    1.50
  -1  -7  -6    0.70    2.10
   1  -7   6   -1.40    1.50
   1  -7   6   -0.50    1.80
   1   7   7   88.19    3.20
   1   7   7   83.09    3.80
  -1   7  -7   79.39    4.10
   1   7   7   83.89    3.40
   1   7   7   92.19    4.70
   1   7   7   83.29    3.90
   1  -7   7   87.09    4.40
   1  -7   7   83.19    3.90
   1   7   8    4.00    1.80
   1   7   8   -0.40    1.90
   1   7   8    2.80    1.80
   1   7   8    1.30    2.50
  -1   7  -8    1.20    2.10
   1   7   8    4.00    1.30
   1  -7   8    0.90    2.40
   1  -7   8    3.50    2.20
   1   7   9    6.60    3.20
   1   7   9    5.90    1.50
  -1   7  -9    2.30    2.70
   1   7   9    5.60    2.90
   1  -7   9    6.60    2.30
   1  -7   9    6.50    2.60
  -1   8   9    4.40    2.30
  -1   8   9    7.70    2.70
  -1   8   9    4.40    2.50
   1   8  -9   -0.40    2.30
  -1   8   9    4.00    1.30
  -1  -8   9    0.60    3.30
  -1  -8   9    0.20    2.30
  -1   8   8    3.60    2.40
  -1   8   8   -0.70    2.20
   1   8  -8    4.10    2.40
  -1  -8   8    1.40    1.90
  -1  -8   8    3.50    2.40
   1   8  -7    1.50    1.20
  -1   8   7    2.00    1.60
  -1   8   7   -0.10    1.50
   1   8  -7   -0.50    1.80
  -1   8   7    2.10    1.00
  -1  -8   7    0.80    1.80
  -1  -8   7    2.60    2.10
   1  -8  -7   -1.90    1.90
  -1   8   6   85.09    2.90
  -1   8   6   95.29    4.50
   1   8  -6   93.89    3.80
  -1   8   6   88.49    3.80
  -1   8   6   83.19    3.00
   1   8  -6   87.59    3.20
   1   8  -6   84.19    3.70
   1  -8  -6   86.39    4.30
  -1  -8   6   81.99    3.60
  -1  -8   6   84.79    4.00
  -1   8   5  213.18    5.80
  -1   8   5  215.68    6.70
  -1   8   5  213.38    6.50
  -1   8   5  205.88    5.80
   1   8  -5  214.48    6.50
   1   8  -5  222.08    6.10
  -1  -8   5  211.78    6.60
   1  -8  -5  214.68    6.80
  -1  -8   5  214.58    6.60
  -1   8   4    4.30    1.00
   1   8  -4    2.00    1.30
  -1   8   4    5.10    1.20
  -1   8   4    4.60    1.20
  -1   8   4    5.40    1.30
   1  -8  -4    6.80    1.50
  -1  -8   4    2.30    1.10
  -1  -8   4    3.20    1.30
  -1   8   3   99.09    3.20
  -1   8   3   98.89    3.70
   1   8  -3  101.69    3.90
  -1  -8   3   99.29    3.60
   1  -8  -3   95.39    3.50
  -1  -8   3   96.89    3.30
   1  -8  -3  100.79    3.70
   1   8  -2   22.10    2.00
  -1   8   2   29.10    1.60
  -1   8   2   27.00    1.80
   1   8  -2   25.70    2.00
   1  -8  -2   27.60    1.90
   1  -8  -2   23.00    1.80
   1  -8  -2   24.40    1.70
  -1  -8   2   25.10    1.70
   1   8  -1   52.29    2.50
   1   8  -1   58.09    2.40
  -1   8   1   53.99    2.50
  -1   8   1   58.79    2.40
   1  -8  -1   52.89    2.30
  -1  -8   1   52.79    2.70
   1  -8  -1   57.99    2.50
  -1  -8   1   55.99    2.20
   1   8   0   62.79    2.70
   1   8   0   62.19    3.10
  -1   8   0   63.89    2.70
  -1  -8   0   59.19    2.60
  -1  -8   0   59.79    2.30
   1  -8   0   65.09    2.50
   1  -8   0   58.09    2.50
  -1   8  -1    7.30    1.30
   1   8   1    5.60    1.10
  -1   8  -1    7.70    1.10
   1  -8   1    4.00    1.20
   1  -8   1    5.30    1.00
  -1  -8  -1    3.70    1.20
   1   8   2    2.80    1.20
  -1   8  -2    2.90    1.10
   1   8   2    3.00    0.90
   1  -8   2    3.30    1.10
   1  -8   2    3.00    0.90
  -1  -8  -2    2.00    1.10
  -1  -8  -2    2.60    1.00
   1   8   3   24.60    1.90
   1   8   3   24.00    1.80
  -1   8  -3   24.30    1.80
  -1   8  -3   23.40    1.60
  -1  -8  -3   25.40    2.30
  -1  -8  -3   25.00    2.40
   1  -8   3   26.60    2.20
   1  -8   3   25.60    2.20
  -1   8  -4    6.80    1.80
   1   8   4    7.40    1.30
   1   8   4    7.80    1.40
  -1   8  -4    8.10    1.30
   1   8   4    9.90    1.40
  -1   8  -4    4.60    1.50
   1  -8   4    6.50    1.80
  -1  -8  -4    8.60    1.70
   1  -8   4    6.70    1.40
   1   8   5    8.70    1.50
  -1   8  -5    7.10    1.50
  -1   8  -5    8.80    1.20
   1   8   5    6.20    1.70
   1   8   5    8.70    1.40
  -1   8  -5    8.30    1.40
   1  -8   5    9.50    1.70
   1  -8   5    8.60    1.90
  -1  -8  -5    9.80    1.90
  -1   8  -6    6.10    1.20
   1   8   6    6.90    1.50
   1   8   6    4.70    1.90
  -1   8  -6    6.60    2.10
   1   8   6    4.80    1.60
   1  -8   6    6.80    1.70
   1  -8   6    2.50    1.30
  -1  -8  -6    4.00    2.10
   1   8   7   31.40    2.00
   1   8   7   27.70    2.80
   1   8   7   27.80    2.80
   1   8   7   28.50    2.80
  -1   8  -7   25.30    2.50
   1   8   7   29.20    3.00
   1  -8   7   30.50    2.90
   1  -8   7   33.30    3.20
   1   8   8    5.00    3.00
   1   8   8    1.00    1.00
   1   8   8   -1.50    1.40
  -1   8  -8    1.10    2.20
   1   8   8   -1.10    2.50
   1  -8   8    5.60    2.70
   1  -8   8    1.10    2.10
  -1   9   8    5.00    2.80
   1   9  -8    4.70    2.40
  -1   9   8    5.20    2.50
  -1  -9   8    3.10    2.30
   1  -9  -8    5.50    3.50
  -1  -9   8    5.10    1.90
  -1   9   7   -0.80    1.80
  -1   9   7    3.00    1.10
   1   9  -7    3.80    2.40
  -1   9   7    1.10    1.70
   1  -9  -7    0.40    1.80
  -1  -9   7    3.00    1.80
  -1  -9   7    4.30    2.50
  -1   9   6    9.90    1.90
   1   9  -6    4.80    1.30
   1   9  -6    9.80    2.10
  -1   9   6    6.50    1.30
  -1   9   6   10.30    1.80
  -1  -9   6    6.80    2.00
   1  -9  -6    5.50    1.70
  -1  -9   6    4.70    1.90
  -1   9   5    3.50    1.50
  -1   9   5    0.80    1.20
   1   9  -5    1.90    1.30
  -1   9   5    6.00    1.70
   1   9  -5    1.10    1.70
  -1   9   5    2.80    1.20
  -1  -9   5    1.40    1.40
  -1  -9   5    4.90    1.70
   1  -9  -5    3.10    1.90
  -1   9   4   10.20    1.30
   1   9  -4   10.00    1.50
   1   9  -4    7.50    1.30
  -1   9   4    8.90    1.50
  -1   9   4    8.90    1.50
  -1   9   4   11.60    1.60
  -1  -9   4   11.50    1.90
  -1  -9   4    6.50    1.40
   1  -9  -4    6.10    1.60
  -1   9   3    2.50    1.00
  -1   9   3    2.60    1.30
   1   9  -3    1.90    1.10
   1   9  -3   -0.60    0.90
  -1  -9   3   -0.20    1.30
   1  -9  -3    4.20    1.40
  -1  -9   3    0.70    1.40
   1  -9  -3    4.30    1.40
   1   9  -2    0.20    0.80
  -1   9   2   -1.00    0.90
   1   9  -2   -0.60    0.80
   1  -9  -2   -0.90    0.60
  -1  -9   2    0.50    1.20
   1  -9  -2    0.30    1.00
  -1  -9   2    0.50    0.90
  -1   9   1   24.90    1.90
  -1   9   1   26.70    2.10
   1   9  -1   25.30    2.40
   1   9  -1   23.20    1.70
   1  -9  -1   24.20    2.00
  -1  -9   1   26.90    2.10
  -1  -9   1   25.40    1.70
   1  -9  -1   24.20    1.80
   1   9   0   36.40    2.20
   1   9   0   37.70    2.40
  -1   9   0   38.30    2.30
  -1   9   0   34.50    2.30
  -1  -9   0   37.30    2.50
   1  -9   0   36.40    2.20
  -1  -9   0   33.40    2.00
   1  -9   0   35.60    2.10
   1   9   1   83.49    3.40
  -1   9  -1   82.79    3.30
  -1   9  -1   80.89    3.20
   1   9   1   82.69    3.40
  -1  -9  -1   78.29    3.00
  -1  -9  -1   86.89    3.50
   1  -9   1   86.99    3.30
   1  -9   1   84.19    3.40
  -1   9  -2   20.80    2.10
   1   9   2   21.40    2.10
  -1   9  -2   22.40    2.10
   1   9   2   19.80    1.80
   1  -9   2   21.80    2.30
  -1  -9  -2   21.10    2.10
  -1  -9  -2   19.90    2.30
   1  -9   2   23.70    2.20
  -1   9  -3   62.39    3.10
  -1   9  -3   67.69    2.90
   1   9   3   68.29    3.00
   1   9   3   65.99    3.00
   1  -9   3   60.79    2.90
  -1  -9  -3   66.39    3.40
   1  -9   3   64.69    3.00
  -1  -9  -3   67.09    3.10
  -1   9  -4   55.99    2.90
   1   9   4   56.49    3.30
   1   9   4   52.89    2.80
  -1   9  -4   60.69    3.30
   1   9   4   56.89    3.40
   1  -9   4   53.59    3.10
  -1  -9  -4   53.99    3.10
   1  -9   4   53.39    3.20
  -1   9  -5   16.50    2.30
   1   9   5   14.70    1.80
   1   9   5   18.50    2.40
   1   9   5   16.30    1.70
  -1  -9  -5   19.90    2.20
   1  -9   5   19.20    2.20
   1  -9   5   18.90    2.50
   1   9   6    8.40    1.90
  -1   9  -6    6.60    2.00
   1   9   6    6.10    1.60
  -1   9  -6    6.50    1.60
   1  -9   6    6.70    2.00
   1  -9   6    5.70    2.30
  -1  -9  -6    4.40    2.10
   1   9   7    3.40    2.10
  -1   9  -7    9.70    2.50
   1   9   7    5.00    2.30
   1  -9   7    7.60    2.90
   1  -9   7    6.00    1.90
  -1  -9  -7    4.50    3.10
  -1   9  -8   11.50    2.40
   1   9   8   16.70    3.40
   1   9   8    8.20    2.20
   1  -9   8   13.90    2.70
  -1  10   8   41.90    3.80
   1  10  -8   37.00    4.50
  -1  10   8   49.80    5.30
  -1 -10   8   38.90    3.90
  -1 -10   8   43.60    4.40
   1  10  -7   20.30    3.10
  -1  10   7   19.00    2.10
   1  10  -7   17.60    2.10
  -1  10   7   19.60    2.80
   1 -10  -7   19.00    2.50
  -1 -10   7   18.40    2.70
  -1 -10   7   19.00    2.80
   1  10  -6   16.80    2.40
  -1  10   6   18.00    1.70
  -1  10   6   18.30    2.70
   1  10  -6   17.30    1.70
  -1  10   6   16.70    2.20
  -1 -10   6   18.70    2.30
  -1 -10   6   11.70    2.40
   1 -10  -6   18.70    2.20
   1  10  -5   50.89    2.90
   1  10  -5   53.19    3.70
  -1  10   5   57.29    3.90
  -1  10   5   49.50    3.00
  -1  10   5   50.49    2.60
   1 -10  -5   49.99    3.20
  -1 -10   5   52.39    3.40
  -1 -10   5   56.79    3.20
  -1  10   4   -0.80    1.30
   1  10  -4    0.20    1.50
  -1  10   4   -1.30    1.70
   1  10  -4   -1.00    1.30
   1 -10  -4    0.70    1.80
  -1 -10   4    1.20    1.70
  -1 -10   4   -1.20    1.10
   1  10  -3   50.19    3.10
  -1  10   3   49.00    2.70
   1  10  -3   50.29    3.00
  -1  10   3   52.29    3.00
   1 -10  -3   49.60    3.00
   1 -10  -3   46.60    2.80
  -1 -10   3   51.39    2.90
  -1 -10   3   51.59    2.90
  -1  10   2   76.19    3.20
   1  10  -2   79.09    3.40
   1  10  -2   73.49    3.30
  -1  10   2   75.09    3.30
  -1 -10   2   78.89    3.50
   1 -10  -2   75.89    3.20
  -1 -10   2   78.19    3.60
   1 -10  -2   75.29    3.40
   1  10  -1  310.97    8.70
  -1  10   1  320.97    8.70
  -1  10   1  315.47    8.80
   1  10  -1  320.17    8.80
   1 -10  -1  316.17    8.60
   1 -10  -1  310.37    8.80
  -1 -10   1  307.47    8.80
  -1 -10   1  307.67    8.50
  -1  10   0  105.49    3.80
   1  10   0  101.09    3.90
   1  10   0  100.79    3.80
  -1  10   0   98.79    3.80
   1 -10   0  104.59    3.90
  -1 -10   0   99.09    4.00
  -1 -10   0   96.59    3.50
   1 -10   0  103.09    3.80
  -1  10  -1   70.79    3.10
   1  10   1   72.79    3.20
  -1  10  -1   70.19    3.00
   1  10   1   71.89    3.10
   1 -10   1   71.99    3.40
  -1 -10  -1   69.09    2.90
  -1 -10  -1   73.29    3.40
   1 -10   1   73.99    3.20
   1  10   2   43.90    2.50
  -1  10  -2   45.00    2.50
   1  10   2   52.89    2.90
  -1  10  -2   48.60    2.80
  -1 -10  -2   46.80    2.70
  -1 -10  -2   45.00    2.90
   1 -10   2   46.10    2.70
   1 -10   2   49.20    3.10
   1  10   3    2.10    1.40
  -1  10  -3    1.70    1.10
  -1  10  -3    0.80    1.30
   1  10   3    2.30    1.20
  -1 -10  -3    2.00    1.80
  -1 -10  -3    1.60    1.40
   1 -10   3    2.30    1.70
  -1  10  -4   21.30    2.40
   1  10   4   18.40    1.80
   1  10   4   22.10    2.50
  -1  10  -4   18.00    2.00
  -1 -10  -4   15.50    2.10
   1 -10   4   17.80    2.10
   1 -10   4   17.30    2.10
  -1 -10  -4   17.70    2.00
  -1  10  -5   18.40    1.70
   1  10   5   17.90    2.00
   1  10   5   18.00    2.60
  -1  10  -5   17.40    2.30
   1  10   5   22.60    2.50
   1 -10   5   18.40    2.30
   1 -10   5   20.90    2.50
  -1 -10  -5   17.60    2.10
  -1  10  -6   15.50    1.80
   1  10   6   12.60    2.20
   1  10   6   13.30    2.00
   1  10   6   15.70    2.10
  -1  10  -6   12.60    2.60
  -1 -10  -6   15.50    2.30
   1 -10   6   18.60    2.10
   1 -10   6   14.50    2.20
   1  10   7   -3.30    2.30
  -1  10  -7   -1.00    2.10
   1  10   7    2.40    1.70
   1  10   7   -0.10    2.00
   1 -10   7   -2.40    2.40
  -1 -10  -7    5.20    3.30
   1 -10   7    1.30    2.00
  -1  11   7    7.40    2.60
   1  11  -7    1.70    2.10
   1  11  -7    8.50    2.60
  -1  11   7    4.80    3.10
  -1 -11   7    5.00    2.20
  -1 -11   7    4.60    2.20
   1 -11  -7   10.00    2.90
   1  11  -6    0.70    2.10
  -1  11   6    3.00    1.70
  -1  11   6    0.10    2.10
   1  11  -6   -0.70    1.50
  -1 -11   6   -1.30    1.80
   1 -11  -6    1.60    2.20
  -1 -11   6   -2.30    2.10
   1  11  -5    6.70    1.50
   1  11  -5    4.10    1.70
  -1  11   5    6.80    1.60
  -1  11   5    7.70    2.30
  -1  11   5    4.70    1.50
  -1 -11   5    4.10    2.10
   1 -11  -5    8.40    2.10
  -1 -11   5    4.30    1.90
  -1  11   4  148.59    4.80
  -1  11   4  143.29    5.40
   1  11  -4  156.78    5.80
   1  11  -4  146.39    5.20
  -1 -11   4  151.18    5.30
   1 -11  -4  147.29    5.30
  -1 -11   4  152.58    5.80
  -1  11   3    2.10    1.60
   1  11  -3    5.30    1.40
   1  11  -3    4.60    1.30
  -1  11   3    4.60    1.60
   1 -11  -3    4.70    1.80
  -1 -11   3    2.80    1.40
   1 -11  -3    2.00    2.00
  -1 -11   3    3.50    1.40
   1  11  -2   64.99    3.50
  -1  11   2   62.09    3.20
   1  11  -2   76.09    3.80
  -1  11   2   66.99    3.50
  -1 -11   2   71.39    3.70
   1 -11  -2   61.59    2.90
   1 -11  -2   67.99    3.10
  -1 -11   2   65.19    3.10
  -1  11   1   11.10    1.70
  -1  11   1   10.00    1.60
   1  11  -1   10.10    1.70
   1  11  -1    8.20    1.50
  -1 -11   1    9.60    1.50
   1 -11  -1   12.40    2.00
   1 -11  -1    9.30    1.80
  -1 -11   1   10.70    1.80
   1  11   0   38.10    3.00
   1  11   0   35.00    2.50
  -1  11   0   37.40    2.40
  -1  11   0   36.90    2.30
   1 -11   0   37.50    2.70
   1 -11   0   41.40    2.80
  -1 -11   0   39.10    2.40
  -1 -11   0   32.60    2.50
   1  11   1   -2.00    1.00
  -1  11  -1    0.70    1.60
   1  11   1    1.00    1.50
  -1  11  -1    1.60    1.20
  -1 -11  -1    1.00    1.40
  -1 -11  -1    2.00    1.20
   1 -11   1    2.20    1.20
   1 -11   1   -1.10    1.60
  -1  11  -2    2.80    1.20
   1  11   2    4.50    1.50
  -1  11  -2    5.50    1.70
   1  11   2    3.30    1.40
  -1 -11  -2    3.60    1.60
  -1 -11  -2    0.30    1.70
   1 -11   2    2.50    1.40
   1 -11   2    2.60    1.50
   1  11   3    8.10    1.90
  -1  11  -3    8.80    1.80
   1  11   3   11.20    2.10
  -1  11  -3    7.50    1.80
  -1 -11  -3    7.20    2.10
   1 -11   3    8.30    1.90
  -1 -11  -3    7.90    2.10
   1 -11   3    4.80    2.30
   1  11   4    0.20    1.70
   1  11   4   -1.40    1.30
  -1  11  -4   -0.40    1.50
  -1  11  -4    2.20    2.10
   1 -11   4   -1.20    1.50
  -1 -11  -4   -2.00    1.60
  -1 -11  -4   -2.80    1.60
   1 -11   4   -0.70    2.00
  -1  11  -5   17.60    1.90
   1  11   5   16.60    2.40
   1  11   5   18.80    1.90
  -1  11  -5   21.00    2.60
   1  11   5   17.80    2.70
   1 -11   5   18.10    2.40
  -1 -11  -5   20.30    2.80
   1 -11   5   17.20    2.60
  -1  11  -6   11.70    2.20
   1  11   6   20.70    2.70
   1  11   6   18.90    2.30
  -1  11  -6   18.10    2.40
   1  11   6   16.70    2.50
  -1 -11  -6   19.50    2.50
   1 -11   6   23.20    3.00
   1 -11   6   20.10    2.90
   1  11   7   18.80    2.80
   1  11   7   24.60    3.80
  -1  11  -7   25.80    4.40
   1 -11   7   23.10    2.90
   1  12  -7    8.20    2.30
  -1  12   7    3.50    2.70
  -1  12   7   10.80    3.30
  -1 -12   7   10.30    2.70
   1 -12  -7   10.20    3.20
  -1 -12   7    7.80    2.80
  -1  12   6   -4.60    2.00
  -1  12   6   -0.20    1.70
   1  12  -6    2.30    1.80
   1  12  -6    2.70    2.40
  -1  12   6    2.40    2.30
   1 -12  -6    5.30    2.80
  -1 -12   6    0.30    2.50
  -1 -12   6    0.30    2.40
  -1  12   5    3.00    1.90
   1  12  -5    4.90    1.80
   1  12  -5    4.10    1.80
  -1  12   5    6.10    1.70
  -1  12   5    4.90    2.30
  -1 -12   5    1.30    2.00
   1 -12  -5    4.20    2.20
  -1 -12   5    2.70    2.20
   1  12  -4   12.70    1.80
  -1  12   4   13.80    1.90
  -1  12   4   12.80    2.10
   1  12  -4    9.60    2.20
  -1 -12   4   12.30    2.60
  -1 -12   4    9.50    1.80
   1 -12  -4   12.10    2.00
   1 -12  -4   11.30    2.20
   1  12  -3   59.29    3.00
  -1  12   3   56.89    3.50
  -1  12   3   52.49    3.70
   1  12  -3   54.59    3.50
   1 -12  -3   59.59    3.60
  -1 -12   3   60.79    3.40
  -1 -12   3   57.69    4.00
   1 -12  -3   58.39    4.10
  -1  12   2   57.89    3.20
  -1  12   2   65.79    3.70
   1  12  -2   65.89    4.10
   1  12  -2   63.79    3.20
   1 -12  -2   64.09    3.50
  -1 -12   2   63.69    3.00
  -1 -12   2   64.49    3.50
   1 -12  -2   65.69    3.60
  -1  12   1   81.79    3.50
   1  12  -1   81.99    4.00
   1  12  -1   76.39    3.50
  -1  12   1   78.09    4.20
  -1 -12   1   83.79    3.70
   1 -12  -1   80.59    4.30
   1 -12  -1   84.29    3.90
  -1 -12   1   85.59    4.30
  -1  12   0   -2.70    1.30
  -1  12   0    1.50    1.70
   1  12   0   -1.90    1.10
   1  12   0   -1.60    1.70
   1 -12   0   -0.30    1.50
  -1 -12   0   -0.80    1.30
   1 -12   0    0.70    1.70
  -1 -12   0   -0.70    1.60
   1  12   1    0.10    1.60
  -1  12  -1   -0.40    1.70
   1  12   1    0.10    1.30
  -1  12  -1   -0.60    1.30
   1 -12   1   -0.60    1.70
  -1 -12  -1   -0.10    1.60
   1 -12   1    0.80    1.50
  -1 -12  -1   -2.50    1.80
  -1  12  -2  225.88    7.20
   1  12   2  229.08    7.10
   1  12   2  235.38    7.50
  -1  12  -2  221.48    7.10
  -1 -12  -2  235.28    7.20
   1 -12   2  232.08    7.40
   1 -12   2  225.08    7.30
  -1  12  -3   -0.60    1.70
   1  12   3   -1.10    1.80
  -1  12  -3    0.50    1.60
   1  12   3    0.80    1.80
  -1 -12  -3   -0.50    1.50
   1 -12   3    0.70    2.30
   1 -12   3   -2.40    2.10
  -1 -12  -3    1.60    2.30
   1  12   4   42.40    3.30
  -1  12  -4   59.99    4.30
  -1  12  -4   45.80    3.60
   1  12   4   48.90    3.40
   1 -12   4   49.90    3.90
  -1 -12  -4   54.39    3.50
   1 -12   4   52.69    3.80
   1  12   5   13.10    2.90
   1  12   5   13.70    2.40
  -1  12  -5    8.60    1.80
   1  12   5   14.10    3.00
  -1  12  -5   10.90    2.50
   1 -12   5   11.10    2.00
  -1 -12  -5   12.50    2.50
   1 -12   5    7.90    2.00
   1  12   6   -0.90    2.30
   1  12   6   -1.90    1.60
  -1  12  -6    5.00    2.20
  -1  12  -6   -1.60    2.10
   1  12   6   -1.00    2.30
   1 -12   6   -2.70    3.00
   1 -12   6    2.30    2.80
  -1 -12  -6    0.90    2.80
   1  13  -6    4.20    1.90
  -1  13   6   -1.40    1.90
  -1  13   6   -3.00    2.60
  -1  13   6    4.80    3.20
  -1 -13   6   -2.40    2.80
  -1 -13   6    4.20    2.80
  -1  13   5    9.70    2.30
   1  13  -5    8.20    2.60
  -1  13   5    5.70    1.80
   1  13  -5    3.00    2.40
  -1  13   5    4.40    2.70
   1 -13  -5    3.90    2.40
  -1 -13   5    6.40    2.60
  -1 -13   5    7.20    2.00
   1  13  -4    4.40    2.40
  -1  13   4    0.50    1.60
   1  13  -4    4.10    2.00
  -1  13   4    2.50    1.80
   1 -13  -4    4.50    2.00
   1 -13  -4    8.90    2.50
  -1 -13   4    1.90    2.20
  -1 -13   4    5.80    2.30
  -1  13   3   13.90    2.10
  -1  13   3   17.20    2.40
   1  13  -3   19.30    2.30
   1  13  -3   15.60    2.00
   1 -13  -3   16.40    2.60
  -1 -13   3   15.70    2.70
  -1 -13   3   15.90    2.30
   1 -13  -3   18.30    3.00
   1  13  -2   -3.20    2.00
  -1  13   2    0.80    2.00
  -1  13   2   -0.20    1.30
   1  13  -2   -3.00    1.50
  -1 -13   2    3.20    2.30
   1 -13  -2   -1.10    2.00
  -1 -13   2    2.90    2.10
   1 -13  -2    0.90    1.80
  -1  13   1    1.00    1.40
   1  13  -1    0.80    2.10
   1  13  -1    0.60    1.50
  -1  13   1   -1.40    1.70
   1 -13  -1   -0.50    1.90
   1 -13  -1    0.60    2.30
  -1 -13   1    0.40    1.90
  -1 -13   1    1.20    2.00
   1  13   0   81.19    3.70
  -1  13   0   87.99    4.30
  -1  13   0   83.09    3.90
   1  13   0   80.19    4.10
  -1 -13   0   86.99    4.40
  -1 -13   0   82.49    4.00
   1 -13   0   82.09    4.30
   1 -13   0   83.09    3.80
  -1  13  -1  187.08    6.60
   1  13   1  178.58    6.50
   1  13   1  181.48    6.30
  -1  13  -1  179.88    6.40
  -1 -13  -1  164.68    5.90
   1 -13   1  170.18    6.20
  -1  13  -2   -1.00    1.60
   1  13   2    1.00    2.20
   1  13   2    0.90    2.20
  -1  13  -2    1.60    1.90
   1 -13   2    2.20    2.30
  -1 -13  -2    3.40    2.20
  -1 -13  -2    3.10    1.80
   1 -13   2    2.90    2.20
  -1  13  -3  106.69    4.50
  -1  13  -3   99.79    4.70
   1  13   3  100.09    4.80
   1  13   3  107.49    5.30
   1 -13   3  102.79    4.70
  -1 -13  -3   97.09    4.30
   1 -13   3  102.99    4.60
  -1  13  -4   28.30    3.10
   1  13   4   22.50    2.70
   1  13   4   24.30    2.90
  -1  13  -4   25.60    3.00
   1 -13   4   27.00    3.20
   1 -13   4   22.00    2.90
  -1 -13  -4   34.40    3.30
  -1 -13  -4   25.20    2.80
   1  13   5    3.50    2.50
  -1  13  -5    3.30    2.90
  -1  13  -5    2.80    1.60
   1  13   5    4.50    2.50
   1  13   5    2.10    2.40
  -1 -13  -5    1.60    3.20
   1 -13   5    4.00    2.60
   1 -13   5    2.00    2.40
  -1  14   5   48.00    4.30
  -1  14   5   48.30    3.80
   1  14  -5   52.89    4.50
   1  14  -5   39.70    4.40
  -1  14   5   43.00    5.00
  -1 -14   5   48.50    3.60
  -1 -14   5   53.59    4.60
  -1  14   4    3.10    2.30
   1  14  -4    4.80    2.40
   1  14  -4    4.10    2.40
  -1  14   4   -1.00    1.90
  -1 -14   4    5.10    2.80
  -1 -14   4    1.90    3.00
   1 -14  -4    6.90    2.60
   1 -14  -4   -0.70    2.10
  -1  14   3   13.40    2.30
   1  14  -3   15.30    3.00
   1  14  -3   11.10    2.30
  -1  14   3   21.80    2.30
   1 -14  -3    9.90    2.80
  -1 -14   3   15.90    2.30
   1 -14  -3   17.20    2.80
  -1 -14   3   12.40    2.40
   1  14  -2   20.70    2.80
  -1  14   2   21.80    2.50
  -1  14   2   25.80    3.10
   1  14  -2   25.40    2.90
  -1 -14   2   24.40    2.90
   1 -14  -2   16.00    2.60
  -1 -14   2   24.10    3.10
   1 -14  -2   24.00    3.30
   1  14  -1    2.10    2.10
   1  14  -1    4.20    2.40
  -1  14   1    0.50    1.70
  -1  14   1    1.80    2.20
  -1 -14   1    5.60    1.90
   1 -14  -1    3.90    2.00
  -1 -14   1    1.80    1.70
   1 -14  -1    2.60    2.50
  -1  14   0   11.60    2.20
   1  14   0   11.30    2.80
   1  14   0   10.40    2.20
  -1  14   0   11.80    2.90
  -1 -14   0    9.90    2.60
   1 -14   0    8.30    2.10
  -1 -14   0   11.50    2.50
   1 -14   0    7.30    1.90
  -1  14  -1    1.30    2.10
  -1  14  -1    1.90    2.70
   1  14   1    3.90    1.60
   1  14   1    3.10    2.30
   1 -14   1    1.10    2.70
   1 -14   1    3.10    2.10
  -1 -14  -1    5.50    2.50
  -1 -14  -1    6.60    2.70
   1  14   2   44.10    4.00
  -1  14  -2   47.40    4.00
  -1  14  -2   51.09    4.00
   1  14   2   46.30    3.90
   1 -14   2   54.79    3.40
  -1 -14  -2   53.49    3.70
  -1 -14  -2   51.99    4.40
   1 -14   2   52.69    4.10
  -1  14  -3    2.90    2.50
   1  14   3    0.40    1.90
   1  14   3   -0.30    2.20
  -1  14  -3    0.00    2.40
  -1 -14  -3   -3.10    1.90
   1 -14   3   -3.70    2.40
  -1 -14  -3    1.30    2.90
   1 -14   3   -1.60    2.50
   1  14   4    1.30    2.50
  -1  14  -4    3.30    2.40
   1  14   4   -0.10    2.50
  -1 -14  -4    1.60    2.50
   1 -14   4    2.80    2.80
   1 -14   4    0.80    2.20
  -1 -14  -4   -4.20    2.30
  -1  14  -5    6.80    2.70
   1  14   5    7.10    2.80
  -1  14  -5    5.40    2.90
   1  14   5    1.00    2.90
   1 -14   5    7.20    3.20
  -1  15   4    2.30    2.30
  -1  15   4    3.90    2.20
   1  15  -4    3.10    2.80
   1  15  -4    1.50    3.10
  -1 -15   4    1.00    2.50
   1 -15  -4    6.10    3.10
   1  15  -3   18.20    2.90
  -1  15   3   18.60    2.70
  -1 -15   3   17.10    2.70
   1 -15  -3   22.70    3.20
  -1 -15   3   20.70    3.40
   1  15  -2   24.30    2.60
  -1  15   2   20.70    2.80
  -1  15   2   34.60    3.30
   1  15  -2   25.80    3.20
   1 -15  -2   27.30    3.20
  -1 -15   2   24.40    3.30
  -1 -15   2   23.20    3.20
   1 -15  -2   27.30    3.50
  -1  15   1    9.90    2.80
   1  15  -1   13.70    2.90
   1  15  -1   14.40    2.90
  -1  15   1    9.90    3.00
  -1 -15   1   12.60    2.50
  -1 -15   1   13.00    2.20
   1 -15  -1    6.20    2.60
   1 -15  -1   14.90    2.70
   1  15   0   45.30    4.50
  -1  15   0   36.10    4.30
  -1  15   0   40.10    4.10
   1  15   0   30.80    3.30
   1 -15   0   39.60    3.70
   1 -15   0   37.70    4.00
  -1 -15   0   35.20    3.70
  -1  15  -1    1.70    2.50
  -1  15  -1    1.50    2.10
   1  15   1    8.70    2.20
   1  15   1    0.10    2.40
  -1 -15  -1    4.70    3.20
  -1 -15  -1    0.60    2.50
   1 -15   1    5.10    2.20
   1 -15   1    4.70    2.70
   1  15   2   -1.30    2.50
   1  15   2   -4.60    2.00
  -1  15  -2   -2.20    2.40
  -1  15  -2   -0.20    2.80
   1 -15   2   -1.70    2.60
  -1 -15  -2   -2.80    2.40
  -1 -15  -2    3.60    2.50
   1 -15   2   -0.60    2.10
   1  15   3   14.20    2.60
  -1  15  -3    9.20    2.40
   1 -15   3    9.70    2.40
  -1 -15  -3   12.20    3.70
   1 -15   3   12.10    3.10
  -1 -15  -3   10.10    3.20
   1  16  -2   -3.50    2.40
  -1  16   2    0.00    3.00
  -1  16   2    2.00    2.20
  -1 -16   2   -1.40    2.30
   1 -16  -2    1.60    2.40
  -1 -16   2   -3.90    2.00
  -1  16   1    8.00    2.60
  -1  16   1    7.90    3.30
  -1 -16   1    5.50    2.90
  -1 -16   1    5.40    3.10
   1 -16  -1    9.50    2.50
   1  16   0    5.10    2.50
   1  16   0    4.10    2.90
  -1  16   0   10.20    3.10
  -1  16   0    8.10    2.90
   1 -16   0    7.40    3.20
  -1 -16   0   11.40    3.00
  -1 -16   0    4.10    2.80
   1  16   1   -3.30    2.30
   1  16   1    1.20    3.20
  -1 -16  -1    0.20    2.50
  -1 -16  -1    1.00    3.10
  -2   0  10   -4.00    2.00
  -2   0  10    0.10    0.90
  -2   0  10    0.40    2.30
   2   0  -9   -0.80    1.60
  -2   0   9    0.10    1.60
  -2   0   9   -1.30    1.00
  -2   0   9   -3.40    1.80
   2   0  -8   10.90    1.00
  -2   0   8   11.00    1.10
   2   0  -8   12.40    1.30
  -2   0   8    8.60    0.90
  -2   0   8    9.20    2.20
  -2   0   8   11.30    1.30
  -2   0   8   12.20    1.80
  -2   0   7   -1.50    0.80
  -2   0   7   -0.10    0.60
  -2   0   7    0.20    1.50
  -2   0   7   -0.20    0.60
   2   0  -7   -0.60    0.90
   2   0  -7   -1.00    0.80
  -2   0   7    0.20    1.10
  -2   0   6   20.00    1.10
   2   0  -6   22.90    1.30
  -2   0   6   20.10    1.20
  -2   0   6   20.00    1.80
  -2   0   6   20.00    2.00
  -2   0   6   21.00    1.20
   2   0  -6   21.70    1.30
   2   0  -5    0.50    0.40
  -2   0   5   -0.30    0.70
  -2   0   5   -0.60    0.60
  -2   0   5   -0.40    0.50
  -2   0   5    0.40    0.30
   2   0  -5   -0.60    0.50
  -2   0   5   -0.30    0.50
   2   0  -4   70.99    1.90
   2   0  -4   67.79    2.30
  -2   0   4   66.99    1.90
  -2   0   4   68.39    2.20
   2   0  -4   68.09    2.10
  -2   0   4   69.59    2.10
  -2   0   4   66.39    2.40
  -2   0   4   66.99    1.90
  -2   0   4   68.59    2.20
  -2   0   3   -0.40    0.30
  -2   0   3    0.30    0.20
   2   0  -3   -0.20    0.30
  -2   0   3    0.20    0.30
  -2   0   3   -0.10    0.40
   2   0  -3    0.30    0.30
  -2   0   3   -0.20    0.40
   2   0  -3   -0.20    0.30
  -2   0   3    0.50    0.30
  -2   0   2  948.81   22.90
  -2   0   2  970.90   22.70
   2   0  -2  965.20   22.70
   2   0  -2  988.30   22.90
   2   0  -2  985.40   22.80
  -2   0   2  985.30   22.80
   2   0  -2  963.50   22.70
   2   0  -2  965.50   22.70
   2   0  -1   -1.10    0.20
  -2   0   1   -0.90    0.30
  -2   0   1   -0.80    0.10
   2   0  -1   -1.30    0.20
  -2   0   1   -0.80    0.20
   2   0  -1   -0.90    0.20
   2   0  -1   -0.90    0.10
  -2   0   1   -0.60    0.30
  -2   0   0 7492.05  172.58
  -2   0   0 7748.02  173.48
   2   0   0 6758.62  173.48
  -2   0   0 7360.76  172.98
  -2   0   0 7398.76  172.58
  -2   0   0 7522.55  173.78
   2   0   0 7631.74  173.08
   2   0   0 7590.34  172.58
   2   0   1   -0.10    0.20
   2   0   1    0.40    0.40
   2   0   1   -0.50    0.40
   2   0   1    0.20    0.30
   2   0   1    0.70    0.30
  -2   0  -1   -0.40    0.40
  -2   0  -1    1.10    0.60
  -2   0  -1    0.30    0.20
  -2   0  -1    0.00    0.30
  -2   0  -2    2.30    0.30
   2   0   2    1.70    0.30
  -2   0  -2    2.20    0.40
   2   0   2    1.90    0.30
   2   0   2    1.50    0.40
   2   0   2    1.50    0.50
   2   0   2    1.70    0.40
  -2   0  -2    2.00    0.30
  -2   0  -2    2.70    0.50
  -2   0  -2    1.30    0.30
  -2   0  -3    0.20    0.30
  -2   0  -3   -0.10    0.50
  -2   0  -3   -0.90    0.60
   2   0   3   -0.40    0.60
   2   0   3   -0.60    0.30
   2   0   3   -0.50    0.70
   2   0   3   -0.40    0.30
  -2   0  -3    0.10    0.30
   2   0   3   -0.40    0.50
  -2   0  -3    0.40    0.60
  -2   0  -4 1309.67   30.80
   2   0   4 1283.37   30.70
  -2   0  -4 1284.47   30.70
   2   0   4 1212.58   30.10
   2   0   4 1342.87   30.10
   2   0   4 1344.37   30.80
   2   0   5    1.00    0.80
   2   0   5    0.40    1.10
   2   0   5    0.60    0.60
   2   0   5   -0.50    1.10
  -2   0  -5    1.10    1.10
  -2   0  -5   -0.40    0.90
   2   0   6   22.80    2.30
   2   0   6   22.80    2.20
  -2   0  -6   25.80    2.60
   2   0   6   21.20    1.30
  -2   0  -7   -0.20    1.30
   2   0   7    0.20    0.80
   2   0   7   -1.50    1.40
   2   0   7    1.00    1.40
   2   0   8    2.50    1.10
   2   0   8    3.40    1.40
   2   0   8    1.90    1.70
  -2   0  -8    2.70    2.00
  -2   0  -9   -1.00    2.30
   2   0   9   -1.70    2.20
   2   0   9   -0.70    2.30
   2   0   9   -0.30    1.00
  -2   1  10   -0.40    1.10
  -2   1  10   -1.40    2.20
  -2   1  10    2.80    2.20
  -2  -1  10    3.30    1.80
  -2  -1  10   -3.30    1.10
  -2  -1  10    0.40    2.30
  -2   1   9   59.19    2.10
   2   1  -9   60.99    2.90
  -2   1   9   63.79    4.40
  -2   1   9   62.89    3.50
  -2   1   9   64.89    2.70
  -2  -1   9   65.09    2.60
  -2  -1   9   65.19    4.20
   2  -1  -9   62.69    2.60
  -2  -1   9   62.39    3.40
  -2   1   8   21.00    1.50
  -2   1   8   19.20    1.60
   2   1  -8   23.50    2.20
   2   1  -8   21.70    1.20
  -2   1   8   23.10    2.40
  -2   1   8   24.40    2.30
  -2   1   8   20.40    1.50
  -2  -1   8   20.90    1.10
  -2  -1   8   19.70    1.80
   2  -1  -8   21.80    1.70
  -2  -1   8   20.60    2.20
  -2  -1   8   23.70    1.70
  -2  -1   8   22.40    2.40
   2  -1  -8   22.10    1.70
  -2   1   7  135.89    4.50
   2   1  -7  134.19    4.00
   2   1  -7  137.39    3.60
  -2   1   7  129.69    3.80
  -2   1   7  133.49    3.70
  -2   1   7  130.69    4.50
  -2   1   7  129.79    3.60
   2  -1  -7  132.59    3.60
  -2  -1   7  131.79    3.50
  -2  -1   7  132.19    4.00
  -2  -1   7  133.29    3.80
   2  -1  -7  137.49    3.80
  -2  -1   7  131.19    4.50
  -2  -1   7  130.99    4.50
   2   1  -6   46.90    1.70
  -2   1   6   41.40    2.40
  -2   1   6   43.50    1.60
  -2   1   6   46.10    1.70
  -2   1   6   42.10    2.20
   2   1  -6   46.10    1.80
  -2   1   6   41.20    1.50
  -2  -1   6   44.20    1.60
   2  -1  -6   44.00    1.50
  -2  -1   6   39.30    2.10
  -2  -1   6   42.90    1.60
  -2  -1   6   42.80    2.20
  -2  -1   6   42.70    1.80
   2  -1  -6   42.50    1.80
  -2   1   5   16.50    1.10
   2   1  -5   14.60    1.00
  -2   1   5   16.30    0.80
   2   1  -5   15.10    1.10
  -2   1   5   16.60    1.30
  -2   1   5   14.80    0.70
  -2   1   5   15.30    1.80
  -2  -1   5   14.00    1.10
  -2  -1   5   16.40    1.40
   2  -1  -5   15.60    1.10
  -2  -1   5   14.50    1.00
  -2  -1   5   16.10    0.80
   2  -1  -5   16.20    0.80
  -2  -1   5   16.50    1.60
  -2  -1   5   14.30    1.00
   2   1  -4    4.30    0.50
  -2   1   4    3.90    0.50
   2   1  -4    4.90    0.70
  -2   1   4    3.90    0.60
  -2   1   4    3.50    0.70
   2   1  -4    3.90    0.60
  -2   1   4    2.60    0.70
  -2   1   4    2.80    0.70
   2  -1  -4    4.80    0.60
  -2  -1   4    2.80    0.40
  -2  -1   4    4.50    0.60
  -2  -1   4    4.00    0.60
  -2  -1   4    3.50    0.70
   2  -1  -4    3.60    0.40
   2  -1  -4    3.30    0.70
  -2  -1   4    3.30    0.70
   2   1  -3  330.87    7.60
   2   1  -3  312.77    7.50
   2   1  -3  296.17    7.80
   2   1  -3  325.07    7.60
  -2   1   3  307.47    7.80
   2   1  -3  314.77    7.40
  -2   1   3  305.67    7.60
  -2   1   3  301.77    7.60
   2  -1  -3  297.17    7.60
  -2  -1   3  298.47    7.80
  -2  -1   3  302.67    7.40
   2  -1  -3  306.87    7.80
  -2  -1   3  314.87    7.50
   2  -1  -3  307.87    7.60
  -2  -1   3  313.47    7.60
  -2  -1   3  305.57    7.50
   2   1  -2 2010.90   46.20
  -2   1   2 2034.00   46.40
  -2   1   2 2011.80   46.50
   2   1  -2 1965.10   46.70
   2   1  -2 2005.00   46.30
  -2   1   2 2032.40   46.50
  -2   1   2 1984.70   46.30
   2   1  -2 2028.50   46.50
   2   1  -2 1943.91   46.10
   2  -1  -2 1980.30   46.40
  -2  -1   2 1992.70   46.30
   2  -1  -2 2008.50   46.30
  -2  -1   2 1948.80   46.40
   2  -1  -2 1984.20   46.40
  -2  -1   2 1950.50   46.30
  -2  -1   2 1930.11   46.30
  -2  -1   2 1975.30   46.20
  -2   1   1  102.39    2.60
   2   1  -1   99.79    2.60
  -2   1   1  102.39    2.60
   2   1  -1  101.09    2.60
  -2   1   1  100.39    2.70
  -2   1   1  102.99    2.60
   2   1  -1   97.79    2.70
   2  -1  -1  103.19    2.60
   2  -1  -1  102.19    2.60
  -2  -1   1  101.29    2.70
  -2  -1   1   96.59    2.40
  -2  -1   1  100.39    2.60
   2  -1  -1  101.39    2.60
   2  -1  -1   99.59    2.70
  -2  -1   1   95.49    2.40
  -2  -1   1   99.99    2.70
   2   1   0 1589.44   37.50
  -2   1   0 1578.34   37.50
   2   1   0 1603.44   37.30
  -2   1   0 1635.14   37.50
   2   1   0 1599.14   37.50
   2   1   0 1585.64   37.40
   2   1   0 1597.54   37.40
  -2   1   0 1635.54   37.50
  -2   1   0 1625.44   37.50
  -2   1   0 1632.44   37.40
   2  -1   0 1500.85   37.50
  -2  -1   0 1598.44   37.50
   2  -1   0 1648.83   37.40
  -2  -1   0 1602.04   37.50
   2  -1   0 1652.63   37.50
  -2  -1   0 1625.54   37.40
  -2   1  -1   53.59    1.60
  -2   1  -1   59.89    1.60
   2   1   1   58.19    1.60
  -2   1  -1   59.29    1.60
   2   1   1   58.19    1.60
  -2   1  -1   57.19    1.80
   2   1   1   57.19    1.70
  -2   1  -1   59.79    1.90
   2   1   1   58.49    1.80
   2   1   1   58.69    1.70
  -2  -1  -1   56.39    1.60
   2  -1   1   57.79    1.50
  -2  -1  -1   58.49    1.70
  -2  -1  -1   57.99    1.50
   2  -1   1   57.19    1.80
   2  -1   1   60.49    1.80
  -2  -1  -1   57.49    1.90
  -2  -1  -1   58.99    1.70
   2  -1   1   58.09    1.60
  -2   1  -2    0.00    0.30
  -2   1  -2    0.10    0.40
   2   1   2   -0.50    0.40
   2   1   2    0.40    0.30
  -2   1  -2   -0.20    0.40
   2   1   2    0.10    0.40
   2   1   2    0.80    0.30
  -2   1  -2    0.50    0.20
   2   1   2    0.10    0.20
  -2   1  -2    0.50    0.20
   2   1   2    0.50    0.30
   2  -1   2    0.30    0.30
  -2  -1  -2    0.10    0.50
   2  -1   2    0.10    0.50
   2  -1   2    0.00    0.50
  -2  -1  -2    0.20    0.20
  -2  -1  -2    0.80    0.40
  -2  -1  -2    0.50    0.30
   2  -1   2    0.50    0.30
   2  -1   2    0.40    0.30
  -2   1  -3   35.60    0.90
   2   1   3   33.30    1.10
   2   1   3   32.30    1.50
  -2   1  -3   33.80    1.10
   2   1   3   32.40    1.20
   2   1   3   32.30    1.40
   2   1   3   30.60    1.70
   2   1   3   32.80    1.60
  -2   1  -3   32.30    1.40
  -2   1  -3   33.00    1.50
  -2   1  -3   33.00    1.50
   2  -1   3   34.50    0.90
   2  -1   3   33.80    1.60
   2  -1   3   34.90    1.60
   2  -1   3   33.20    1.20
   2  -1   3   33.50    1.30
  -2  -1  -3   33.50    1.10
  -2  -1  -3   32.80    1.40
  -2  -1  -3   33.70    1.50
   2   1   4   27.80    1.70
   2   1   4   29.90    1.10
   2   1   4   27.30    1.50
   2   1   4   29.40    1.00
  -2   1  -4   29.70    1.80
  -2   1  -4   25.40    1.50
   2  -1   4   25.50    1.50
  -2  -1  -4   28.70    1.70
   2  -1   4   26.70    1.40
  -2  -1  -4   27.30    1.80
   2   1   5  120.99    3.90
   2   1   5  136.39    4.20
   2   1   5  131.29    3.30
   2   1   5  130.49    4.10
  -2   1  -5  121.49    3.90
   2   1   5  131.29    3.70
   2   1   5  134.79    3.30
  -2   1  -5  130.69    4.10
  -2  -1  -5  116.89    4.10
  -2  -1  -5  131.59    4.10
   2  -1   5  131.89    4.40
   2  -1   5  137.89    4.10
   2  -1   5  137.69    3.70
   2   1   6   18.70    2.10
   2   1   6   19.60    1.70
  -2   1  -6   22.70    1.80
   2   1   6   20.30    1.20
   2  -1   6   18.60    1.30
   2  -1   6   18.80    1.90
  -2  -1  -6   18.30    2.10
   2  -1   6   20.30    2.10
   2   1   7   -0.20    0.90
  -2   1  -7    0.50    1.80
   2   1   7    1.70    1.80
   2   1   7   -0.70    1.70
   2  -1   7    0.30    2.20
   2  -1   7    0.40    0.90
   2  -1   7    1.40    1.50
  -2  -1  -7    1.60    1.60
   2   1   8   16.00    2.40
   2   1   8   14.70    1.50
   2   1   8   16.40    2.30
  -2   1  -8   16.80    2.00
   2  -1   8   17.10    1.60
   2  -1   8   18.20    2.60
  -2  -1  -8   15.70    2.20
   2  -1   8   17.70    2.10
   2   1   9    1.90    1.80
   2   1   9    1.10    2.50
  -2   1  -9    5.10    2.40
   2   1   9   -0.30    1.40
   2  -1   9    0.50    2.60
   2  -1   9   -0.80    1.20
   2  -1   9    0.30    2.50
  -2  -1  -9    2.40    2.60
  -2   2  10    9.70    2.10
  -2   2  10   11.20    3.00
  -2   2  10   10.80    1.40
   2   2 -10   11.40    1.90
  -2  -2  10   10.90    2.70
  -2  -2  10    8.40    1.20
  -2  -2  10    8.50    2.60
   2   2  -9   38.60    3.10
  -2   2   9   48.30    3.50
  -2   2   9   45.20    3.60
  -2   2   9   46.60    2.20
  -2   2   9   42.00    2.10
  -2  -2   9   43.20    2.10
  -2  -2   9   48.10    3.40
  -2  -2   9   43.70    3.40
  -2   2   8  121.09    3.60
  -2   2   8  107.89    3.10
  -2   2   8  121.59    4.60
   2   2  -8  122.49    4.10
  -2   2   8  114.99    3.70
  -2   2   8  124.39    4.60
  -2  -2   8  117.09    4.70
  -2  -2   8  110.59    2.90
  -2  -2   8  115.49    4.30
  -2  -2   8  119.39    3.70
   2  -2  -8  115.39    3.20
  -2   2   7   41.60    2.60
   2   2  -7   43.10    2.20
  -2   2   7   42.70    3.00
  -2   2   7   40.50    1.80
  -2   2   7   41.60    1.40
   2   2  -7   41.40    1.60
  -2   2   7   42.90    2.00
   2  -2  -7   42.40    1.40
   2  -2  -7   42.30    2.20
  -2  -2   7   37.10    2.30
  -2  -2   7   39.40    1.80
  -2  -2   7   39.00    1.50
  -2  -2   7   38.10    2.30
  -2  -2   7   45.10    2.80
  -2   2   6  138.89    3.90
  -2   2   6  140.99    3.90
   2   2  -6  141.59    4.10
  -2   2   6  136.19    4.50
   2   2  -6  141.49    3.70
  -2   2   6  140.79    4.60
   2  -2  -6  133.89    4.00
  -2  -2   6  135.19    3.70
   2  -2  -6  140.89    3.40
  -2  -2   6  135.09    3.80
  -2  -2   6  133.39    4.60
  -2  -2   6  135.89    4.00
  -2  -2   6  139.39    4.30
   2   2  -5    1.70    0.70
   2   2  -5    1.10    0.60
  -2   2   5    2.40    0.70
  -2  -2   5    2.10    0.40
  -2  -2   5    1.50    0.70
  -2  -2   5    0.90    0.50
   2  -2  -5    2.20    0.80
  -2  -2   5    0.60    0.70
  -2   2   4   63.99    2.20
   2   2  -4   66.59    1.90
   2   2  -4   69.99    2.10
  -2   2   4   68.99    2.20
   2   2  -4   69.79    2.20
  -2   2   4   65.39    2.30
   2   2  -4   61.99    2.20
   2   2  -4   66.49    2.30
   2  -2  -4   65.79    2.10
  -2  -2   4   66.99    2.40
  -2  -2   4   63.69    2.00
   2  -2  -4   64.49    2.20
   2  -2  -4   63.69    2.40
  -2  -2   4   67.09    2.30
  -2  -2   4   67.19    2.10
  -2  -2   4   67.69    1.90
   2   2  -3  132.99    3.50
   2   2  -3  132.09    3.50
  -2   2   3  132.69    3.60
   2   2  -3  135.19    3.30
  -2   2   3  128.99    3.60
   2   2  -3  126.59    3.70
  -2   2   3  132.59    3.80
   2   2  -3  132.79    3.50
  -2  -2   3  137.09    3.30
  -2  -2   3  129.79    3.50
   2  -2  -3  131.89    3.60
  -2  -2   3  129.09    3.50
  -2  -2   3  134.39    3.50
   2  -2  -3  131.49    3.60
   2  -2  -3  131.39    3.70
  -2  -2   3  128.79    3.80
  -2   2   2  746.03   17.90
   2   2  -2  747.73   18.00
  -2   2   2  771.22   17.60
   2   2  -2  778.62   17.60
   2   2  -2  772.82   17.90
  -2   2   2  751.62   18.00
   2   2  -2  783.02   17.80
   2   2  -2  735.23   17.90
  -2   2   2  747.73   17.90
   2  -2  -2  747.73   17.90
  -2  -2   2  756.82   17.90
   2  -2  -2  755.42   17.90
  -2  -2   2  726.53   17.90
  -2  -2   2  745.43   18.00
  -2  -2   2  733.03   17.70
   2  -2  -2  745.63   18.00
  -2  -2   2  780.82   17.60
  -2   2   1  785.62   18.30
   2   2  -1  778.52   18.30
  -2   2   1  779.62   18.20
  -2   2   1  781.72   18.30
   2   2  -1  780.92   18.30
   2   2  -1  773.22   18.30
   2   2  -1  774.72   18.30
  -2   2   1  767.32   18.40
  -2   2   1  776.12   18.30
  -2  -2   1  771.92   18.10
   2  -2  -1  768.52   18.40
   2  -2  -1  780.82   18.20
   2  -2  -1  776.52   18.30
  -2  -2   1  769.42   18.30
  -2  -2   1  770.12   18.30
  -2   2   0 2202.38   52.39
  -2   2   0 2237.18   51.99
  -2   2   0 2233.58   51.99
  -2   2   0 2253.37   51.99
   2   2   0 2259.77   51.99
   2   2   0 2263.27   51.99
   2   2   0 2234.08   52.09
   2   2   0 2172.88   51.99
  -2  -2   0 2186.58   51.99
   2  -2   0 2278.57   51.99
  -2  -2   0 2263.17   51.99
  -2  -2   0 2239.78   51.99
   2  -2   0 2224.98   51.99
  -2  -2   0 2242.38   52.09
   2  -2   0 2181.78   52.39
   2  -2   0 2244.38   51.99
   2   2   1  599.24   14.50
   2   2   1  612.64   14.50
  -2   2  -1  600.34   14.40
   2   2   1  610.64   14.50
  -2   2  -1  593.14   14.60
   2   2   1  619.04   14.50
  -2   2  -1  605.04   14.40
  -2   2  -1  603.94   14.50
  -2  -2  -1  621.64   14.60
  -2  -2  -1  608.34   14.50
   2  -2   1  609.64   14.60
   2  -2   1  610.04   14.60
   2  -2   1  611.24   14.40
  -2  -2  -1  634.04   14.50
   2  -2   1  612.24   14.40
  -2  -2  -1  607.94   14.50
   2   2   2  217.18    5.60
   2   2   2  224.78    5.60
   2   2   2  216.78    5.30
   2   2   2  219.38    5.60
   2   2   2  210.28    5.60
  -2   2  -2  220.98    5.40
  -2   2  -2  218.58    5.70
  -2   2  -2  223.78    5.30
   2   2   2  217.18    5.60
   2   2   2  217.58    5.50
  -2   2  -2  218.68    5.70
  -2   2  -2  225.18    5.40
   2  -2   2  220.58    5.70
  -2  -2  -2  216.38    5.60
   2  -2   2  219.88    5.40
  -2  -2  -2  216.98    5.50
   2  -2   2  220.48    5.30
   2  -2   2  212.98    5.60
   2   2   3   97.79    2.90
   2   2   3   93.89    2.90
  -2   2  -3   96.09    2.80
   2   2   3   94.49    2.60
   2   2   3   89.59    2.90
  -2   2  -3   95.89    2.60
   2   2   3   97.29    2.90
   2   2   3   95.49    2.90
  -2   2  -3  101.19    2.40
   2   2   3   95.19    2.70
  -2   2  -3   89.49    2.90
  -2   2  -3   97.59    3.00
   2  -2   3   93.69    3.00
   2  -2   3   96.99    2.60
   2  -2   3   93.09    3.00
  -2  -2  -3   93.69    2.60
  -2  -2  -3   95.59    2.90
   2  -2   3   96.39    2.80
   2   2   4  654.23   15.00
   2   2   4  637.04   15.40
  -2   2  -4  632.24   15.30
  -2   2  -4  635.24   15.40
   2   2   4  622.14   15.20
   2   2   4  628.94   15.40
   2   2   4  649.93   15.00
   2  -2   4  585.04   15.40
   2  -2   4  588.94   15.50
   2  -2   4  653.03   15.30
  -2  -2  -4  634.54   15.30
   2  -2   4  608.74   15.10
   2   2   5    3.70    0.70
   2   2   5    3.10    0.60
   2   2   5    3.20    0.70
  -2   2  -5    1.80    1.20
   2   2   5    3.10    1.20
   2   2   5    1.80    1.30
  -2   2  -5    6.00    1.30
   2   2   5    2.70    1.10
   2  -2   5    3.60    1.00
  -2  -2  -5    2.70    1.20
   2  -2   5    2.90    1.20
   2  -2   5    3.30    0.70
   2   2   6   33.20    2.20
   2   2   6   31.20    1.40
   2   2   6   34.80    2.40
  -2   2  -6   30.30    2.50
   2   2   6   32.90    1.40
   2   2   6   37.10    1.70
   2  -2   6   35.80    1.70
   2  -2   6   31.80    2.30
   2  -2   6   37.10    2.50
  -2  -2  -6   37.00    2.30
   2   2   7   -1.30    1.80
  -2   2  -7    0.00    1.50
   2   2   7   -1.20    1.40
   2   2   7   -0.30    1.00
   2  -2   7   -0.10    0.80
  -2  -2  -7    0.80    1.50
   2  -2   7    1.40    1.60
   2  -2   7   -0.60    1.70
  -2   2  -8    3.70    2.00
   2   2   8   -0.10    1.10
   2   2   8    1.70    2.00
   2   2   8   -1.20    1.60
   2  -2   8   -0.30    2.00
   2  -2   8    0.90    1.00
  -2  -2  -8    0.40    1.80
   2  -2   8    2.00    1.80
   2   2   9    0.70    2.40
  -2   2  -9    2.90    2.40
   2   2   9    3.10    1.00
   2   2   9    4.50    2.70
   2  -2   9    0.90    2.30
   2  -2   9    1.90    1.20
  -2  -2  -9   -2.80    2.10
   2  -2   9   -0.70    2.20
  -2   3  10   27.80    1.80
  -2   3  10   24.60    3.10
  -2   3  10   25.60    3.00
   2   3 -10   19.50    2.30
  -2  -3  10   26.20    3.20
  -2  -3  10   23.20    2.50
  -2  -3  10   27.90    2.80
  -2   3   9   14.90    1.60
  -2   3   9   20.00    1.80
  -2   3   9   20.30    2.40
   2   3  -9   16.80    2.20
  -2   3   9   21.90    2.50
  -2  -3   9   21.10    2.40
  -2  -3   9   18.70    1.80
  -2  -3   9   23.70    2.60
   2   3  -8   95.69    3.60
  -2   3   8   88.99    4.60
  -2   3   8   91.29    3.30
  -2   3   8   89.19    3.40
  -2   3   8   97.69    4.40
  -2  -3   8   98.39    4.50
  -2  -3   8   97.09    3.20
  -2  -3   8   99.09    4.20
   2   3  -7    3.20    1.50
  -2   3   7    1.80    1.50
  -2   3   7    2.20    1.00
   2   3  -7    3.60    0.80
  -2   3   7    2.40    1.20
  -2   3   7    3.10    0.60
  -2  -3   7    2.40    0.60
  -2  -3   7    3.40    1.50
   2  -3  -7    0.60    1.20
  -2  -3   7    2.60    1.70
  -2  -3   7    1.90    0.80
   2   3  -6   33.90    2.00
  -2   3   6   32.50    1.50
  -2   3   6   33.60    2.00
  -2   3   6   33.40    2.40
  -2   3   6   33.20    1.70
   2   3  -6   34.00    1.50
   2  -3  -6   31.90    1.90
  -2  -3   6   35.10    2.40
  -2  -3   6   29.60    1.90
  -2  -3   6   32.50    2.40
  -2  -3   6   32.80    1.40
  -2  -3   6   32.50    1.50
   2   3  -5    4.50    0.90
  -2   3   5    3.30    0.90
  -2   3   5    5.10    0.80
   2   3  -5    3.70    0.80
  -2  -3   5    2.80    1.10
  -2  -3   5    4.00    0.60
  -2  -3   5    4.70    0.90
  -2  -3   5    3.50    0.60
   2  -3  -5    3.90    0.90
   2  -3  -5    5.40    1.10
  -2  -3   5    2.60    1.20
   2   3  -4  151.98    4.30
   2   3  -4  157.98    4.10
   2   3  -4  150.18    4.20
  -2   3   4  158.28    4.50
  -2   3   4  147.99    4.30
   2   3  -4  146.69    4.40
  -2   3   4  153.28    4.20
   2   3  -4  150.98    3.90
   2  -3  -4  146.99    4.50
  -2  -3   4  153.58    3.90
   2  -3  -4  157.58    4.30
  -2  -3   4  156.38    4.10
  -2  -3   4  149.19    4.20
   2  -3  -4  156.38    4.30
  -2  -3   4  151.68    4.40
  -2  -3   4  150.98    4.20
  -2   3   3   12.50    1.00
  -2   3   3   13.70    1.10
   2   3  -3   12.50    1.00
   2   3  -3   14.20    1.00
   2   3  -3   14.10    0.90
   2   3  -3   13.80    1.10
   2   3  -3   12.20    0.60
  -2   3   3   12.90    0.50
  -2   3   3   10.80    0.90
  -2  -3   3   12.80    0.80
   2  -3  -3   11.10    1.10
  -2  -3   3   13.90    1.00
   2  -3  -3   11.60    1.00
  -2  -3   3   13.80    0.90
   2  -3  -3   14.30    1.10
  -2  -3   3   11.90    1.00
   2   3  -2    7.90    0.60
  -2   3   2    6.80    0.60
   2   3  -2    7.20    0.70
  -2   3   2    7.90    0.80
   2   3  -2    7.50    0.80
   2   3  -2    6.40    0.40
  -2   3   2    6.30    0.50
   2   3  -2    6.30    0.60
  -2   3   2    7.10    0.70
  -2   3   2    6.60    0.70
   2  -3  -2    6.20    0.70
  -2  -3   2    6.30    0.60
   2  -3  -2    6.70    0.60
  -2  -3   2    6.30    0.70
   2  -3  -2    6.70    0.50
  -2  -3   2    6.80    0.70
  -2  -3   2    7.00    0.80
   2   3  -1 1435.46   34.50
  -2   3   1 1458.35   34.50
  -2   3   1 1481.25   34.30
   2   3  -1 1429.26   34.40
   2   3  -1 1466.05   34.20
  -2   3   1 1475.55   34.40
  -2   3   1 1458.35   34.40
   2   3  -1 1458.55   34.40
   2  -3  -1 1441.56   34.40
  -2  -3   1 1549.45   34.20
   2  -3  -1 1469.55   34.30
   2  -3  -1 1448.46   34.40
  -2  -3   1 1468.45   34.50
  -2  -3   1 1490.15   34.50
   2  -3  -1 1470.35   34.40
  -2  -3   1 1478.75   34.50
  -2   3   0  361.86    8.70
   2   3   0  359.66    8.50
  -2   3   0  341.67    8.60
  -2   3   0  360.36    8.70
   2   3   0  359.96    8.70
  -2   3   0  362.56    8.60
   2   3   0  344.67    8.70
   2   3   0  356.66    8.70
  -2  -3   0  351.06    8.70
   2  -3   0  363.56    8.70
   2  -3   0  353.26    8.70
  -2  -3   0  346.47    8.50
   2  -3   0  362.36    8.70
  -2  -3   0  347.67    8.70
   2  -3   0  354.96    8.60
  -2  -3   0  351.16    8.70
   2   3   1  246.28    6.30
  -2   3  -1  250.17    6.40
   2   3   1  250.07    6.30
  -2   3  -1  248.18    6.30
  -2   3  -1  247.68    6.20
   2   3   1  254.87    6.30
   2   3   1  251.87    6.20
  -2   3  -1  265.07    6.20
  -2  -3  -1  249.97    6.30
  -2  -3  -1  249.78    6.30
   2  -3   1  247.98    6.40
  -2  -3  -1  242.48    6.20
  -2  -3  -1  254.27    6.30
   2  -3   1  251.67    6.20
   2  -3   1  259.57    6.20
   2  -3   1  243.38    6.30
   2   3   2  382.46    9.50
   2   3   2  398.16    9.50
   2   3   2  375.56    9.50
  -2   3  -2  402.66    9.70
  -2   3  -2  388.66    9.40
   2   3   2  382.26    9.50
  -2   3  -2  385.06    9.30
  -2   3  -2  384.86    9.60
  -2   3  -2  387.36    9.30
  -2  -3  -2  380.86    9.50
  -2  -3  -2  388.06    9.50
   2  -3   2  398.26    9.30
   2  -3   2  390.96    9.70
  -2  -3  -2  382.36    9.60
  -2  -3  -2  382.16    9.50
   2  -3   2  379.16    9.60
   2  -3   2  385.16    9.40
   2   3   3  426.86   10.60
   2   3   3  416.26   10.70
  -2   3  -3  442.86   10.90
   2   3   3  440.06   10.80
  -2   3  -3  439.36   10.30
   2   3   3  439.46   10.60
  -2   3  -3  416.96   10.40
  -2   3  -3  438.86   10.60
   2   3   3  440.26   10.80
   2   3   3  439.96   10.80
   2   3   3  442.96   10.40
  -2   3  -3  417.76   10.80
   2  -3   3  431.66   10.60
  -2  -3  -3  435.26   10.70
   2  -3   3  402.86   10.80
   2  -3   3  426.06   10.80
  -2  -3  -3  431.86   10.50
  -2   3  -4    1.90    1.20
  -2   3  -4    3.70    1.10
   2   3   4    2.20    0.60
  -2   3  -4    2.70    0.30
   2   3   4    1.80    0.80
   2   3   4    2.60    0.80
   2   3   4    2.10    1.00
   2   3   4    2.40    0.90
   2   3   4    4.60    1.10
   2   3   4    3.00    0.60
  -2  -3  -4    3.50    1.00
   2  -3   4    1.80    0.90
   2  -3   4    2.10    0.90
   2   3   5   20.10    1.70
   2   3   5   21.50    1.40
   2   3   5   21.80    1.80
  -2   3  -5   19.30    1.90
  -2   3  -5   16.80    1.80
   2   3   5   20.90    1.10
   2   3   5   20.50    1.40
  -2  -3  -5   22.20    1.70
   2  -3   5   25.60    2.10
   2  -3   5   21.10    1.60
   2   3   6    0.20    1.30
   2   3   6    0.10    1.00
   2   3   6    0.20    0.80
  -2   3  -6   -0.60    1.30
   2   3   6    0.20    0.70
   2   3   6    1.40    1.40
  -2  -3  -6   -0.60    1.20
   2  -3   6   -0.60    1.80
   2  -3   6    1.50    0.90
   2  -3   6    0.20    0.90
   2   3   7   12.80    2.20
   2   3   7   13.50    1.80
   2   3   7   11.20    1.20
   2   3   7   14.60    1.40
   2   3   7   14.80    1.40
  -2   3  -7   11.90    1.90
   2  -3   7   12.50    1.40
   2  -3   7   14.50    1.60
   2  -3   7   16.80    2.50
  -2  -3  -7   10.80    2.30
  -2   3  -8    3.00    2.10
   2   3   8    6.60    2.00
   2   3   8    6.40    1.10
   2   3   8    6.50    2.10
  -2  -3  -8    5.10    2.00
   2  -3   8    4.50    1.60
   2  -3   8    9.00    2.30
   2  -3   8    4.90    1.00
   2   3   9   16.10    3.30
   2   3   9   10.10    2.30
  -2   3  -9   12.40    3.00
   2   3   9    9.80    1.70
  -2  -3  -9   12.10    2.30
   2  -3   9    9.60    2.70
   2   4 -10   11.20    2.80
  -2   4  10   14.50    2.40
  -2  -4  10   14.20    2.80
  -2  -4  10   15.70    2.70
   2   4  -9   41.50    3.40
  -2   4   9   45.40    2.10
  -2   4   9   32.90    2.80
  -2   4   9   40.30    3.20
  -2   4   9   41.80    4.30
  -2  -4   9   43.50    3.50
  -2  -4   9   40.00    3.40
  -2  -4   9   41.80    2.20
  -2   4   8  168.08    5.00
  -2   4   8  173.98    6.30
   2   4  -8  167.08    4.30
   2   4  -8  165.88    5.30
  -2   4   8  163.68    5.10
  -2   4   8  166.98    6.00
  -2  -4   8  172.38    5.80
  -2  -4   8  173.78    5.80
  -2  -4   8  172.68    4.90
   2   4  -7   21.10    1.50
  -2   4   7   20.20    1.90
  -2   4   7   22.40    2.70
   2   4  -7   19.60    1.90
  -2   4   7   18.80    1.40
  -2   4   7   18.60    1.90
   2  -4  -7   17.40    1.90
  -2  -4   7   19.50    1.30
  -2  -4   7   19.30    1.90
  -2  -4   7   17.80    1.40
  -2  -4   7   19.80    2.30
  -2   4   6   50.09    2.60
   2   4  -6   55.09    2.10
  -2   4   6   54.39    2.40
   2  -4  -6   50.19    2.50
   2  -4  -6   54.09    2.90
  -2  -4   6   51.89    2.70
  -2  -4   6   57.19    2.60
  -2  -4   6   52.09    1.90
  -2  -4   6   52.59    1.90
   2   4  -5   14.60    1.40
  -2   4   5   13.80    1.30
  -2   4   5   15.80    1.60
   2   4  -5   12.30    1.30
   2  -4  -5   11.00    1.10
  -2  -4   5   11.80    1.40
   2  -4  -5   12.10    1.40
  -2  -4   5   12.60    1.00
  -2  -4   5   14.10    1.70
  -2   4   4  182.18    5.20
   2   4  -4  176.68    4.70
  -2   4   4  172.38    4.90
   2   4  -4  171.28    4.50
   2   4  -4  179.98    4.80
  -2   4   4  178.38    4.30
   2   4  -4  177.58    5.00
  -2  -4   4  178.78    4.80
  -2  -4   4  176.78    5.10
  -2  -4   4  173.08    4.90
   2  -4  -4  174.88    4.90
  -2  -4   4  180.68    4.70
   2  -4  -4  179.08    5.00
  -2   4   3  206.18    5.60
   2   4  -3  210.88    5.40
   2   4  -3  215.48    5.50
   2   4  -3  214.28    5.20
   2   4  -3  205.38    5.70
  -2   4   3  215.88    5.20
  -2   4   3  198.68    5.70
  -2   4   3  216.88    5.80
  -2   4   3  214.48    5.60
   2   4  -3  212.68    5.60
  -2  -4   3  204.18    5.60
  -2  -4   3  206.58    5.70
   2  -4  -3  213.48    5.60
   2  -4  -3  214.88    5.20
   2  -4  -3  211.58    5.60
  -2  -4   3  210.58    5.50
  -2  -4   3  210.68    5.50
   2   4  -2  581.44   13.30
  -2   4   2  547.65   13.60
  -2   4   2  569.14   13.60
   2   4  -2  552.74   13.60
   2   4  -2  568.34   13.60
  -2   4   2  545.35   13.50
  -2   4   2  558.84   13.30
   2   4  -2  550.64   13.50
  -2   4   2  551.84   13.60
   2  -4  -2  549.65   13.50
  -2  -4   2  544.15   13.50
  -2  -4   2  567.44   13.30
   2  -4  -2  558.14   13.60
   2  -4  -2  558.64   13.30
  -2  -4   2  543.15   13.50
  -2  -4   2  565.54   13.70
  -2   4   1  216.98    5.70
  -2   4   1  223.28    5.80
   2   4  -1  235.38    5.60
   2   4  -1  230.88    5.80
   2   4  -1  220.28    5.90
  -2   4   1  228.38    5.70
  -2   4   1  234.58    5.80
   2   4  -1  224.78    5.90
  -2  -4   1  216.78    5.80
   2  -4  -1  225.78    5.80
  -2  -4   1  225.98    5.90
   2  -4  -1  227.58    5.80
   2  -4  -1  219.88    5.70
  -2  -4   1  224.38    5.60
   2  -4  -1  228.08    5.80
  -2  -4   1  224.38    5.80
   2   4   0  924.91   21.90
  -2   4   0  884.31   21.80
  -2   4   0  939.31   21.90
  -2   4   0  925.31   21.90
   2   4   0  877.41   21.90
   2   4   0  915.31   21.90
  -2   4   0  917.81   21.80
   2   4   0  962.30   22.00
   2   4   0  921.91   21.70
  -2  -4   0  917.81   22.00
   2  -4   0  901.41   21.90
   2  -4   0  938.41   21.90
  -2  -4   0  923.61   21.70
  -2  -4   0  940.21   22.00
   2  -4   0  939.71   21.90
   2  -4   0  919.81   21.90
   2   4   1  113.09    3.30
   2   4   1  115.39    3.30
  -2   4  -1  116.09    3.20
  -2   4  -1  112.09    3.20
   2   4   1  114.09    3.20
  -2   4  -1  115.09    3.30
  -2   4  -1  113.19    3.30
   2   4   1  112.59    3.10
   2  -4   1  110.49    3.10
   2  -4   1  113.19    3.30
   2  -4   1  117.09    3.20
  -2  -4  -1  116.09    3.30
  -2  -4  -1  112.79    3.30
  -2  -4  -1  113.99    3.10
   2  -4   1  109.59    3.30
  -2  -4  -1  114.19    3.20
   2   4   2  329.97    8.50
   2   4   2  331.57    8.50
  -2   4  -2  346.67    8.40
  -2   4  -2  340.37    8.30
   2   4   2  339.67    8.60
  -2   4  -2  348.17    8.70
   2   4   2  333.67    8.40
  -2   4  -2  331.77    8.50
  -2  -4  -2  339.47    8.50
   2  -4   2  337.87    8.40
   2  -4   2  334.67    8.60
   2  -4   2  342.57    8.30
  -2  -4  -2  341.27    8.60
  -2  -4  -2  338.77    8.50
   2  -4   2  333.07    8.60
  -2  -4  -2  347.67    8.50
   2   4   3   14.90    1.20
   2   4   3   15.30    1.30
   2   4   3   14.80    1.40
  -2   4  -3   12.60    1.20
   2   4   3   13.80    1.30
  -2   4  -3   12.90    0.90
  -2   4  -3   14.50    1.00
  -2   4  -3   13.60    1.40
   2   4   3   13.10    1.20
   2   4   3   11.70    1.20
  -2  -4  -3   11.50    1.30
   2  -4   3   11.70    1.20
  -2  -4  -3   13.80    1.30
   2  -4   3   11.70    1.20
  -2   4  -4    4.50    1.00
   2   4   4    4.10    0.90
  -2   4  -4    4.20    0.50
   2   4   4    3.70    1.00
   2   4   4    3.50    0.70
   2   4   4    3.00    0.90
   2   4   4    5.30    0.90
  -2   4  -4    4.20    0.50
  -2   4  -4    3.40    0.90
   2   4   4    3.50    1.10
   2  -4   4    4.70    1.30
   2  -4   4    4.80    0.90
  -2  -4  -4    3.30    1.00
   2   4   5   43.70    2.00
   2   4   5   44.50    2.40
   2   4   5   46.30    1.90
   2   4   5   40.90    2.10
   2   4   5   48.10    2.90
   2   4   5   35.60    2.20
  -2   4  -5   42.30    2.50
   2  -4   5   44.40    2.40
  -2  -4  -5   44.20    2.30
   2  -4   5   42.80    2.30
   2   4   6   55.99    2.80
   2   4   6   53.59    2.30
  -2   4  -6   54.29    3.10
   2   4   6   53.69    2.10
   2   4   6   50.69    2.40
   2   4   6   52.79    2.80
   2  -4   6   56.39    2.90
  -2  -4  -6   54.39    2.80
   2  -4   6   49.70    2.80
   2   4   7   43.90    2.20
  -2   4  -7   49.30    3.10
   2   4   7   40.50    3.40
   2   4   7   45.20    2.20
   2   4   7   43.40    3.20
   2   4   7   47.70    3.40
   2  -4   7   46.40    3.20
   2  -4   7   46.40    3.00
  -2   4  -8    2.90    2.00
   2   4   8    4.10    2.50
   2   4   8    5.30    2.60
   2   4   8    5.00    1.30
   2   4   8    2.10    1.50
   2  -4   8    4.10    2.00
   2  -4   8    2.50    1.70
  -2  -4  -8    1.70    2.00
   2   4   9   25.00    3.40
  -2   4  -9   24.30    3.00
   2  -4   9   31.20    3.40
  -2   5  10    1.00    3.20
  -2   5  10    2.40    1.20
   2   5 -10    3.80    2.30
  -2   5  10    1.60    2.10
  -2  -5  10    7.30    2.00
  -2  -5  10    4.80    2.80
   2   5  -9    5.00    1.80
  -2   5   9    7.20    2.70
  -2   5   9    2.50    1.20
  -2   5   9    4.30    2.00
  -2   5   9    2.70    1.60
  -2  -5   9    5.10    1.70
  -2  -5   9    8.80    2.60
   2   5  -8   -0.20    0.80
  -2   5   8    1.90    1.00
  -2   5   8    0.10    1.70
  -2   5   8    0.50    1.30
  -2   5   8    2.30    2.00
   2   5  -8    2.50    1.90
  -2  -5   8    2.60    2.10
  -2  -5   8   -0.10    1.30
  -2   5   7   37.70    2.40
  -2   5   7   35.90    2.60
   2   5  -7   37.30    1.90
   2   5  -7   36.80    2.80
  -2  -5   7   42.80    3.10
  -2  -5   7   39.20    1.70
  -2  -5   7   35.40    2.30
   2  -5  -7   39.10    3.30
   2   5  -6    1.70    1.10
  -2   5   6    1.10    1.40
   2   5  -6   -0.30    1.00
  -2  -5   6    0.40    1.40
  -2  -5   6   -0.40    0.80
   2  -5  -6   -0.30    1.10
  -2  -5   6   -0.10    0.90
  -2   5   5  398.66   10.70
   2   5  -5  398.96   10.10
  -2   5   5  418.86   10.40
  -2   5   5  412.26    9.50
  -2  -5   5  399.36   10.50
   2  -5  -5  392.86   10.50
  -2  -5   5  407.96   10.10
  -2  -5   5  406.66   10.70
  -2   5   4   56.79    2.50
  -2   5   4   56.89    2.20
   2   5  -4   57.19    2.40
   2   5  -4   56.29    2.00
  -2   5   4   58.79    1.70
   2   5  -4   55.49    2.40
   2   5  -4   58.29    1.90
  -2   5   4   57.09    1.70
  -2  -5   4   56.79    2.10
  -2  -5   4   56.29    2.20
   2  -5  -4   54.29    2.40
   2  -5  -4   52.99    2.30
  -2  -5   4   54.99    2.70
  -2   5   3  112.39    3.60
  -2   5   3  118.49    3.20
   2   5  -3  126.49    3.70
  -2   5   3  111.29    3.50
   2   5  -3  122.19    3.40
   2   5  -3  118.69    3.10
   2   5  -3  108.39    3.60
  -2   5   3  123.99    3.80
   2   5  -3  121.09    3.50
  -2   5   3  119.29    3.60
   2  -5  -3  111.49    3.60
  -2  -5   3  119.79    3.50
   2  -5  -3  120.89    3.20
  -2  -5   3  118.29    3.70
   2  -5  -3  119.49    3.60
  -2  -5   3  111.39    3.50
  -2  -5   3  123.69    3.40
   2   5  -2    1.50    0.50
   2   5  -2    0.40    0.60
   2   5  -2    1.00    0.50
  -2   5   2    0.90    0.50
  -2   5   2    0.20    0.60
  -2   5   2    0.80    0.40
  -2   5   2    1.60    0.60
   2   5  -2   -0.50    0.60
   2  -5  -2    2.20    0.60
  -2  -5   2    1.10    0.60
   2  -5  -2    0.60    0.60
  -2  -5   2    0.30    0.50
   2  -5  -2    1.30    0.50
  -2  -5   2   -0.20    0.50
  -2  -5   2    1.70    0.70
   2  -5  -2   -0.20    0.60
   2   5  -1  358.06    8.80
  -2   5   1  357.96    9.10
  -2   5   1  377.46    9.00
   2   5  -1  364.66    9.20
   2   5  -1  350.36    9.10
  -2   5   1  367.56    9.00
   2   5  -1  365.96    9.10
  -2   5   1  362.26    9.10
   2  -5  -1  361.16    9.10
  -2  -5   1  356.16    9.10
   2  -5  -1  365.96    9.10
   2  -5  -1  358.36    9.10
  -2  -5   1  371.86    8.80
   2  -5  -1  352.46    9.00
  -2  -5   1  359.86    9.20
  -2  -5   1  366.26    9.10
   2   5   0  268.17    6.60
  -2   5   0  272.67    6.80
   2   5   0  260.37    6.80
  -2   5   0  267.67    6.80
   2   5   0  259.87    6.80
   2   5   0  264.57    6.80
   2   5   0  256.57    6.80
  -2   5   0  255.87    6.70
  -2   5   0  263.67    6.70
  -2  -5   0  267.87    6.90
  -2  -5   0  257.97    6.50
   2  -5   0  268.97    6.80
   2  -5   0  260.37    6.70
   2  -5   0  262.57    6.80
   2  -5   0  263.87    6.70
  -2  -5   0  255.67    6.80
   2   5   1   29.30    1.40
  -2   5  -1   31.20    1.30
  -2   5  -1   27.30    1.40
   2   5   1   26.10    1.20
  -2   5  -1   28.00    1.30
   2   5   1   26.90    1.40
   2   5   1   30.90    1.40
   2   5   1   28.70    1.40
  -2   5  -1   26.10    1.60
  -2  -5  -1   28.00    1.40
  -2  -5  -1   28.50    1.50
   2  -5   1   27.50    1.40
   2  -5   1   28.00    1.50
   2  -5   1   25.10    1.40
  -2  -5  -1   27.00    1.20
   2  -5   1   30.00    1.50
  -2   5  -2   18.30    1.40
  -2   5  -2   15.50    1.10
   2   5   2   14.90    1.50
   2   5   2   15.10    1.20
   2   5   2   14.60    1.20
  -2   5  -2   14.50    1.20
   2   5   2   13.60    1.30
  -2   5  -2   17.90    1.30
   2  -5   2   14.90    1.00
  -2  -5  -2   15.10    1.20
  -2  -5  -2   16.00    1.10
   2  -5   2   16.50    1.30
   2  -5   2   14.00    1.40
   2  -5   2   15.40    1.10
  -2  -5  -2   18.80    1.40
  -2   5  -3  283.27    8.60
  -2   5  -3  303.57    7.90
   2   5   3  300.27    7.90
  -2   5  -3  309.57    7.60
   2   5   3  317.37    8.20
   2   5   3  296.37    7.90
  -2   5  -3  310.17    7.70
   2   5   3  312.97    8.00
   2   5   3  315.97    8.50
  -2  -5  -3  307.07    7.90
  -2  -5  -3  310.17    8.00
   2  -5   3  304.67    8.10
   2  -5   3  305.27    7.90
  -2   5  -4   42.70    1.70
  -2   5  -4   41.70    2.00
   2   5   4   46.90    2.20
   2   5   4   41.40    2.00
  -2   5  -4   44.60    1.60
   2   5   4   45.10    2.10
  -2   5  -4   42.00    2.20
   2   5   4   38.50    2.30
  -2  -5  -4   45.40    2.10
  -2  -5  -4   44.70    2.50
   2  -5   4   45.10    2.10
   2  -5   4   41.40    2.30
  -2   5  -5  148.59    3.80
   2   5   5  154.18    4.80
   2   5   5  144.89    4.50
  -2   5  -5  155.88    5.00
   2   5   5  157.58    4.60
  -2   5  -5  150.58    3.90
   2   5   5  141.99    4.50
   2   5   5  154.48    5.00
   2   5   5  150.38    4.20
   2  -5   5  143.49    4.80
  -2  -5  -5  152.88    4.50
   2   5   6   49.80    2.50
   2   5   6   46.00    2.20
   2   5   6   48.60    3.20
   2   5   6   50.39    3.10
  -2   5  -6   44.60    3.10
   2   5   6   46.30    2.90
   2  -5   6   49.80    3.10
  -2  -5  -6   43.20    2.50
   2  -5   6   46.50    2.70
   2   5   7    9.50    1.60
   2   5   7   13.80    2.30
  -2   5  -7   11.60    2.50
   2   5   7   11.70    1.30
   2   5   7   10.80    2.00
   2  -5   7   13.30    2.30
   2  -5   7   12.90    1.80
   2   5   8   -2.00    2.00
   2   5   8   -0.60    1.40
   2   5   8   -0.50    1.00
   2   5   8    0.40    2.30
  -2   5  -8   -4.50    2.10
   2  -5   8   -1.40    1.50
   2  -5   8   -0.70    2.10
  -2  -5  -8   -0.40    1.70
   2   5   9    4.70    2.60
   2   5   9    8.50    3.00
  -2   5  -9    7.70    3.00
   2   5   9    8.00    1.40
   2  -5   9   12.20    3.40
   2  -5   9    8.80    2.70
  -2   6  10   12.30    1.30
   2   6 -10   13.20    3.10
  -2   6  10   11.80    2.60
  -2   6  10   15.90    3.90
  -2  -6  10   19.30    2.60
  -2   6   9    0.50    2.30
   2   6  -9   -3.60    1.70
  -2   6   9    2.30    0.90
  -2   6   9    1.70    2.00
  -2   6   9   -0.70    2.20
  -2  -6   9    0.00    1.90
  -2  -6   9    0.80    2.10
   2   6  -8  152.88    4.30
   2   6  -8  152.18    5.40
  -2   6   8  148.89    5.40
  -2   6   8  155.48    6.00
  -2   6   8  154.08    4.60
  -2  -6   8  154.18    5.80
  -2  -6   8  152.08    5.60
   2   6  -7   25.70    2.80
  -2   6   7   25.50    3.00
   2   6  -7   25.30    2.10
  -2   6   7   23.00    2.20
  -2  -6   7   26.10    2.50
   2  -6  -7   22.50    2.50
  -2  -6   7   27.70    2.60
   2   6  -6    7.90    1.50
   2   6  -6   10.00    1.30
  -2   6   6    8.50    1.60
  -2   6   6   10.40    1.50
  -2   6   6   10.00    0.60
   2  -6  -6    9.70    1.80
  -2  -6   6   11.20    1.50
  -2  -6   6    9.70    1.00
  -2  -6   6    9.10    1.40
  -2   6   5    2.80    0.60
  -2   6   5    2.30    0.60
   2   6  -5    3.70    1.10
  -2   6   5    4.30    1.10
  -2   6   5    3.30    1.30
   2   6  -5    3.30    1.10
  -2  -6   5    1.70    1.30
  -2  -6   5    3.40    1.40
   2  -6  -5    1.80    1.30
  -2  -6   5    3.30    0.90
   2   6  -4  150.88    4.70
   2   6  -4  146.59    4.40
  -2   6   4  151.68    4.00
  -2   6   4  153.68    4.00
  -2   6   4  149.99    4.80
  -2  -6   4  154.58    4.40
   2  -6  -4  150.98    4.70
  -2  -6   4  156.18    4.40
  -2  -6   4  148.99    4.70
  -2   6   3    1.60    0.60
   2   6  -3    0.40    0.70
  -2   6   3    1.20    0.70
   2   6  -3   -0.60    0.70
   2   6  -3   -0.70    0.80
   2  -6  -3    1.00    0.70
  -2  -6   3    0.00    0.60
  -2  -6   3    0.90    0.70
  -2   6   2   40.70    1.70
   2   6  -2   40.40    2.00
  -2   6   2   40.40    1.80
   2   6  -2   44.30    1.90
   2   6  -2   37.60    1.70
  -2   6   2   41.60    1.70
   2   6  -2   38.20    1.80
  -2   6   2   43.70    1.90
  -2  -6   2   41.70    1.70
   2  -6  -2   43.80    1.80
   2  -6  -2   40.30    1.70
  -2  -6   2   40.80    1.90
   2  -6  -2   38.70    1.80
  -2  -6   2   42.30    1.80
   2  -6  -2   42.90    2.00
  -2  -6   2   38.20    1.70
   2   6  -1  290.17    7.70
  -2   6   1  307.17    7.60
  -2   6   1  299.87    7.70
   2   6  -1  306.87    7.50
   2   6  -1  288.47    7.70
  -2   6   1  277.17    7.60
  -2   6   1  288.47    7.70
   2   6  -1  296.67    7.80
  -2  -6   1  288.27    7.70
  -2  -6   1  309.97    7.50
   2  -6  -1  277.77    7.70
   2  -6  -1  307.27    7.80
  -2  -6   1  303.67    7.70
   2  -6  -1  305.07    7.70
  -2  -6   1  301.87    7.80
   2  -6  -1  292.57    7.60
  -2   6   0  124.69    3.70
   2   6   0  124.39    3.70
   2   6   0  122.99    3.70
   2   6   0  116.39    3.70
   2   6   0  117.29    3.70
  -2   6   0  126.49    3.70
  -2   6   0  119.19    3.60
  -2   6   0  127.59    3.60
   2   6   0  123.89    3.50
  -2  -6   0  116.89    3.70
   2  -6   0  126.59    3.70
   2  -6   0  124.99    3.70
  -2  -6   0  127.29    3.80
   2  -6   0  119.79    3.60
   2  -6   0  117.99    3.60
  -2  -6   0  119.79    3.40
   2   6   1   13.90    1.30
  -2   6  -1   17.10    1.20
   2   6   1   12.20    1.30
   2   6   1   14.80    1.20
  -2   6  -1   16.30    1.10
  -2   6  -1   18.70    1.40
  -2   6  -1   16.30    1.30
   2   6   1   16.70    1.30
   2   6   1   17.10    1.20
   2  -6   1   13.50    1.20
   2  -6   1   14.60    1.20
  -2  -6  -1   14.40    1.30
  -2  -6  -1   15.40    1.20
   2  -6   1   15.90    1.20
   2  -6   1   15.00    1.30
  -2  -6  -1   15.50    1.10
   2   6   2  148.49    4.30
  -2   6  -2  151.58    4.20
   2   6   2  142.79    4.20
   2   6   2  147.19    4.30
  -2   6  -2  143.39    4.30
  -2  -6  -2  151.28    4.50
  -2  -6  -2  152.88    4.50
   2  -6   2  147.79    4.30
  -2  -6  -2  150.68    4.30
   2   6   3    4.30    1.00
  -2   6  -3    4.40    0.90
   2   6   3    4.20    0.90
  -2   6  -3    3.60    0.90
  -2   6  -3    4.50    0.90
   2   6   3    7.00    1.10
  -2   6  -3    6.00    0.90
  -2  -6  -3    6.40    1.20
   2  -6   3    4.40    1.20
  -2  -6  -3    4.80    1.00
   2  -6   3    4.40    0.80
  -2   6  -4   54.99    2.00
   2   6   4   51.49    2.80
  -2   6  -4   49.80    2.10
   2   6   4   47.40    2.30
  -2   6  -4   53.19    2.70
  -2  -6  -4   50.59    2.20
   2  -6   4   47.90    2.60
   2  -6   4   52.79    2.30
  -2  -6  -4   48.20    2.50
  -2   6  -5  102.09    3.00
  -2   6  -5  102.89    4.00
   2   6   5   96.19    4.00
   2   6   5   97.29    4.10
  -2   6  -5  101.29    3.00
   2  -6   5   96.49    4.10
  -2  -6  -5  106.99    3.70
   2  -6   5  105.09    3.80
  -2   6  -6   82.19    2.30
  -2   6  -6   82.69    3.80
   2   6   6   84.89    3.80
   2   6   6   84.69    3.50
   2   6   6   83.29    3.60
   2   6   6   84.59    2.90
   2  -6   6   86.89    4.10
   2  -6   6   85.79    3.80
   2   6   7   11.70    1.30
   2   6   7   13.10    1.80
   2   6   7   14.40    2.20
  -2   6  -7   15.40    2.30
   2   6   7   16.50    2.30
  -2  -6  -7   15.00    2.40
   2  -6   7   16.60    2.10
   2  -6   7   17.10    2.30
   2   6   8   22.80    2.50
   2   6   8   18.90    2.30
   2   6   8   21.30    3.20
  -2   6  -8   17.30    2.90
   2   6   8   24.80    2.10
  -2  -6  -8   23.00    2.40
   2  -6   8   25.70    3.00
   2  -6   8   21.90    2.60
  -2   7   9   -2.00    2.00
  -2   7   9   -0.80    1.10
  -2   7   9    0.20    2.70
  -2   7   9   -1.70    2.10
   2   7  -9   -0.60    2.50
  -2  -7   9    0.30    1.80
  -2  -7   9    4.40    2.10
  -2   7   8   13.50    1.80
  -2   7   8   16.10    2.20
   2   7  -8   11.50    1.30
   2   7  -8   15.40    2.20
  -2  -7   8   13.60    2.00
   2  -7  -8   19.80    3.10
  -2  -7   8   15.20    2.60
   2   7  -7   51.89    2.50
   2   7  -7   54.39    3.40
   2   7  -7   51.09    2.90
  -2   7   7   52.59    3.90
  -2   7   7   49.80    3.00
   2  -7  -7   49.99    3.70
  -2  -7   7   51.09    3.10
  -2  -7   7   55.69    3.60
  -2   7   6  164.88    4.20
   2   7  -6  163.38    5.30
   2   7  -6  158.58    5.10
  -2   7   6  157.18    4.20
  -2   7   6  165.08    5.60
  -2   7   6  159.58    5.10
   2  -7  -6  163.48    5.50
  -2  -7   6  167.48    5.40
  -2  -7   6  163.88    5.70
  -2  -7   6  166.28    4.80
  -2   7   5   54.99    2.00
  -2   7   5   56.29    2.80
   2   7  -5   55.39    2.60
  -2   7   5   54.19    2.80
  -2   7   5   56.89    1.90
   2   7  -5   50.09    2.60
  -2  -7   5   57.29    2.40
  -2  -7   5   57.29    2.90
   2  -7  -5   53.99    3.00
  -2  -7   5   54.89    2.50
   2   7  -4   18.70    2.10
   2   7  -4   19.30    1.90
  -2   7   4   16.70    1.80
  -2   7   4   15.60    1.20
  -2   7   4   16.80    2.00
  -2   7   4   18.90    1.50
  -2  -7   4   14.90    1.70
  -2  -7   4   17.50    1.60
  -2  -7   4   15.40    1.90
   2  -7  -4   13.40    1.40
  -2   7   3  109.59    3.20
   2   7  -3  103.89    3.40
  -2   7   3  102.89    3.60
   2   7  -3  106.49    3.80
   2  -7  -3   98.79    3.70
   2  -7  -3  100.29    3.50
  -2  -7   3  114.39    3.40
   2  -7  -3  104.79    3.20
  -2  -7   3  108.39    3.50
  -2  -7   3  108.19    3.80
   2   7  -2    4.40    1.00
  -2   7   2    3.60    0.80
  -2   7   2    2.70    1.00
   2   7  -2    9.00    1.20
   2  -7  -2    4.70    1.10
   2  -7  -2    4.80    1.00
  -2  -7   2    3.50    0.90
  -2  -7   2    3.60    1.30
  -2  -7   2    6.00    0.90
  -2   7   1  832.72   19.60
   2   7  -1  815.72   19.50
  -2  -7   1  792.12   19.50
  -2  -7   1  815.42   19.90
   2  -7  -1  839.92   19.90
   2  -7  -1  770.72   19.60
   2   7   0   43.10    1.90
  -2   7   0   44.60    1.90
   2   7   0   45.70    2.10
  -2   7   0   38.30    2.10
  -2   7   0   42.10    1.90
   2  -7   0   44.40    2.30
  -2  -7   0   45.40    1.90
   2  -7   0   43.40    1.90
  -2  -7   0   39.80    2.40
   2   7   1  510.35   12.50
  -2   7  -1  520.35   12.70
  -2   7  -1  461.15   13.10
  -2   7  -1  480.95   12.60
   2   7   1  523.35   12.70
   2  -7   1  489.75   13.10
  -2  -7  -1  543.65   12.60
   2  -7   1  537.65   12.70
   2  -7   1  488.65   12.60
  -2   7  -2    4.00    0.80
   2   7   2    2.40    0.90
  -2   7  -2    1.80    1.30
   2   7   2    1.80    1.00
  -2   7  -2    1.20    0.70
  -2   7  -2    3.60    1.00
  -2  -7  -2    3.70    1.10
  -2  -7  -2    3.70    1.00
   2  -7   2    2.80    1.00
   2  -7   2    1.90    0.80
  -2   7  -3    9.70    1.20
   2   7   3    8.90    1.20
  -2   7  -3    7.40    1.50
   2   7   3    9.10    1.30
  -2   7  -3    6.90    1.00
  -2  -7  -3    9.10    1.30
  -2  -7  -3    7.20    1.40
   2  -7   3    7.80    1.20
   2  -7   3    7.70    1.30
   2   7   4    0.40    1.00
  -2   7  -4    2.10    1.20
   2   7   4   -0.40    1.10
  -2   7  -4   -0.40    0.90
   2   7   4   -0.60    0.80
  -2   7  -4    0.10    1.20
   2  -7   4   -0.50    1.20
   2  -7   4   -0.50    1.40
  -2  -7  -4   -1.00    1.00
  -2   7  -5   29.60    2.80
   2   7   5   32.90    2.40
   2   7   5   29.50    2.30
  -2   7  -5   30.10    1.90
  -2   7  -5   30.10    1.90
   2  -7   5   29.50    2.40
  -2  -7  -5   32.70    2.80
   2  -7   5   32.90    2.90
  -2   7  -6    2.00    1.70
   2   7   6    7.40    1.70
  -2   7  -6    7.10    1.00
   2   7   6    6.50    1.90
   2   7   6    3.90    1.80
  -2   7  -6    7.40    1.10
   2   7   6    7.50    1.20
   2   7   6    7.70    1.50
   2  -7   6    9.70    2.20
   2  -7   6    6.40    1.90
   2   7   7    1.10    1.60
   2   7   7    2.90    2.20
   2   7   7    0.00    2.20
  -2   7  -7    1.30    2.20
   2   7   7   -1.00    0.80
   2   7   7   -0.60    1.50
   2  -7   7   -0.40    2.20
   2  -7   7   -1.00    2.10
   2   7   8   13.60    2.30
   2   7   8   13.00    1.80
  -2   7  -8   11.90    3.00
   2   7   8   11.60    1.20
   2   7   8   12.20    2.90
   2   7   8   13.50    1.90
   2  -7   8   11.40    2.50
   2  -7   8   11.80    2.90
  -2   8   9    5.80    2.20
   2   8  -9    9.30    2.90
  -2   8   9    7.00    2.90
  -2  -8   9    5.60    2.70
  -2  -8   9   13.40    2.40
   2   8  -8   30.30    3.50
   2   8  -8   26.30    2.20
  -2   8   8   35.30    4.00
  -2   8   8   31.50    3.00
  -2  -8   8   32.00    3.50
  -2  -8   8   33.80    3.30
   2  -8  -8   34.70    4.00
   2   8  -7   35.40    2.30
  -2   8   7   28.60    1.20
  -2   8   7   28.50    3.20
   2   8  -7   27.90    2.70
  -2   8   7   27.80    2.80
   2  -8  -7   28.00    2.80
  -2  -8   7   32.10    2.90
  -2  -8   7   36.30    3.00
   2   8  -6    2.60    1.60
  -2   8   6    4.90    1.00
  -2   8   6    2.70    1.00
  -2   8   6    1.90    1.10
  -2   8   6    3.40    1.90
   2  -8  -6    4.50    2.10
  -2  -8   6    1.80    1.40
  -2  -8   6    2.50    1.70
  -2   8   5    6.90    1.00
  -2   8   5    4.60    1.70
   2   8  -5    7.30    1.20
  -2   8   5    7.40    1.30
  -2   8   5    4.70    1.10
  -2  -8   5    5.70    1.50
   2  -8  -5    5.50    1.40
  -2  -8   5    5.40    1.30
  -2  -8   5    4.00    1.50
  -2   8   4    0.60    1.30
  -2   8   4    0.70    1.40
  -2   8   4    0.50    1.10
  -2   8   4    1.20    0.90
   2   8  -4    0.50    1.20
  -2  -8   4    1.50    1.30
  -2  -8   4    0.40    1.00
  -2  -8   4    0.00    1.20
   2  -8  -4    1.30    1.10
  -2   8   3   -0.30    0.80
  -2   8   3    0.80    0.90
   2   8  -3   -0.70    1.20
   2  -8  -3    0.60    1.00
   2  -8  -3   -0.50    1.20
  -2  -8   3    1.50    1.00
  -2  -8   3    0.70    0.80
   2  -8  -3   -1.00    0.90
   2   8  -2    0.50    0.80
  -2   8   2    1.30    0.90
  -2   8   2    0.30    0.70
   2  -8  -2    1.40    1.00
  -2  -8   2    1.60    0.90
  -2  -8   2    1.00    0.80
   2  -8  -2   -1.00    1.00
  -2  -8   2   -1.20    1.10
   2  -8  -2    0.90    0.90
  -2   8   1  338.47    8.60
   2   8  -1  330.37    8.70
  -2   8   1  330.07    8.80
   2   8  -1  311.87    8.40
  -2  -8   1  325.17    8.70
  -2  -8   1  321.47    8.90
  -2  -8   1  330.27    8.40
   2  -8  -1  330.17    8.90
   2  -8  -1  322.57    8.60
  -2   8   0   19.40    1.80
  -2   8   0   18.20    1.90
   2   8   0   19.20    1.60
   2   8   0   18.70    2.00
   2  -8   0   20.50    1.90
  -2  -8   0   15.80    1.90
  -2  -8   0   21.30    1.60
  -2  -8   0   21.20    1.80
   2   8   1  165.38    4.90
  -2   8  -1  156.38    5.00
  -2   8  -1  165.08    5.00
   2   8   1  160.68    5.10
  -2  -8  -1  161.08    4.90
  -2  -8  -1  161.58    5.10
   2  -8   1  178.48    5.00
  -2   8  -2    7.00    1.40
   2   8   2    4.00    1.00
   2   8   2    5.10    1.60
  -2  -8  -2    5.30    1.10
   2  -8   2    5.00    1.20
   2  -8   2    4.50    1.00
  -2  -8  -2    5.10    1.30
   2   8   3    0.90    1.10
   2   8   3    0.10    1.10
  -2   8  -3    0.10    1.10
  -2   8  -3    1.50    0.90
  -2  -8  -3    1.90    1.20
   2  -8   3    3.50    1.40
  -2  -8  -3    2.20    1.50
   2  -8   3    1.30    1.20
   2   8   4   38.40    2.50
  -2   8  -4   38.60    2.30
  -2   8  -4   34.50    2.40
  -2   8  -4   36.20    2.30
   2   8   4   39.30    2.50
   2   8   4   43.80    2.50
   2  -8   4   34.70    2.40
  -2  -8  -4   41.20    2.60
   2  -8   4   37.40    2.80
   2   8   5    2.00    1.50
  -2   8  -5    0.80    1.00
  -2   8  -5    3.90    1.90
   2   8   5    4.00    1.90
   2   8   5    3.80    1.70
  -2   8  -5    1.80    1.30
  -2  -8  -5    0.90    1.60
   2  -8   5    1.40    1.80
   2  -8   5    3.40    1.80
   2   8   6    1.10    1.50
  -2   8  -6    1.50    1.20
   2   8   6   -0.10    1.70
   2   8   6    1.70    2.20
  -2   8  -6   -1.70    1.60
   2  -8   6   -0.70    1.90
   2  -8   6    2.90    2.20
  -2   8  -7    8.40    2.30
   2   8   7   11.10    2.60
   2   8   7    8.60    1.70
   2   8   7    8.00    1.20
   2   8   7   11.80    2.20
   2   8   7    7.50    1.90
   2  -8   7    9.60    1.80
   2  -8   7   14.60    2.60
   2   8   8   13.50    2.20
  -2   8  -8   15.40    3.10
   2   8   8   16.90    2.80
   2  -8   8   13.60    2.50
  -2   9   9   10.50    2.40
  -2   9   9   13.50    2.90
   2   9  -9   14.90    3.20
  -2   9   9   12.40    1.80
  -2   9   9    6.30    3.00
  -2  -9   9   13.20    3.20
  -2  -9   9    7.80    2.20
   2   9  -8    2.10    2.00
  -2   9   8    5.30    2.30
  -2   9   8    8.60    2.80
   2  -9  -8    8.60    3.50
  -2  -9   8    4.40    2.30
  -2  -9   8    4.40    2.40
   2   9  -7   34.10    2.50
   2   9  -7   37.70    3.40
  -2   9   7   36.80    3.40
  -2   9   7   29.60    3.10
  -2  -9   7   32.70    3.10
  -2  -9   7   35.10    3.30
   2  -9  -7   35.70    3.60
   2   9  -6    0.20    1.20
  -2   9   6   -2.10    1.20
  -2   9   6    2.30    1.80
  -2   9   6    1.60    1.30
   2   9  -6   -2.70    1.80
  -2   9   6   -0.40    1.10
  -2  -9   6   -3.90    1.30
   2  -9  -6    1.20    2.30
  -2  -9   6   -2.40    2.10
  -2   9   5   31.30    2.50
   2   9  -5   35.30    2.50
   2   9  -5   31.50    2.70
  -2   9   5   34.20    2.80
  -2   9   5   37.80    3.00
  -2   9   5   36.90    2.10
  -2  -9   5   34.00    2.90
   2  -9  -5   32.40    3.20
  -2  -9   5   35.90    2.50
  -2   9   4   19.60    2.10
  -2   9   4   21.60    2.00
   2   9  -4   21.90    2.40
  -2   9   4   20.50    2.10
  -2   9   4   22.40    1.80
  -2  -9   4   19.10    1.90
  -2  -9   4   19.20    1.80
   2  -9  -4   20.40    2.00
  -2  -9   4   20.00    2.20
  -2   9   3    5.30    1.20
  -2   9   3    4.90    1.10
   2   9  -3    3.00    1.20
   2  -9  -3    4.60    1.30
   2  -9  -3    6.00    1.30
   2  -9  -3    7.70    1.60
  -2  -9   3    4.50    1.50
  -2  -9   3    8.10    1.60
  -2  -9   3    5.80    1.20
   2   9  -2  147.39    4.80
  -2   9   2  144.79    4.80
  -2  -9   2  145.99    4.80
  -2  -9   2  148.49    4.50
   2  -9  -2  147.49    4.70
   2  -9  -2  151.08    5.00
  -2  -9   2  146.09    4.70
  -2   9   1   74.39    3.10
  -2   9   1   73.59    3.10
   2   9  -1   76.39    3.40
   2  -9  -1   75.39    3.30
   2  -9  -1   75.59    3.00
  -2  -9   1   73.29    3.20
  -2  -9   1   73.99    3.30
  -2   9   0   14.50    1.60
   2   9   0   17.80    1.80
  -2   9   0   17.60    2.00
   2   9   0   18.20    2.10
   2  -9   0   15.20    1.60
   2  -9   0   16.50    1.80
  -2  -9   0   19.60    1.90
  -2  -9   0   15.10    1.70
   2   9   1    4.60    1.40
  -2   9  -1    1.60    0.90
   2   9   1    3.10    1.10
  -2   9  -1    1.90    1.30
  -2  -9  -1    3.10    1.40
   2  -9   1    2.80    1.20
   2  -9   1    3.50    1.40
  -2  -9  -1    5.10    1.00
   2   9   2   39.60    2.60
  -2   9  -2   37.20    2.20
   2   9   2   38.60    2.60
  -2   9  -2   39.90    2.50
  -2  -9  -2   37.90    2.10
   2  -9   2   35.40    2.60
  -2  -9  -2   42.10    2.70
   2  -9   2   40.00    2.50
   2   9   3   61.19    3.00
  -2   9  -3   61.29    3.30
  -2   9  -3   58.59    2.70
   2   9   3   63.09    3.00
   2  -9   3   61.49    3.00
   2  -9   3   60.49    3.00
  -2  -9  -3   64.09    3.50
  -2  -9  -3   63.79    2.90
   2   9   4   50.69    3.40
  -2   9  -4   52.49    2.70
  -2   9  -4   56.09    3.30
   2   9   4   53.19    2.90
   2   9   4   50.69    3.00
   2  -9   4   58.69    3.40
  -2  -9  -4   51.59    2.80
   2  -9   4   50.39    3.50
   2   9   5    2.70    1.50
   2   9   5   -0.70    1.50
  -2   9  -5    0.80    2.00
   2   9   5   -0.30    1.90
   2  -9   5    2.10    1.60
  -2  -9  -5   -0.10    1.50
   2  -9   5    3.70    2.20
   2   9   6    4.70    1.80
   2   9   6    2.70    1.80
  -2   9  -6    4.50    1.40
  -2   9  -6    4.50    1.60
   2   9   6    4.80    1.90
   2  -9   6    5.90    2.40
   2  -9   6    8.10    1.80
  -2  -9  -6    3.50    2.70
   2   9   7    2.20    1.90
   2   9   7    1.00    2.00
  -2   9  -7   -1.50    1.90
   2   9   7    1.40    1.20
   2   9   7    1.30    1.80
   2   9   7   -4.30    1.60
   2  -9   7    0.50    2.10
   2  -9   7    3.30    2.60
  -2  10   8    7.20    2.90
  -2  10   8   10.10    2.80
   2  10  -8    8.60    1.90
   2  10  -8    9.40    2.90
  -2 -10   8    6.20    2.00
  -2 -10   8    4.90    2.60
  -2  10   7   -2.70    2.10
   2  10  -7    1.90    1.50
   2  10  -7    1.00    2.10
  -2  10   7   -2.60    1.60
  -2 -10   7   -1.60    1.90
  -2 -10   7    0.40    2.30
   2 -10  -7    3.00    2.30
   2  10  -6    3.70    1.80
  -2  10   6    6.30    2.10
  -2  10   6    6.00    1.70
   2  10  -6    6.80    2.20
  -2  10   6    6.70    1.40
   2 -10  -6   11.40    2.40
  -2 -10   6    8.00    2.20
  -2 -10   6    4.50    1.80
  -2  10   5  173.28    5.70
  -2  10   5  185.48    6.30
   2  10  -5  190.18    6.40
  -2  10   5  186.98    6.60
   2  10  -5  187.98    5.90
  -2  10   5  192.68    5.40
  -2 -10   5  197.38    6.50
   2 -10  -5  194.88    6.40
  -2 -10   5  181.78    6.00
  -2  10   4   15.10    1.90
   2  10  -4   13.00    1.80
  -2  10   4   17.50    1.90
   2  10  -4   13.90    2.20
  -2  10   4   12.10    1.70
  -2 -10   4   14.00    1.90
   2 -10  -4   10.60    2.00
  -2 -10   4   14.40    1.90
   2  10  -3  212.98    6.50
  -2  10   3  209.28    6.10
  -2  10   3  212.98    6.60
   2  10  -3  212.68    6.40
  -2 -10   3  214.28    6.10
   2 -10  -3  203.78    6.40
  -2 -10   3  205.98    6.80
   2 -10  -3  214.68    6.80
  -2  10   2    2.60    1.50
   2  10  -2    5.30    1.40
   2  10  -2    4.40    1.50
  -2  10   2    2.40    1.20
   2 -10  -2    4.90    1.30
  -2 -10   2    3.30    1.10
   2 -10  -2    4.80    1.30
  -2 -10   2    6.50    1.50
   2  10  -1   49.70    2.80
  -2  10   1   47.20    2.60
   2  10  -1   44.90    2.90
  -2  10   1   43.40    2.50
   2 -10  -1   46.70    3.00
  -2 -10   1   46.40    2.70
   2 -10  -1   50.19    2.40
  -2 -10   1   47.70    2.60
   2  10   0  140.89    4.90
   2  10   0  141.89    5.00
  -2  10   0  151.68    5.00
  -2  10   0  151.98    5.10
   2 -10   0  149.79    5.00
   2 -10   0  147.79    4.80
  -2 -10   0  140.99    5.10
  -2 -10   0  143.79    4.60
  -2  10  -1    0.60    1.00
   2  10   1    2.80    1.30
  -2  10  -1    0.90    1.10
   2  10   1    1.80    1.10
   2 -10   1    1.10    1.50
  -2 -10  -1    2.00    1.50
   2 -10   1    0.80    1.40
  -2 -10  -1    2.10    1.10
  -2  10  -2   10.80    1.50
   2  10   2   14.50    1.90
  -2  10  -2   13.30    1.50
   2  10   2   13.40    1.80
   2 -10   2   16.70    1.90
   2 -10   2   11.80    1.90
  -2 -10  -2   11.10    1.80
  -2 -10  -2   13.70    1.40
   2  10   3   24.40    2.50
  -2  10  -3   27.80    2.20
   2  10   3   30.70    2.20
  -2  10  -3   31.70    2.90
   2 -10   3   27.10    2.50
  -2 -10  -3   27.90    2.90
   2 -10   3   27.20    2.60
  -2 -10  -3   28.80    2.40
  -2  10  -4   60.49    3.40
  -2  10  -4   62.39    3.20
   2  10   4   61.39    3.60
   2  10   4   61.09    3.60
  -2 -10  -4   64.09    3.50
   2 -10   4   63.89    3.20
  -2 -10  -4   62.29    3.60
   2 -10   4   66.09    3.60
   2  10   5    2.80    1.60
  -2  10  -5    3.80    1.90
  -2  10  -5    4.00    1.40
   2  10   5    5.00    2.20
   2  10   5    2.10    2.00
  -2 -10  -5    0.40    2.30
   2 -10   5    2.90    2.20
   2 -10   5    1.60    1.90
   2  10   6   13.70    2.70
   2  10   6   17.20    2.30
  -2  10  -6   18.40    2.50
   2  10   6   11.60    1.90
   2 -10   6   12.60    2.30
  -2 -10  -6   14.50    2.90
   2 -10   6   19.30    2.80
   2  10   7   23.50    2.10
   2  10   7   20.70    3.10
  -2  10  -7   20.30    3.00
   2  10   7   13.60    2.40
   2  10   7   19.80    2.50
   2  10   7   23.10    2.60
   2 -10   7   24.70    3.10
  -2  11   8    0.90    2.40
  -2  11   8    2.30    2.70
   2  11  -8    0.70    3.20
  -2 -11   8   -0.10    2.90
  -2 -11   8   -1.70    3.20
   2 -11  -8    1.90    2.40
   2  11  -7   14.70    2.10
   2  11  -7   11.80    2.70
  -2  11   7   13.20    3.00
  -2  11   7   11.00    2.40
   2 -11  -7   11.80    2.80
  -2 -11   7   10.40    2.70
  -2 -11   7   12.60    2.70
   2  11  -6    0.10    1.90
   2  11  -6   -0.60    2.20
  -2  11   6    0.20    1.80
  -2  11   6   -1.40    1.60
  -2  11   6    0.30    1.50
   2 -11  -6    0.40    2.40
  -2 -11   6   -1.70    1.70
  -2 -11   6    0.10    1.90
   2  11  -5   21.70    2.50
   2  11  -5   22.80    2.60
  -2  11   5   23.00    2.80
  -2  11   5   24.20    2.90
  -2 -11   5   20.30    2.30
   2 -11  -5   25.20    2.80
  -2 -11   5   19.40    2.40
  -2  11   4   96.79    3.70
  -2  11   4  103.59    4.40
   2  11  -4  101.89    4.60
  -2  11   4  104.29    4.50
   2  11  -4  100.59    3.90
   2 -11  -4   96.19    4.20
  -2 -11   4  104.69    4.20
  -2 -11   4   92.39    4.70
  -2  11   3   61.19    3.10
  -2  11   3   62.99    3.00
   2  11  -3   66.99    3.40
   2  11  -3   62.59    3.30
   2 -11  -3   63.19    3.70
   2 -11  -3   62.99    3.30
  -2 -11   3   62.79    3.10
  -2 -11   3   64.19    3.30
   2  11  -2   44.30    2.70
  -2  11   2   45.30    2.90
  -2  11   2   47.90    2.70
   2  11  -2   50.69    3.30
  -2 -11   2   46.80    3.40
   2 -11  -2   48.20    2.90
  -2 -11   2   47.40    2.80
   2 -11  -2   52.59    2.90
   2  11  -1   43.40    2.60
  -2  11   1   44.20    3.00
  -2  11   1   43.30    2.80
   2  11  -1   42.30    2.70
  -2 -11   1   36.20    2.90
  -2 -11   1   41.30    2.60
   2 -11  -1   43.80    2.60
   2 -11  -1   40.90    3.20
   2  11   0    4.70    1.30
   2  11   0    5.80    1.50
  -2  11   0    3.90    1.70
  -2  11   0    6.60    1.50
  -2 -11   0    5.30    1.30
   2 -11   0    2.60    1.70
  -2 -11   0    2.10    1.40
   2 -11   0    4.30    1.80
  -2  11  -1   -2.30    1.10
   2  11   1    0.50    1.20
  -2  11  -1    1.80    1.30
   2  11   1    0.70    1.70
  -2 -11  -1    0.80    1.50
   2 -11   1    2.30    1.50
   2 -11   1   -2.40    1.60
  -2 -11  -1    1.00    1.30
  -2  11  -2   50.39    3.00
  -2  11  -2   43.50    2.90
   2  11   2   43.10    2.80
   2  11   2   43.30    2.80
   2 -11   2   44.30    3.10
  -2 -11  -2   43.70    2.50
  -2 -11  -2   41.60    3.20
   2 -11   2   41.50    2.70
   2  11   3   12.80    1.90
  -2  11  -3   12.90    2.50
  -2  11  -3   11.10    1.70
   2  11   3    9.80    2.00
  -2 -11  -3   14.10    2.40
  -2 -11  -3    9.60    2.00
   2 -11   3    9.50    2.20
   2 -11   3   13.00    2.20
  -2  11  -4    9.90    1.90
   2  11   4   15.90    2.60
  -2  11  -4   10.40    2.40
   2  11   4   12.20    2.10
   2 -11   4    9.50    1.80
   2 -11   4    9.40    1.90
  -2 -11  -4    8.10    2.00
  -2 -11  -4   12.90    2.40
   2  11   5    2.80    2.40
  -2  11  -5    2.60    2.40
  -2  11  -5    3.80    1.80
   2  11   5    3.20    2.30
   2  11   5   -0.30    1.60
   2 -11   5   -0.10    2.10
   2 -11   5    3.20    2.20
  -2 -11  -5    5.40    2.40
   2  11   6   -0.50    2.00
  -2  11  -6    0.20    1.60
   2  11   6    1.50    2.70
  -2  11  -6   -0.60    2.10
   2  11   6    4.50    2.50
  -2 -11  -6    2.20    2.40
   2 -11   6    0.30    2.40
   2 -11   6    2.40    2.80
  -2  12   7   -0.80    3.30
   2  12  -7    3.60    2.80
   2  12  -7    4.00    2.50
  -2  12   7    3.50    2.00
   2 -12  -7   -0.50    2.70
  -2 -12   7    2.50    2.40
  -2 -12   7    3.20    2.40
   2  12  -6   31.50    2.60
   2  12  -6   28.90    3.20
  -2  12   6   27.10    3.30
  -2  12   6   32.50    3.60
  -2 -12   6   40.70    4.20
  -2 -12   6   36.50    2.80
   2 -12  -6   27.60    3.30
   2  12  -5   13.10    2.50
   2  12  -5    8.50    2.20
  -2  12   5   13.30    2.80
  -2  12   5   11.50    1.90
  -2  12   5   12.40    2.70
  -2 -12   5   10.80    2.30
   2 -12  -5   12.20    2.70
  -2 -12   5    5.40    2.50
   2  12  -4   45.10    3.20
  -2  12   4   47.30    3.00
   2  12  -4   49.30    3.70
  -2  12   4   43.80    3.90
  -2  12   4   44.90    3.40
  -2 -12   4   45.60    2.80
   2 -12  -4   48.40    3.30
  -2 -12   4   40.20    3.20
   2  12  -3    1.00    2.00
  -2  12   3    0.70    1.60
   2  12  -3    2.60    1.60
  -2  12   3    0.80    1.50
   2 -12  -3    3.20    1.70
   2 -12  -3    0.50    1.90
  -2 -12   3    2.60    1.80
  -2 -12   3    1.00    1.60
   2  12  -2    4.50    1.90
   2  12  -2    4.20    1.60
  -2  12   2    4.60    1.60
  -2  12   2    3.20    1.40
   2 -12  -2    5.30    1.50
  -2 -12   2    4.10    1.70
   2 -12  -2    5.40    2.00
  -2 -12   2    4.60    1.80
  -2  12   1  113.29    4.60
   2  12  -1  113.09    4.90
  -2  12   1  111.29    4.40
   2  12  -1  111.59    4.60
  -2 -12   1  112.99    4.20
  -2 -12   1  108.89    5.00
   2 -12  -1  112.99    4.70
   2 -12  -1  114.79    5.00
  -2  12   0   76.09    3.60
   2  12   0   70.39    3.90
  -2  12   0   75.89    3.70
   2  12   0   78.39    4.00
   2 -12   0   72.69    4.00
  -2 -12   0   75.29    3.70
   2 -12   0   83.89    3.80
  -2 -12   0   76.09    3.50
   2  12   1    7.00    1.70
  -2  12  -1   10.80    1.80
   2  12   1    7.00    1.80
  -2  12  -1    7.60    1.80
  -2 -12  -1    6.40    1.60
  -2 -12  -1    2.10    1.70
   2 -12   1    5.80    1.60
   2 -12   1    3.30    2.00
  -2  12  -2    2.80    1.20
  -2  12  -2    5.20    1.70
   2  12   2    5.60    2.00
   2  12   2    2.40    1.40
  -2 -12  -2    0.30    1.80
  -2 -12  -2    1.50    2.00
   2 -12   2    4.60    2.10
   2 -12   2    3.40    2.00
   2  12   3   15.70    2.50
  -2  12  -3   18.90    2.20
  -2  12  -3   17.90    2.90
   2  12   3   16.70    2.10
  -2 -12  -3   13.90    2.30
   2 -12   3   12.20    1.90
  -2 -12  -3   15.60    2.60
   2 -12   3    8.80    2.20
   2  12   4   44.80    4.30
  -2  12  -4   39.00    4.00
  -2  12  -4   39.50    3.50
   2  12   4   38.70    3.10
  -2 -12  -4   44.90    3.80
   2 -12   4   38.60    3.70
   2 -12   4   43.40    4.40
  -2 -12  -4   34.70    3.20
   2  12   5   -3.50    2.30
  -2  12  -5    0.40    2.20
  -2  12  -5   -5.90    2.60
   2  12   5   -0.50    2.60
   2  12   5    0.50    1.80
   2 -12   5   -2.40    2.50
  -2 -12  -5    1.10    2.40
   2 -12   5    2.60    1.80
   2  12   6    9.10    2.70
  -2  12  -6    9.40    2.00
   2  12   6    4.90    2.40
   2  12   6    6.90    2.70
  -2 -12  -6    3.10    3.00
   2 -12   6    7.90    2.10
  -2  13   6    6.00    2.40
   2  13  -6    7.90    2.60
  -2  13   6   10.00    1.90
  -2 -13   6    6.50    3.10
  -2 -13   6    7.00    2.90
   2  13  -5    0.10    1.40
  -2  13   5    1.60    2.00
  -2  13   5    0.90    2.60
   2  13  -5    1.20    2.20
  -2  13   5    3.50    2.20
  -2 -13   5    1.80    2.10
  -2 -13   5   -0.30    2.10
   2 -13  -5    4.40    2.70
   2  13  -4   21.20    2.60
  -2  13   4   16.10    2.20
  -2  13   4   13.90    2.80
  -2  13   4   14.40    2.40
   2  13  -4   14.30    2.00
   2 -13  -4   18.40    2.40
  -2 -13   4   15.40    2.50
  -2 -13   4   11.80    2.30
  -2  13   3   35.20    3.00
   2  13  -3   37.20    4.00
   2  13  -3   42.70    3.70
  -2  13   3   34.40    3.30
   2 -13  -3   37.10    3.10
  -2 -13   3   51.39    4.10
  -2 -13   3   32.40    3.00
   2  13  -2    4.80    2.10
  -2  13   2    1.20    1.40
  -2  13   2    4.30    2.00
   2  13  -2    6.60    2.00
  -2 -13   2    3.70    2.30
   2 -13  -2    4.90    2.20
   2 -13  -2    4.40    1.70
  -2 -13   2    3.60    1.40
  -2  13   1   15.80    2.00
   2  13  -1   18.20    2.50
   2  13  -1   14.80    2.50
  -2  13   1   17.80    2.50
   2 -13  -1   13.10    2.20
  -2 -13   1   17.60    2.30
  -2 -13   1   14.10    2.30
   2 -13  -1   14.30    2.40
  -2  13   0    3.50    1.90
   2  13   0    2.90    1.70
  -2  13   0    4.80    1.40
   2  13   0    5.30    2.00
   2 -13   0    7.70    2.50
  -2 -13   0    4.20    1.50
  -2 -13   0    1.40    1.80
   2 -13   0    3.20    1.80
  -2  13  -1   29.20    2.60
   2  13   1   38.10    3.50
   2  13   1   35.00    2.80
  -2  13  -1   41.90    3.20
   2 -13   1   36.90    3.30
  -2 -13  -1   38.60    3.40
   2 -13   1   32.00    3.10
  -2 -13  -1   31.60    3.40
  -2  13  -2    3.20    1.50
  -2  13  -2    6.00    2.00
   2  13   2    2.90    1.70
   2  13   2    4.50    2.20
   2 -13   2    6.50    2.60
   2 -13   2    0.50    2.10
  -2 -13  -2    0.60    2.20
  -2 -13  -2    1.20    1.80
   2  13   3    3.50    2.30
  -2  13  -3    1.20    2.20
   2  13   3   -2.60    2.60
  -2  13  -3   -0.30    1.50
   2 -13   3    4.20    2.30
   2 -13   3   -2.20    2.00
  -2 -13  -3   -0.30    2.70
  -2 -13  -3    1.80    2.70
  -2  13  -4    3.70    2.20
   2  13   4    0.40    2.30
  -2  13  -4   -2.60    2.60
   2  13   4    1.50    2.40
  -2 -13  -4    4.90    2.70
   2 -13   4   -0.90    2.60
  -2 -13  -4    0.70    2.20
   2 -13   4    1.20    2.10
  -2  13  -5    4.80    2.00
   2  13   5    2.00    2.50
   2  13   5    3.60    2.70
   2  13   5    5.20    2.30
   2 -13   5    5.10    3.00
  -2 -13  -5    4.80    2.70
  -2  14   5    1.20    3.10
   2  14  -5    0.20    2.60
  -2  14   5    5.80    3.00
  -2  14   5    2.20    2.00
  -2 -14   5    0.40    2.20
  -2 -14   5    0.50    2.20
   2  14  -4    9.50    2.70
   2  14  -4    6.30    2.30
  -2  14   4    9.40    2.50
  -2  14   4   11.40    2.80
  -2  14   4    6.30    2.70
  -2 -14   4    6.30    2.80
   2 -14  -4    3.50    2.30
  -2 -14   4    8.90    2.40
   2  14  -3    1.60    2.40
  -2  14   3    0.10    2.40
  -2  14   3    2.50    2.10
   2  14  -3   -1.50    1.50
  -2 -14   3    1.30    2.20
  -2 -14   3    3.30    2.00
   2 -14  -3    4.70    2.60
   2 -14  -3    0.00    2.10
   2  14  -2   30.90    2.80
  -2  14   2   33.00    3.60
  -2  14   2   29.40    3.00
   2  14  -2   33.20    3.40
  -2 -14   2   32.30    4.00
   2 -14  -2   30.90    3.10
   2 -14  -2   28.90    3.30
  -2 -14   2   31.10    2.90
   2  14  -1   29.00    2.80
  -2  14   1   36.40    3.10
  -2  14   1   35.70    2.90
   2  14  -1   36.30    2.80
  -2 -14   1   38.80    3.30
  -2 -14   1   36.50    3.40
   2 -14  -1   39.90    3.80
   2 -14  -1   37.50    3.70
  -2  14   0   64.79    3.60
   2  14   0   70.59    4.50
  -2  14   0   59.39    3.50
   2  14   0   65.59    3.80
   2 -14   0   70.29    3.70
  -2 -14   0   65.59    4.70
   2 -14   0   68.29    4.20
  -2 -14   0   65.49    3.60
  -2  14  -1   -1.70    1.60
   2  14   1    2.00    2.20
  -2  14  -1    1.50    1.50
   2  14   1   -1.40    1.80
   2 -14   1    3.90    2.50
  -2 -14  -1   -2.70    2.50
  -2 -14  -1   -0.60    1.90
   2 -14   1    2.20    2.30
  -2  14  -2    8.50    2.70
   2  14   2    4.90    2.10
  -2  14  -2    7.30    1.80
   2  14   2    7.10    2.40
  -2 -14  -2    2.90    1.90
  -2 -14  -2    5.20    2.20
   2 -14   2    7.80    2.00
   2 -14   2    4.30    2.00
  -2  14  -3    3.30    2.10
  -2  14  -3   -1.50    2.60
   2  14   3    2.40    2.40
   2  14   3    1.60    2.90
   2 -14   3    2.80    2.50
  -2 -14  -3    7.20    3.20
   2 -14   3    0.80    2.60
  -2 -14  -3    2.60    3.00
  -2  14  -4   34.30    3.90
   2  14   4   28.50    3.00
   2  14   4   29.90    3.20
  -2  14  -4   32.80    4.60
   2 -14   4   22.50    3.30
  -2 -14  -4   30.00    3.40
   2  15  -4    0.90    2.60
   2  15  -4   -0.90    2.40
  -2  15   4    3.60    2.90
  -2  15   4   -4.20    2.60
  -2  15   4   -1.60    2.90
   2 -15  -4    0.10    2.60
  -2 -15   4    1.70    2.70
  -2 -15   4    2.90    2.10
  -2  15   3    0.60    2.50
   2  15  -3    0.50    2.00
   2 -15  -3   -0.20    2.40
  -2 -15   3    1.70    2.60
  -2 -15   3   -1.40    3.10
  -2  15   2   23.20    2.80
  -2  15   2   25.50    2.90
   2  15  -2   23.40    3.60
   2  15  -2   21.60    2.80
   2 -15  -2   21.80    3.70
  -2 -15   2   25.40    2.80
   2 -15  -2   24.40    3.10
  -2 -15   2   22.50    3.40
   2  15  -1    2.50    2.10
  -2  15   1    1.90    2.30
  -2  15   1    3.10    2.00
   2  15  -1    5.40    2.30
  -2 -15   1   -2.20    2.10
  -2 -15   1    7.50    2.50
   2 -15  -1    1.20    2.20
   2 -15  -1   10.30    2.70
   2  15   0    3.70    2.40
   2  15   0    3.40    2.80
  -2  15   0    1.40    1.90
  -2  15   0    5.00    2.20
  -2 -15   0    7.50    2.70
  -2 -15   0    2.40    2.30
   2 -15   0    7.30    2.10
   2 -15   0    4.80    2.80
  -2  15  -1   26.00    3.30
   2  15   1   35.20    3.40
   2  15   1   20.90    3.10
  -2  15  -1   23.90    2.60
   2 -15   1   19.00    2.80
   2 -15   1   21.40    3.10
  -2 -15  -1   19.80    3.60
  -2 -15  -1   29.30    3.50
  -2  15  -2    0.10    2.60
  -2  15  -2   -0.30    3.10
   2  15   2   -0.50    2.80
  -2 -15  -2   -0.50    2.10
   2 -15   2   -3.80    2.10
   2 -15   2   -3.20    2.40
  -2  15  -3    1.30    2.30
   2  15   3    2.10    3.30
  -2  15  -3   -2.10    3.40
   2  15   3    1.60    2.50
  -2 -15  -3    4.90    3.70
   2 -15   3   -1.30    2.70
  -2 -15  -3    5.50    3.50
   2  16  -2    6.70    3.50
  -2  16   2   11.50    2.90
   2  16  -2    5.30    3.00
  -2  16   2    8.20    2.10
  -2 -16   2    8.60    2.70
   2 -16  -2   11.30    3.30
  -2 -16   2    9.40    3.20
   2 -16  -2    4.60    3.70
   2  16  -1    4.50    3.00
  -2  16   1    2.50    2.50
  -2  16   1    1.80    3.10
  -2 -16   1    3.40    2.90
   2 -16  -1   -2.00    3.20
  -2 -16   1    0.60    2.30
   2 -16  -1   -0.90    2.80
   2  16   0   17.10    3.70
  -2  16   0   19.10    3.40
   2  16   0   19.30    3.40
  -2  16   0   11.90    3.20
  -2 -16   0   15.20    3.60
   2 -16   0   25.10    3.90
  -2 -16   0   18.50    3.20
   2  16   1    9.80    3.00
   2  16   1   11.00    2.20
  -2  16  -1    8.20    4.10
  -2 -16  -1    8.70    3.10
  -2 -16  -1    8.70    2.80
   2 -16   1   10.50    2.70
  -3   0  10    2.00    2.30
  -3   0  10    1.60    1.20
  -3   0  10    0.70    2.00
   3   0  -9    0.50    1.30
  -3   0   9    0.40    1.60
  -3   0   9   -0.50    0.90
  -3   0   9   -0.10    0.70
  -3   0   9   -0.40    1.50
  -3   0   8   28.90    2.70
   3   0  -8   27.80    1.70
  -3   0   8   28.10    1.70
   3   0  -8   30.00    2.00
  -3   0   8   24.00    1.70
  -3   0   8   24.80    2.70
  -3   0   8   26.60    1.70
   3   0  -7   -0.10    0.70
  -3   0   7    0.10    1.20
  -3   0   7   -0.90    0.70
  -3   0   7   -0.30    1.40
   3   0  -7   -0.80    1.00
  -3   0   7   -0.80    0.50
  -3   0   7    0.60    0.70
  -3   0   6  150.98    4.20
  -3   0   6  151.88    4.60
  -3   0   6  149.39    4.10
   3   0  -6  146.09    4.20
  -3   0   6  150.78    3.90
  -3   0   6  150.88    4.90
   3   0  -6  149.69    3.90
  -3   0   5   -0.30    0.70
  -3   0   5    0.20    0.50
  -3   0   5    0.10    0.40
   3   0  -5    0.30    0.70
  -3   0   5   -0.60    0.60
  -3   0   5   -0.30    0.50
   3   0  -5    0.10    0.50
   3   0  -4  577.94   13.30
  -3   0   4  558.44   13.60
  -3   0   4  532.55   13.50
  -3   0   4  570.24   13.30
   3   0  -4  564.24   13.30
  -3   0   4  564.54   13.90
   3   0  -4  544.95   13.80
  -3   0   4  560.44   13.60
   3   0  -4  570.54   13.60
  -3   0   3    0.20    0.80
   3   0  -3    1.10    0.50
   3   0  -3    0.20    0.30
   3   0  -3    1.00    0.40
   3   0  -3   -0.20    0.50
  -3   0   3    0.70    0.40
  -3   0   3   -0.30    0.40
   3   0  -3   -0.40    0.30
   3   0  -2 1656.33   38.00
  -3   0   2 1628.54   38.00
  -3   0   2 1551.14   38.00
  -3   0   2 1601.84   37.80
   3   0  -2 1652.03   37.80
   3   0  -2 1607.44   38.00
  -3   0   2 1636.84   37.90
   3   0  -2 1642.94   37.90
   3   0  -1    0.80    0.40
   3   0  -1   -0.70    0.30
  -3   0   1   -0.60    0.50
  -3   0   1    0.00    0.30
  -3   0   1   -1.50    0.50
  -3   0   1   -0.80    0.30
   3   0  -1    0.60    0.50
  -3   0   0  736.03   17.40
  -3   0   0  745.13   17.20
   3   0   0  714.43   17.50
   3   0   0  737.63   17.20
   3   0   0  738.23   17.10
  -3   0   0  719.63   17.50
   3   0   0  734.93   17.40
  -3   0   0  741.43   17.10
  -3   0   0  748.53   17.10
   3   0   1    0.10    0.20
  -3   0  -1   -0.30    0.30
   3   0   1   -0.50    0.40
   3   0   1   -1.10    0.60
  -3   0  -1   -0.20    0.40
   3   0   1   -0.30    0.20
   3   0   1   -0.10    0.20
  -3   0  -1   -0.10    0.30
  -3   0  -1    0.00    0.20
   3   0   1    1.10    0.40
   3   0   2  341.57    8.40
   3   0   2  324.57    8.00
  -3   0  -2  326.67    8.40
   3   0   2  327.87    8.10
   3   0   2  330.17    8.30
   3   0   2  337.17    8.00
  -3   0  -2  332.97    8.30
  -3   0  -2  331.27    8.10
  -3   0  -2  336.97    8.00
  -3   0  -3    0.30    0.40
   3   0   3   -0.30    0.30
   3   0   3   -0.30    0.90
   3   0   3   -0.40    0.50
  -3   0  -3    0.30    0.40
  -3   0  -3    0.00    0.90
  -3   0  -3    0.90    0.70
   3   0   3   -0.10    0.50
   3   0   3    0.40    0.40
  -3   0  -3    0.20    0.50
   3   0   4  104.09    3.00
   3   0   4  105.39    3.20
   3   0   4  102.79    2.70
  -3   0  -4  105.39    3.60
   3   0   4  106.69    3.50
  -3   0  -4  103.49    3.20
  -3   0  -4  105.69    2.70
  -3   0  -5    0.70    1.10
   3   0   5   -0.70    1.00
   3   0   5   -0.20    0.60
  -3   0  -5   -2.50    1.20
   3   0   5    0.70    1.20
   3   0   6    3.50    0.90
   3   0   6    3.60    1.40
  -3   0  -6    4.40    1.40
   3   0   6    4.10    1.50
   3   0   7    0.60    0.70
   3   0   7    0.20    1.40
  -3   0  -7   -1.90    1.90
   3   0   7   -1.30    1.70
   3   0   8   -0.20    0.80
  -3   0  -8   -1.00    1.90
   3   0   8   -0.70    2.30
   3   0   8   -0.20    1.70
   3   0   9    1.20    3.20
  -3   0  -9    3.30    2.40
   3   0   9   -1.90    2.00
   3   0   9   -3.30    1.50
  -3   1  10    8.90    1.10
  -3   1  10   10.80    2.50
  -3   1  10    5.00    2.10
  -3  -1  10   13.20    2.80
  -3  -1  10   11.40    2.10
  -3  -1  10    9.80    1.30
   3   1  -9   13.20    1.60
  -3   1   9   16.20    2.60
  -3   1   9   14.80    1.60
  -3   1   9   13.50    2.10
  -3   1   9   13.30    1.40
  -3  -1   9   11.70    1.10
  -3  -1   9   16.60    2.20
  -3  -1   9   14.20    1.40
  -3  -1   9   19.10    2.50
  -3   1   8    9.60    2.00
  -3   1   8    8.80    1.20
   3   1  -8    7.80    1.30
  -3   1   8   10.60    1.10
  -3   1   8   10.10    2.00
   3   1  -8   10.90    1.20
  -3  -1   8   10.60    1.30
  -3  -1   8   13.00    1.80
   3  -1  -8   11.70    1.30
  -3  -1   8    8.10    1.10
  -3  -1   8   10.20    1.10
   3  -1  -8   11.00    1.10
  -3  -1   8   10.60    1.70
   3   1  -7   30.70    1.80
  -3   1   7   31.90    1.60
  -3   1   7   30.70    1.70
  -3   1   7   33.00    2.20
   3   1  -7   32.80    1.80
  -3   1   7   27.70    2.30
  -3  -1   7   30.90    1.70
   3  -1  -7   33.20    2.10
  -3  -1   7   29.20    2.10
  -3  -1   7   32.70    1.80
  -3  -1   7   30.70    1.90
   3  -1  -7   30.50    1.20
  -3  -1   7   31.30    1.40
   3   1  -6    6.70    0.90
  -3   1   6    4.90    1.20
   3   1  -6    5.10    0.90
  -3   1   6    5.30    1.20
  -3   1   6    4.70    0.70
  -3   1   6    6.30    0.90
  -3  -1   6    5.20    0.90
   3  -1  -6    4.90    0.50
  -3  -1   6    5.60    0.80
  -3  -1   6    4.90    0.70
  -3  -1   6    6.30    1.10
   3  -1  -6    5.80    1.00
  -3  -1   6    5.60    1.10
  -3   1   5  205.88    5.80
  -3   1   5  219.98    5.90
  -3   1   5  221.38    5.50
   3   1  -5  224.88    5.60
  -3   1   5  224.88    5.80
   3   1  -5  220.88    5.70
   3  -1  -5  211.48    5.70
  -3  -1   5  220.58    5.50
  -3  -1   5  216.68    5.50
   3  -1  -5  221.28    5.20
  -3  -1   5  217.78    5.70
  -3  -1   5  220.08    5.80
  -3  -1   5  207.88    5.80
  -3   1   4    0.20    0.70
  -3   1   4    1.00    0.80
   3   1  -4    0.90    0.50
   3   1  -4    0.50    0.70
   3   1  -4   -0.80    0.70
  -3   1   4    0.00    0.60
  -3  -1   4    0.60    0.60
  -3  -1   4    0.10    0.60
   3  -1  -4    0.40    0.60
  -3  -1   4    1.30    0.60
  -3  -1   4    0.80    0.50
   3  -1  -4    0.90    0.30
  -3  -1   4   -0.10    0.50
  -3  -1   4   -0.50    0.30
   3  -1  -4    0.90    0.60
   3  -1  -4   -1.40    0.70
   3   1  -3  177.58    4.90
  -3   1   3  182.28    4.90
   3   1  -3  182.78    4.70
   3   1  -3  181.88    4.60
   3   1  -3  181.58    4.60
  -3   1   3  182.58    4.70
  -3   1   3  176.38    4.70
  -3  -1   3  184.38    5.10
  -3  -1   3  181.88    4.60
   3  -1  -3  177.08    4.70
  -3  -1   3  186.68    4.40
   3  -1  -3  175.38    4.70
  -3  -1   3  180.18    4.70
   3  -1  -3  184.18    4.40
   3  -1  -3  178.68    4.90
  -3  -1   3  184.18    4.60
  -3   1   2  151.28    4.00
   3   1  -2  151.78    4.00
   3   1  -2  153.88    4.00
  -3   1   2  152.58    3.80
   3   1  -2  153.58    4.00
  -3   1   2  154.28    3.90
  -3   1   2  154.38    4.10
   3  -1  -2  153.88    3.90
  -3  -1   2  156.88    3.80
   3  -1  -2  154.78    3.80
  -3  -1   2  159.58    3.80
  -3  -1   2  149.59    4.10
  -3  -1   2  153.68    4.00
   3  -1  -2  151.98    4.00
  -3  -1   2  159.98    3.70
  -3  -1   2  148.89    4.10
   3  -1  -2  149.49    4.10
  -3   1   1  757.32   18.20
  -3   1   1  769.62   18.00
   3   1  -1  758.92   18.20
  -3   1   1  777.22   18.00
   3   1  -1  766.42   18.10
   3   1  -1  760.42   18.10
  -3   1   1  773.42   18.10
  -3  -1   1  764.62   18.20
   3  -1  -1  755.32   18.20
   3  -1  -1  783.92   18.00
  -3  -1   1  740.03   18.20
  -3  -1   1  761.92   18.10
   3  -1  -1  784.52   18.00
   3  -1  -1  771.32   18.10
  -3   1   0  176.68    4.10
   3   1   0  170.18    4.20
  -3   1   0  175.08    4.40
   3   1   0  167.28    4.40
  -3   1   0  167.98    4.10
   3   1   0  168.28    4.20
   3   1   0  172.28    4.10
  -3   1   0  175.18    4.30
  -3   1   0  176.38    4.50
   3   1   0  167.18    4.40
   3  -1   0  168.78    4.40
  -3  -1   0  170.88    4.10
  -3  -1   0  169.48    4.50
   3  -1   0  171.98    4.40
  -3  -1   0  165.28    4.40
  -3  -1   0  171.08    4.20
  -3  -1   0  175.28    4.20
   3  -1   0  172.48    4.30
   3   1   1    8.70    0.50
   3   1   1    9.70    0.80
  -3   1  -1    9.00    0.80
   3   1   1    7.80    0.70
  -3   1  -1    9.70    0.90
  -3   1  -1    9.60    0.50
   3   1   1    9.60    0.70
  -3   1  -1    9.20    0.70
   3   1   1    8.90    0.50
  -3  -1  -1   10.40    0.80
  -3  -1  -1    9.20    0.50
  -3  -1  -1    8.90    0.60
  -3  -1  -1    9.60    0.70
   3  -1   1    9.30    0.80
   3  -1   1    9.10    0.30
   3  -1   1    9.60    0.70
   3  -1   1    9.60    0.90
  -3  -1  -1    9.20    0.80
   3   1   2    3.60    0.50
  -3   1  -2    3.10    0.40
  -3   1  -2    2.20    0.30
   3   1   2    2.90    0.50
  -3   1  -2    4.00    0.60
   3   1   2    3.10    0.50
   3   1   2    3.10    0.60
   3   1   2    3.00    0.50
  -3   1  -2    2.70    0.40
  -3   1  -2    3.20    0.60
   3   1   2    2.90    0.40
  -3  -1  -2    3.50    0.50
   3  -1   2    3.80    0.70
  -3  -1  -2    2.60    0.60
  -3  -1  -2    3.00    0.50
  -3  -1  -2    3.20    0.80
   3  -1   2    2.70    0.50
   3  -1   2    2.40    0.40
   3  -1   2    2.30    0.60
   3  -1   2    3.90    0.50
  -3   1  -3    4.70    0.50
   3   1   3    6.10    0.90
  -3   1  -3    5.00    0.50
   3   1   3    5.50    0.70
  -3   1  -3    5.00    0.90
  -3   1  -3    5.30    0.60
   3   1   3    6.10    0.80
   3   1   3    5.00    0.60
  -3   1  -3    4.30    0.80
   3   1   3    5.10    0.80
   3   1   3    5.80    0.50
  -3  -1  -3    7.10    0.90
   3  -1   3    5.50    0.60
  -3  -1  -3    5.00    0.90
   3  -1   3    4.80    0.50
  -3  -1  -3    4.30    0.60
   3  -1   3    5.30    0.80
  -3  -1  -3    5.50    0.60
   3  -1   3    5.80    0.50
   3  -1   3    4.50    0.80
   3   1   4  164.68    4.50
   3   1   4  148.09    4.60
   3   1   4  162.58    4.70
   3   1   4  160.48    4.10
   3   1   4  160.68    4.40
  -3   1  -4  153.18    4.40
  -3   1  -4  147.79    5.10
   3   1   4  162.08    4.20
  -3   1  -4  159.88    3.80
  -3  -1  -4  160.38    4.70
   3  -1   4  159.78    4.90
   3  -1   4  157.38    4.40
   3  -1   4  157.18    4.30
  -3  -1  -4  165.28    4.10
   3   1   5   93.09    3.00
   3   1   5  101.89    2.60
   3   1   5  102.29    3.70
  -3   1  -5   95.19    3.50
  -3   1  -5   99.39    3.60
   3   1   5   97.49    3.50
   3   1   5   99.59    2.60
  -3  -1  -5   86.29    3.50
   3  -1   5   97.09    2.90
   3  -1   5   99.99    3.80
   3  -1   5   98.79    3.30
   3   1   6   69.49    2.60
  -3   1  -6   68.89    3.40
   3   1   6   66.39    3.40
   3   1   6   71.49    2.80
   3  -1   6   77.19    3.90
  -3  -1  -6   66.59    3.10
   3  -1   6   67.69    2.60
   3   1   7    3.20    2.00
   3   1   7   -1.50    2.00
  -3   1  -7    2.30    1.90
   3   1   7   -0.50    1.10
   3  -1   7    2.20    1.40
   3  -1   7    2.90    2.00
  -3  -1  -7    0.10    1.80
   3  -1   7    0.50    1.00
  -3   1  -8   36.20    3.80
   3   1   8   38.00    2.40
   3   1   8   31.60    3.00
   3   1   8   33.10    3.00
   3  -1   8   35.00    2.20
   3  -1   8   32.90    3.40
  -3  -1  -8   33.70    3.30
   3  -1   8   33.60    3.40
   3   1   9   13.90    1.60
   3   1   9   21.30    3.60
  -3   1  -9   18.00    3.10
   3   1   9   15.10    2.80
   3  -1   9   14.10    2.70
  -3  -1  -9   17.10    3.00
   3  -1   9   17.40    2.80
   3  -1   9   16.80    1.60
  -3   2  10    6.00    2.30
  -3   2  10    6.50    1.20
  -3   2  10   14.00    3.10
  -3  -2  10    7.40    2.60
  -3  -2  10    7.30    2.90
  -3  -2  10    7.70    1.30
  -3   2   9   17.80    1.60
   3   2  -9   15.60    2.00
  -3   2   9   16.90    2.50
  -3   2   9   14.50    1.50
  -3   2   9   16.30    2.30
  -3  -2   9   19.80    2.10
  -3  -2   9   14.30    1.40
  -3  -2   9   17.40    1.80
  -3  -2   9   18.70    2.30
  -3   2   8   98.09    4.00
   3   2  -8   99.49    3.50
  -3   2   8  106.69    4.30
   3   2  -8  104.19    3.20
  -3   2   8  103.39    3.20
  -3   2   8   97.49    3.50
  -3  -2   8  100.99    4.40
  -3  -2   8  101.19    3.20
   3  -2  -8   91.39    3.70
  -3  -2   8  100.29    3.10
  -3  -2   8   92.79    3.60
  -3  -2   8   96.49    3.90
  -3   2   7   91.49    2.90
  -3   2   7   92.39    4.00
  -3   2   7   90.39    3.10
  -3   2   7   96.39    3.70
   3   2  -7   89.89    3.00
   3   2  -7   90.99    3.10
  -3  -2   7   85.89    3.20
  -3  -2   7   89.39    3.50
  -3  -2   7   91.49    2.80
  -3  -2   7   89.39    2.80
   3  -2  -7   89.29    3.20
  -3  -2   7   88.79    3.80
  -3   2   6   64.89    2.90
   3   2  -6   73.09    2.40
  -3   2   6   70.79    2.60
   3   2  -6   72.49    2.50
  -3   2   6   70.29    2.20
  -3   2   6   68.49    2.70
   3  -2  -6   70.29    2.60
  -3  -2   6   66.49    2.90
  -3  -2   6   66.39    2.50
  -3  -2   6   67.39    2.20
  -3  -2   6   67.59    3.10
  -3  -2   6   70.69    2.40
  -3   2   5    0.70    1.00
   3   2  -5    0.60    0.40
   3   2  -5   -0.10    0.70
   3   2  -5    0.40    0.70
   3   2  -5    0.70    0.90
  -3   2   5    0.90    0.60
   3  -2  -5    1.30    0.70
  -3  -2   5    0.60    0.50
   3  -2  -5    0.10    0.80
  -3  -2   5    0.20    0.80
  -3  -2   5    0.30    0.70
  -3  -2   5    0.70    0.40
  -3   2   4   51.99    1.90
   3   2  -4   50.39    1.90
  -3   2   4   49.70    1.90
   3   2  -4   47.70    1.80
   3   2  -4   48.10    1.50
   3   2  -4   47.80    2.00
   3   2  -4   49.60    1.90
  -3   2   4   54.89    2.20
  -3  -2   4   48.70    1.70
  -3  -2   4   51.39    2.10
  -3  -2   4   53.89    1.90
  -3  -2   4   50.69    1.50
  -3  -2   4   51.29    1.90
   3  -2  -4   53.29    1.90
   3  -2  -4   51.99    1.90
   3  -2  -4   47.90    2.10
  -3   2   3  744.83   16.60
   3   2  -3  713.63   16.90
   3   2  -3  703.93   17.20
   3   2  -3  706.13   17.00
  -3   2   3  723.03   17.10
  -3   2   3  721.33   17.20
   3   2  -3  718.83   16.70
  -3   2   3  697.23   17.00
   3   2  -3  728.93   17.00
  -3  -2   3  707.13   17.20
  -3  -2   3  702.53   17.00
  -3  -2   3  698.83   17.00
   3  -2  -3  698.13   17.10
  -3  -2   3  724.43   16.70
  -3  -2   3  729.33   16.90
   3  -2  -3  703.63   17.00
   3  -2  -3  694.33   17.20
  -3   2   2 1638.34   38.70
  -3   2   2 1648.04   38.80
   3   2  -2 1657.63   38.70
  -3   2   2 1640.34   38.80
   3   2  -2 1653.33   38.40
   3   2  -2 1698.63   38.50
   3   2  -2 1632.24   38.80
   3   2  -2 1656.93   38.80
  -3   2   2 1656.13   38.50
   3   2  -2 1673.73   38.80
   3  -2  -2 1618.84   38.80
   3  -2  -2 1653.03   38.70
   3  -2  -2 1673.23   38.80
  -3  -2   2 1674.93   38.50
  -3  -2   2 1640.44   38.80
   3  -2  -2 1642.64   38.50
  -3  -2   2 1662.03   38.80
  -3   2   1   90.39    2.60
  -3   2   1   91.19    2.50
  -3   2   1   90.19    2.50
   3   2  -1   90.69    2.60
   3   2  -1   93.99    2.10
  -3   2   1   91.09    2.40
  -3   2   1   93.69    2.50
   3   2  -1   89.79    2.50
   3   2  -1   91.09    2.60
   3  -2  -1   87.19    2.60
  -3  -2   1   89.89    2.60
  -3  -2   1   84.69    2.20
   3  -2  -1   89.99    2.50
  -3  -2   1   89.49    2.60
   3  -2  -1   91.19    2.50
  -3  -2   1   85.69    2.50
   3   2   0  370.46    8.70
  -3   2   0  378.36    8.70
  -3   2   0  361.76    9.00
  -3   2   0  368.66    8.90
   3   2   0  363.26    8.90
   3   2   0  374.66    8.60
   3   2   0  375.16    8.70
   3   2   0  364.46    9.00
  -3   2   0  364.56    9.00
   3   2   0  357.16    9.00
   3  -2   0  360.36    9.00
   3  -2   0  366.16    8.90
  -3  -2   0  362.76    9.00
   3  -2   0  363.06    9.00
   3  -2   0  373.96    8.70
  -3  -2   0  368.56    8.90
  -3  -2   0  373.96    9.10
  -3   2  -1   93.59    2.60
  -3   2  -1   93.39    2.80
   3   2   1   93.09    2.60
  -3   2  -1   92.39    2.40
   3   2   1   92.09    2.60
   3   2   1   95.09    2.60
  -3   2  -1   93.39    2.70
   3   2   1   93.09    2.40
   3   2   1   94.39    2.60
   3   2   1   96.39    2.70
   3  -2   1   90.49    2.70
   3  -2   1   91.99    2.80
  -3  -2  -1   94.39    2.80
  -3  -2  -1   94.89    2.70
   3  -2   1   92.49    2.60
   3  -2   1   93.09    2.40
  -3  -2  -1   93.69    2.60
  -3   2  -2  166.28    4.50
  -3   2  -2  164.48    4.10
   3   2   2  163.48    4.20
   3   2   2  160.28    4.30
   3   2   2  164.38    4.30
  -3   2  -2  156.58    4.40
  -3   2  -2  164.88    4.10
   3   2   2  156.78    4.40
   3   2   2  165.48    4.30
   3   2   2  160.28    4.30
  -3   2  -2  157.28    4.10
   3   2   2  159.18    4.00
  -3  -2  -2  156.58    4.30
   3  -2   2  162.58    4.10
   3  -2   2  161.78    4.10
   3  -2   2  155.38    4.40
   3  -2   2  164.68    4.50
  -3  -2  -2  162.28    4.40
   3   2   3   74.49    2.70
  -3   2  -3   78.09    2.40
   3   2   3   76.99    2.20
   3   2   3   77.49    2.50
   3   2   3   77.19    2.70
   3   2   3   77.89    2.30
  -3   2  -3   79.79    2.70
   3   2   3   73.99    2.40
  -3   2  -3   79.39    2.10
   3   2   3   72.89    2.60
  -3  -2  -3   74.89    2.60
  -3  -2  -3   78.09    2.40
   3  -2   3   77.39    2.70
   3  -2   3   77.69    2.30
   3  -2   3   76.29    2.10
   3  -2   3   67.59    2.60
   3   2   4  105.09    3.30
   3   2   4  101.59    3.30
   3   2   4   93.89    3.30
  -3   2  -4   96.29    4.00
   3   2   4  107.39    3.00
  -3   2  -4  105.89    2.50
   3   2   4  103.69    3.50
   3   2   4  101.69    2.90
  -3   2  -4  101.39    3.10
   3  -2   4  101.69    3.00
   3  -2   4  100.89    3.60
  -3  -2  -4  102.39    3.50
   3  -2   4  101.49    3.10
  -3  -2  -4  105.99    3.00
  -3   2  -5   27.90    2.30
   3   2   5   23.60    1.20
   3   2   5   27.30    1.50
   3   2   5   25.00    2.10
   3   2   5   25.50    1.40
  -3   2  -5   24.60    1.70
   3   2   5   26.20    2.20
   3  -2   5   24.70    2.00
   3  -2   5   25.40    1.50
   3  -2   5   26.10    1.90
   3   2   6   52.59    1.90
   3   2   6   54.19    2.10
   3   2   6   53.79    2.90
  -3   2  -6   53.89    2.70
   3   2   6   54.29    2.90
   3   2   6   53.39    1.80
   3  -2   6   51.79    2.20
   3  -2   6   51.59    2.90
  -3  -2  -6   54.59    3.00
  -3   2  -7   39.00    2.70
   3   2   7   37.80    2.60
   3   2   7   38.00    2.10
   3   2   7   40.80    3.20
   3  -2   7   40.30    2.60
  -3  -2  -7   37.90    3.30
   3  -2   7   37.30    3.00
   3  -2   7   37.70    2.10
   3   2   8    5.70    1.00
   3   2   8    6.80    2.20
  -3   2  -8    7.90    2.40
   3   2   8    4.90    2.20
   3  -2   8    4.30    1.20
   3  -2   8    4.10    2.40
   3  -2   8    6.10    1.50
  -3  -2  -8    7.30    1.90
   3   2   9   17.00    3.30
   3   2   9   22.10    2.80
  -3   2  -9   19.50    2.90
   3   2   9   16.60    1.80
  -3  -2  -9   15.00    2.90
   3  -2   9   17.80    3.10
   3  -2   9   16.20    2.60
   3  -2   9   16.60    1.80
  -3   3  10   23.90    3.10
  -3   3  10   22.30    2.00
   3   3 -10   22.30    2.40
  -3   3  10   31.70    3.80
  -3  -3  10   26.10    2.00
  -3  -3  10   25.20    2.70
  -3  -3  10   23.40    2.90
  -3   3   9   -1.10    1.50
  -3   3   9    1.90    1.40
  -3   3   9   -2.80    1.60
   3   3  -9    1.10    1.60
  -3   3   9    0.90    0.90
  -3  -3   9   -2.00    1.90
  -3  -3   9   -0.30    0.80
  -3  -3   9    0.80    1.00
  -3  -3   9   -1.00    1.90
   3   3  -8    1.20    1.20
  -3   3   8    1.50    1.90
  -3   3   8    0.60    1.30
  -3   3   8   -0.80    1.70
  -3   3   8    1.20    0.90
  -3  -3   8    1.00    0.70
  -3  -3   8    2.50    1.70
  -3  -3   8    1.80    0.80
  -3  -3   8    1.50    1.70
  -3   3   7   14.40    1.70
  -3   3   7   14.30    1.60
   3   3  -7   13.10    1.50
   3   3  -7   12.80    1.30
  -3   3   7   11.40    1.20
  -3   3   7   11.70    1.40
  -3  -3   7   12.00    1.10
  -3  -3   7   12.00    1.00
   3  -3  -7   12.20    1.60
  -3  -3   7   12.00    1.80
  -3  -3   7   10.90    1.60
  -3  -3   7   15.10    2.00
  -3   3   6   73.99    2.60
   3   3  -6   70.69    2.60
   3   3  -6   70.09    2.70
  -3   3   6   70.49    3.20
   3  -3  -6   67.29    2.70
  -3  -3   6   68.19    3.20
   3  -3  -6   68.39    3.20
  -3  -3   6   65.29    2.70
  -3  -3   6   69.59    2.20
  -3  -3   6   72.79    2.90
  -3  -3   6   70.99    2.40
  -3   3   5  177.08    5.30
   3   3  -5  179.38    4.80
  -3   3   5  177.48    5.00
   3   3  -5  168.28    5.00
   3   3  -5  172.88    4.50
   3   3  -5  182.88    4.90
  -3  -3   5  175.08    4.70
  -3  -3   5  176.78    4.50
  -3  -3   5  185.68    5.00
  -3  -3   5  178.68    4.90
  -3  -3   5  175.98    5.30
   3  -3  -5  169.58    4.90
  -3   3   4  100.29    3.10
  -3   3   4  104.49    3.20
   3   3  -4  109.49    3.10
   3   3  -4   96.19    3.30
   3   3  -4  103.29    2.70
  -3   3   4  103.19    3.40
   3   3  -4  110.29    3.10
   3   3  -4  105.59    3.10
  -3  -3   4  104.09    3.00
   3  -3  -4  106.69    3.20
  -3  -3   4  107.29    2.70
  -3  -3   4  100.59    3.20
   3  -3  -4  103.39    3.20
  -3  -3   4  104.89    3.10
   3  -3  -4   94.69    3.40
  -3  -3   4  103.89    3.40
   3   3  -3  492.45   12.00
   3   3  -3  502.55   12.00
  -3   3   3  471.85   11.90
   3   3  -3  493.75   11.80
  -3   3   3  499.45   12.10
  -3   3   3  495.25   12.10
  -3   3   3  500.65   11.50
   3   3  -3  501.45   11.60
   3   3  -3  480.25   12.10
   3  -3  -3  476.15   12.00
  -3  -3   3  468.95   12.10
   3  -3  -3  499.15   12.00
   3  -3  -3  487.15   12.10
  -3  -3   3  497.85   11.80
  -3  -3   3  489.65   12.00
  -3  -3   3  474.55   11.90
   3  -3  -3  497.75   11.60
  -3   3   2  570.84   13.90
  -3   3   2  582.44   14.00
   3   3  -2  578.24   14.00
   3   3  -2  562.74   13.90
   3   3  -2  561.44   14.00
  -3   3   2  588.44   14.00
  -3   3   2  576.34   14.00
   3   3  -2  586.54   14.00
   3   3  -2  582.14   13.50
   3   3  -2  582.04   13.60
  -3   3   2  590.94   13.70
   3  -3  -2  571.64   13.70
   3  -3  -2  582.34   13.90
   3  -3  -2  566.74   14.00
  -3  -3   2  572.24   14.00
  -3  -3   2  572.14   14.00
  -3  -3   2  594.54   13.60
   3   3  -1  324.47    8.20
   3   3  -1  325.17    8.10
   3   3  -1  324.67    8.20
  -3   3   1  332.57    8.20
  -3   3   1  329.87    8.10
  -3   3   1  328.47    8.10
  -3   3   1  318.97    8.00
  -3   3   1  334.37    8.10
   3   3  -1  334.97    7.80
   3  -3  -1  319.37    8.20
  -3  -3   1  328.57    7.80
   3  -3  -1  334.07    8.10
  -3  -3   1  319.27    8.20
  -3  -3   1  328.17    8.10
   3  -3  -1  333.87    8.10
  -3   3   0    0.80    0.40
   3   3   0    0.80    0.30
  -3   3   0    1.60    0.50
  -3   3   0    0.00    0.50
   3   3   0    1.00    0.60
  -3   3   0    1.00    0.30
   3   3   0    1.00    0.50
  -3  -3   0    0.40    0.50
  -3  -3   0    0.70    0.50
   3  -3   0    0.30    0.50
   3  -3   0    2.30    0.50
  -3  -3   0    0.60    0.40
  -3  -3   0    0.50    0.30
   3  -3   0    0.80    0.50
   3  -3   0   -0.10    0.30
   3   3   1  105.39    2.90
   3   3   1  102.59    2.90
  -3   3  -1  103.09    2.90
   3   3   1  103.69    3.10
   3   3   1  103.29    3.00
  -3   3  -1  103.79    2.70
  -3   3  -1  101.69    3.00
  -3   3  -1  100.99    3.10
  -3  -3  -1  102.79    3.10
   3  -3   1  102.79    2.80
  -3  -3  -1  103.09    2.90
   3  -3   1  101.69    2.90
  -3  -3  -1  104.59    2.90
   3  -3   1  107.59    3.10
  -3  -3  -1  105.99    3.10
   3  -3   1  102.89    3.10
  -3   3  -2   17.50    1.20
  -3   3  -2   21.60    1.50
   3   3   2   19.70    1.20
   3   3   2   19.90    0.90
  -3   3  -2   21.90    1.10
   3   3   2   17.60    1.20
  -3   3  -2   18.40    0.80
   3   3   2   20.00    1.20
   3   3   2   21.60    1.20
   3   3   2   21.80    1.30
  -3  -3  -2   19.90    1.10
   3  -3   2   20.10    1.40
  -3  -3  -2   21.60    1.10
   3  -3   2   21.90    1.00
   3  -3   2   20.80    1.30
   3  -3   2   20.50    1.00
  -3  -3  -2   19.30    1.40
   3   3   3   16.60    1.40
  -3   3  -3   11.90    1.40
  -3   3  -3   14.80    1.00
   3   3   3   14.50    1.20
   3   3   3   11.30    1.20
   3   3   3   12.90    0.90
   3   3   3   11.80    1.20
   3   3   3   12.50    1.40
  -3   3  -3   11.10    0.90
   3   3   3   13.20    1.20
   3  -3   3   13.30    1.10
   3  -3   3   11.50    0.80
  -3  -3  -3   11.80    1.30
  -3  -3  -3   13.60    1.20
   3   3   4   28.80    2.00
   3   3   4   32.40    1.80
  -3   3  -4   34.70    1.10
  -3   3  -4   33.90    2.20
   3   3   4   32.40    1.40
   3   3   4   30.50    1.70
   3   3   4   29.50    1.90
   3   3   4   31.20    1.60
  -3   3  -4   33.50    1.60
   3  -3   4   32.80    1.90
   3  -3   4   33.20    1.70
  -3  -3  -4   33.50    2.00
   3   3   5   28.60    1.50
   3   3   5   29.10    2.40
  -3   3  -5   27.70    2.10
  -3   3  -5   28.60    2.10
   3   3   5   28.30    1.50
   3   3   5   30.90    1.60
   3  -3   5   27.80    2.20
   3  -3   5   31.60    2.10
   3   3   6   33.00    1.80
   3   3   6   32.30    1.80
   3   3   6   32.00    2.00
   3   3   6   33.40    2.60
  -3   3  -6   37.40    2.90
   3   3   6   33.80    3.00
   3  -3   6   35.00    2.30
   3  -3   6   36.00    2.70
  -3  -3  -6   35.30    2.40
  -3   3  -7    1.10    1.90
   3   3   7    6.10    1.90
   3   3   7    3.30    1.00
   3   3   7    4.50    1.00
   3   3   7    1.90    1.60
   3  -3   7    4.80    1.60
   3  -3   7    6.50    1.90
  -3  -3  -7    5.60    2.00
   3   3   8   16.20    2.10
   3   3   8   17.80    2.00
  -3   3  -8   18.20    2.60
   3   3   8   18.30    2.70
   3  -3   8   16.10    2.40
   3  -3   8   19.60    2.70
  -3  -3  -8   16.70    2.50
   3   3   9    9.50    2.90
  -3   3  -9    6.50    3.30
   3   3   9   10.50    2.90
   3   3   9   10.30    1.30
   3  -3   9    8.40    2.80
   3  -3   9    8.40    3.10
  -3  -3  -9    9.00    2.80
  -3   4  10   58.99    4.10
  -3   4  10   52.89    3.80
   3   4 -10   48.20    3.80
  -3   4  10   53.19    2.80
  -3   4  10   46.20    4.30
  -3  -4  10   51.09    4.00
  -3  -4  10   55.29    4.00
  -3  -4  10   49.00    2.60
  -3   4   9   20.50    2.50
  -3   4   9   22.90    1.80
   3   4  -9   20.60    2.20
  -3   4   9   17.00    2.00
  -3   4   9   24.00    3.20
  -3  -4   9   20.10    1.80
  -3  -4   9   25.20    2.60
  -3  -4   9   23.40    2.40
  -3   4   8  104.49    4.50
  -3   4   8  103.39    4.30
   3   4  -8   98.59    3.30
  -3   4   8  104.79    3.40
   3   4  -8  102.29    4.00
  -3  -4   8  102.19    4.20
  -3  -4   8  103.19    3.40
  -3  -4   8   99.19    4.00
  -3  -4   8  102.69    3.10
  -3   4   7    9.40    1.90
   3   4  -7   11.60    1.30
   3   4  -7    9.70    1.50
  -3  -4   7   10.80    1.00
  -3  -4   7    9.50    1.70
  -3  -4   7    8.40    1.40
  -3  -4   7    9.30    1.10
   3   4  -6  167.68    4.90
  -3   4   6  157.88    5.10
  -3   4   6  163.58    4.80
   3   4  -6  157.08    4.60
   3  -4  -6  155.48    5.00
  -3  -4   6  159.78    4.50
  -3  -4   6  161.48    5.20
  -3  -4   6  160.98    4.80
  -3  -4   6  156.78    4.30
   3   4  -5    5.30    1.10
  -3   4   5    6.10    1.10
   3   4  -5    5.80    1.10
   3   4  -5    5.30    0.60
   3   4  -5    7.30    1.10
  -3   4   5    5.00    1.20
  -3  -4   5    6.00    1.00
   3  -4  -5    5.10    1.00
  -3  -4   5    4.80    1.20
  -3  -4   5    5.40    0.80
   3  -4  -5    4.80    1.20
  -3  -4   5    3.70    1.10
  -3   4   4   46.20    1.90
   3   4  -4   38.80    1.70
  -3   4   4   41.40    1.10
   3   4  -4   41.60    1.90
   3   4  -4   40.70    1.30
  -3   4   4   41.30    2.00
   3   4  -4   42.00    1.80
   3  -4  -4   40.20    2.00
  -3  -4   4   38.60    1.90
   3  -4  -4   41.20    1.90
  -3  -4   4   36.40    1.70
  -3  -4   4   40.20    1.80
  -3  -4   4   44.70    2.20
  -3   4   3  260.57    6.80
  -3   4   3  244.78    6.70
   3   4  -3  263.97    6.20
  -3   4   3  246.28    6.70
  -3   4   3  248.18    6.60
   3   4  -3  263.27    6.70
   3   4  -3  258.77    6.70
   3   4  -3  241.98    6.80
   3   4  -3  256.97    6.40
  -3   4   3  255.57    6.20
  -3  -4   3  250.57    6.40
   3  -4  -3  242.78    6.60
   3  -4  -3  259.57    6.70
  -3  -4   3  260.77    6.80
   3  -4  -3  255.67    6.20
  -3  -4   3  257.57    6.70
  -3  -4   3  258.87    6.60
  -3   4   2  261.87    6.70
  -3   4   2  261.47    6.80
   3   4  -2  263.47    6.80
   3   4  -2  268.77    6.50
   3   4  -2  257.17    6.80
  -3   4   2  269.87    6.60
  -3   4   2  262.07    6.80
   3   4  -2  270.37    6.80
  -3   4   2  262.07    6.90
  -3  -4   2  266.37    6.80
   3  -4  -2  261.77    6.70
   3  -4  -2  264.27    6.60
  -3  -4   2  274.07    6.50
   3  -4  -2  256.97    6.80
  -3  -4   2  271.27    6.90
  -3  -4   2  258.97    6.80
   3   4  -1  118.49    3.40
   3   4  -1  125.39    3.10
   3   4  -1  117.59    3.50
  -3   4   1  118.69    3.50
  -3   4   1  116.69    3.30
   3   4  -1  117.89    3.50
  -3   4   1  119.39    3.30
   3   4  -1  120.09    3.40
  -3   4   1  116.89    3.30
  -3  -4   1  116.49    3.00
   3  -4  -1  117.09    3.40
  -3  -4   1  120.79    3.50
  -3  -4   1  123.29    3.50
   3  -4  -1  122.09    3.40
   3  -4  -1  115.59    3.30
   3  -4  -1  118.69    3.40
  -3   4   0   27.80    1.30
   3   4   0   27.80    1.10
   3   4   0   26.00    1.30
   3   4   0   31.80    1.40
  -3   4   0   28.40    1.40
  -3   4   0   29.50    1.30
   3   4   0   27.50    1.50
  -3   4   0   30.40    1.20
   3  -4   0   30.40    1.30
  -3  -4   0   30.30    1.40
   3  -4   0   29.60    1.20
  -3  -4   0   29.20    1.40
  -3  -4   0   29.90    1.10
   3  -4   0   29.50    1.40
   3  -4   0   28.80    1.30
  -3  -4   0   30.70    1.40
   3   4   1   47.10    1.70
  -3   4  -1   46.50    1.60
   3   4   1   46.70    1.80
   3   4   1   45.30    1.70
  -3   4  -1   45.50    1.70
   3   4   1   44.70    1.90
  -3   4  -1   49.00    1.90
  -3   4  -1   45.30    1.70
   3  -4   1   46.60    1.70
   3  -4   1   45.20    1.80
   3  -4   1   45.10    1.60
  -3  -4  -1   47.10    1.90
  -3  -4  -1   47.30    1.80
  -3  -4  -1   47.20    1.80
  -3  -4  -1   46.80    1.60
   3  -4   1   45.20    1.90
   3   4   2   44.20    2.00
   3   4   2   45.10    1.90
  -3   4  -2   43.90    1.60
   3   4   2   46.60    1.90
  -3   4  -2   41.80    1.90
   3   4   2   46.60    2.00
  -3   4  -2   43.40    1.40
  -3   4  -2   46.10    2.00
  -3   4  -2   45.30    1.70
   3  -4   2   45.80    2.00
   3  -4   2   44.70    1.60
  -3  -4  -2   46.40    1.90
   3  -4   2   45.00    2.30
  -3  -4  -2   46.40    2.00
  -3  -4  -2   45.70    1.90
   3  -4   2   43.90    1.70
  -3  -4  -2   43.50    1.80
  -3   4  -3  186.18    5.10
   3   4   3  195.68    5.20
   3   4   3  195.58    5.30
   3   4   3  184.38    5.40
   3   4   3  190.68    5.40
  -3   4  -3  192.18    5.00
  -3   4  -3  190.08    5.60
   3   4   3  195.88    5.40
   3   4   3  194.78    4.90
   3  -4   3  190.08    5.10
   3  -4   3  185.98    5.50
   3  -4   3  193.28    5.00
  -3  -4  -3  192.28    5.20
  -3  -4  -3  198.18    5.40
  -3   4  -4  133.69    4.50
  -3   4  -4  140.29    3.60
   3   4   4  138.29    4.40
   3   4   4  137.29    4.00
  -3   4  -4  133.79    3.50
  -3   4  -4  131.99    4.00
   3   4   4  139.39    4.30
   3   4   4  135.09    3.80
   3   4   4  128.89    4.00
   3  -4   4  139.89    4.60
  -3  -4  -4  139.19    4.20
   3  -4   4  134.19    4.00
  -3   4  -5   10.60    1.80
   3   4   5    9.40    1.40
   3   4   5   10.20    1.50
   3   4   5    7.70    0.80
  -3   4  -5    9.10    1.30
   3   4   5   10.60    1.30
   3   4   5   10.70    1.10
   3  -4   5   10.00    1.70
   3  -4   5   12.60    1.30
   3   4   6   41.90    2.20
   3   4   6   39.40    3.30
   3   4   6   42.50    3.00
   3   4   6   43.70    2.30
  -3   4  -6   43.30    2.90
   3   4   6   40.80    2.20
   3  -4   6   45.60    3.00
   3  -4   6   46.10    2.30
  -3  -4  -6   43.40    2.50
   3   4   7    0.90    2.20
   3   4   7    1.40    1.20
   3   4   7    0.30    1.10
   3   4   7    2.20    1.70
  -3   4  -7   -0.90    1.60
  -3  -4  -7   -0.10    1.40
   3  -4   7    1.80    1.80
   3  -4   7    0.10    1.60
   3   4   8    4.00    1.20
   3   4   8    4.80    2.10
  -3   4  -8    4.30    2.50
   3   4   8    4.70    2.80
  -3  -4  -8    5.50    2.00
   3  -4   8    2.90    1.50
   3  -4   8   -0.60    2.10
  -3   5  10   -0.40    2.00
   3   5 -10   -1.40    2.40
  -3   5  10   -0.20    3.00
  -3  -5  10    0.80    2.70
  -3  -5  10    2.70    1.80
  -3   5   9    5.80    1.00
  -3   5   9    9.10    2.50
  -3   5   9   10.70    2.20
   3   5  -9    8.70    2.10
  -3   5   9    5.20    1.50
  -3  -5   9    7.30    2.20
  -3  -5   9   10.10    2.60
  -3   5   8    8.90    1.10
  -3   5   8   13.30    1.90
  -3   5   8   13.70    1.90
  -3   5   8    9.60    1.80
   3   5  -8    9.60    1.70
  -3  -5   8   11.80    2.20
  -3  -5   8   12.20    2.00
  -3  -5   8   10.10    1.20
   3   5  -7   31.30    2.30
  -3   5   7   28.90    2.70
   3   5  -7   29.80    2.20
  -3   5   7   32.90    2.40
  -3  -5   7   30.00    1.90
  -3  -5   7   27.40    2.10
   3  -5  -7   32.20    3.00
  -3  -5   7   31.40    3.00
  -3   5   6   14.90    1.80
   3   5  -6   13.60    1.40
   3   5  -6   16.80    1.50
  -3   5   6   12.60    1.60
  -3  -5   6   14.70    1.40
  -3  -5   6   14.80    1.80
  -3  -5   6   15.30    1.30
   3  -5  -6   16.20    1.80
   3   5  -5    7.70    1.30
  -3   5   5    7.80    1.10
  -3  -5   5    9.20    1.10
  -3  -5   5    9.20    1.10
  -3  -5   5    7.50    1.20
   3  -5  -5   11.30    1.50
  -3   5   4   34.80    2.10
   3   5  -4   33.90    1.80
   3   5  -4   30.90    1.70
  -3   5   4   33.50    1.20
   3   5  -4   32.00    1.30
   3   5  -4   30.90    1.80
  -3   5   4   32.10    1.80
  -3  -5   4   32.10    1.70
   3  -5  -4   24.70    2.00
   3  -5  -4   32.40    1.20
  -3  -5   4   33.60    1.60
  -3  -5   4   33.60    2.00
   3   5  -3    6.90    0.60
  -3   5   3    9.60    1.00
   3   5  -3    7.20    0.90
  -3   5   3    7.30    0.80
  -3   5   3    6.80    0.80
   3   5  -3    7.10    0.90
   3   5  -3    7.80    0.90
  -3   5   3    9.60    1.00
  -3   5   3    8.10    1.00
   3  -5  -3    7.20    0.90
  -3  -5   3    5.60    0.90
   3  -5  -3    8.60    0.90
  -3  -5   3    6.40    0.90
   3  -5  -3    4.90    0.80
  -3  -5   3    8.00    1.00
  -3  -5   3    7.80    0.90
  -3   5   2   43.30    1.80
   3   5  -2   40.50    1.80
  -3   5   2   43.30    1.80
   3   5  -2   45.70    2.00
  -3   5   2   41.00    1.60
  -3   5   2   38.80    1.70
   3   5  -2   41.10    1.70
  -3   5   2   42.40    1.80
   3   5  -2   42.80    1.50
   3  -5  -2   41.20    1.80
   3  -5  -2   41.80    1.60
  -3  -5   2   41.80    1.50
  -3  -5   2   42.90    1.90
  -3  -5   2   42.70    1.80
   3  -5  -2   39.00    1.80
  -3  -5   2   41.90    1.80
  -3   5   1   15.30    1.20
   3   5  -1   15.40    1.30
  -3   5   1   16.30    1.10
  -3   5   1   16.50    1.10
   3   5  -1   14.90    0.90
  -3   5   1   14.60    1.10
   3   5  -1   14.10    1.20
   3   5  -1   15.90    1.30
   3   5  -1   15.00    1.10
  -3  -5   1   16.90    0.80
   3  -5  -1   16.90    1.20
   3  -5  -1   12.40    1.10
  -3  -5   1   16.90    1.20
   3  -5  -1   15.40    1.10
   3  -5  -1   16.30    1.20
  -3  -5   1   15.50    1.30
   3   5   0   50.49    2.00
   3   5   0   53.69    1.70
   3   5   0   51.19    2.20
   3   5   0   49.00    1.90
  -3   5   0   55.09    1.90
  -3   5   0   53.09    1.90
  -3   5   0   54.69    2.00
  -3   5   0   52.49    1.90
   3   5   0   50.99    2.00
   3  -5   0   52.29    2.00
  -3  -5   0   50.59    2.00
   3  -5   0   54.39    2.00
  -3  -5   0   51.19    2.00
   3  -5   0   54.09    1.90
  -3  -5   0   51.09    1.80
   3  -5   0   54.29    1.90
   3   5   1   22.00    1.20
  -3   5  -1   19.00    1.40
  -3   5  -1   19.80    1.30
   3   5   1   17.60    1.40
  -3   5  -1   22.20    1.10
   3   5   1   21.90    1.30
   3   5   1   19.40    1.50
  -3   5  -1   17.60    1.30
   3  -5   1   19.60    1.40
  -3  -5  -1   19.10    1.40
   3  -5   1   21.30    1.10
  -3  -5  -1   19.90    1.20
  -3  -5  -1   22.60    1.20
   3  -5   1   19.00    1.30
   3  -5   1   20.20    1.50
  -3  -5  -1   20.10    1.30
   3   5   2  385.76   10.20
   3   5   2  389.56   10.20
  -3   5  -2  414.76   10.10
  -3   5  -2  408.46   10.00
   3   5   2  396.76   10.30
   3   5   2  392.46   10.10
  -3  -5  -2  415.96   10.30
  -3  -5  -2  416.46   10.30
   3  -5   2  411.56   10.10
  -3  -5  -2  407.26   10.10
  -3  -5  -2  405.16   10.20
   3  -5   2  410.76   10.00
  -3   5  -3   47.70    2.00
  -3   5  -3   47.10    2.40
   3   5   3   50.39    2.30
   3   5   3   45.90    2.40
   3   5   3   49.10    2.30
  -3   5  -3   49.80    1.80
  -3  -5  -3   49.10    2.20
  -3  -5  -3   49.30    2.20
   3  -5   3   49.70    2.00
   3  -5   3   49.10    2.40
   3  -5   3   50.49    1.90
  -3   5  -4    8.10    1.50
   3   5   4    5.10    0.70
   3   5   4    6.20    1.00
   3   5   4    5.40    1.10
   3   5   4    6.60    1.00
   3   5   4    4.20    1.40
  -3   5  -4    7.30    1.40
  -3   5  -4    6.00    0.90
  -3   5  -4    5.40    0.80
   3  -5   4    7.40    1.40
  -3  -5  -4    7.10    1.50
   3  -5   4    6.40    1.10
   3   5   5   16.20    1.40
   3   5   5   18.60    2.10
  -3   5  -5   16.50    1.00
  -3   5  -5   15.50    1.00
   3   5   5   18.10    1.70
  -3   5  -5   17.10    1.90
   3   5   5   17.20    1.90
   3  -5   5   15.60    1.90
   3  -5   5   14.30    1.80
  -3  -5  -5   15.90    1.70
   3   5   6   63.69    2.50
   3   5   6   62.99    3.50
  -3   5  -6   66.89    3.80
   3   5   6   62.49    3.50
   3   5   6   59.19    2.70
   3  -5   6   59.29    3.30
  -3  -5  -6   53.99    3.30
   3  -5   6   66.59    3.10
   3   5   7   16.30    1.70
  -3   5  -7   12.80    1.70
   3   5   7   14.90    1.50
   3   5   7   18.20    2.80
   3   5   7   20.40    2.60
   3  -5   7   16.80    2.50
   3  -5   7   16.60    2.10
  -3  -5  -7   16.50    2.10
   3   5   8   -1.00    1.10
   3   5   8   -2.70    2.00
  -3   5  -8   -0.80    2.70
   3   5   8    3.30    2.00
  -3  -5  -8   -0.40    1.80
   3  -5   8    1.30    2.00
   3  -5   8   -1.10    2.40
  -3   6  10    2.00    1.50
  -3   6  10    7.40    2.90
  -3   6  10    3.00    3.30
  -3   6  10    2.50    2.00
   3   6 -10    4.50    2.50
  -3  -6  10    0.90    2.40
  -3  -6  10    4.10    2.20
  -3   6   9    0.10    2.00
  -3   6   9    1.30    2.20
   3   6  -9   -0.30    2.30
  -3   6   9   -1.00    1.80
  -3   6   9    2.10    1.10
  -3  -6   9   -0.80    2.10
  -3  -6   9    2.90    2.00
  -3   6   8   28.30    2.30
  -3   6   8   33.70    3.80
   3   6  -8   30.50    3.20
   3  -6  -8   28.50    3.20
  -3  -6   8   27.80    2.70
  -3  -6   8   27.90    2.00
  -3  -6   8   25.30    2.80
  -3   6   7   68.89    3.20
  -3   6   7   65.99    3.50
   3   6  -7   69.89    3.20
   3   6  -7   66.49    3.00
  -3  -6   7   62.39    3.40
   3  -6  -7   67.29    3.30
  -3  -6   7   63.79    3.20
  -3  -6   7   69.09    2.70
   3   6  -6   53.19    2.70
   3   6  -6   52.29    2.70
  -3   6   6   52.49    2.60
  -3   6   6   56.09    3.00
  -3  -6   6   51.19    2.80
  -3  -6   6   57.79    2.90
   3  -6  -6   54.89    2.80
  -3  -6   6   55.39    2.50
  -3   6   5    0.80    0.40
  -3   6   5    1.40    1.10
   3   6  -5    0.40    1.30
  -3   6   5    0.90    1.10
   3   6  -5    2.50    1.00
  -3   6   5    0.30    0.50
  -3  -6   5    0.60    1.20
  -3  -6   5    1.50    0.90
   3  -6  -5   -0.30    1.00
  -3   6   4   16.50    1.10
   3   6  -4   17.30    1.10
  -3   6   4   16.80    1.50
   3   6  -4   14.90    1.40
   3   6  -4   17.70    1.90
   3   6  -4   15.40    1.70
  -3   6   4   16.30    1.50
  -3  -6   4   17.10    1.30
  -3  -6   4   17.30    1.60
  -3  -6   4   16.10    1.30
   3  -6  -4   18.40    1.10
   3  -6  -4   15.90    1.50
   3   6  -3    4.30    1.00
  -3   6   3    4.30    0.70
   3   6  -3    5.20    1.20
  -3  -6   3    3.80    0.80
   3  -6  -3    4.60    0.80
  -3  -6   3    4.60    0.90
  -3  -6   3    2.90    1.00
  -3   6   2   59.19    2.40
  -3   6   2   61.89    2.50
   3   6  -2   64.89    2.20
   3   6  -2   67.29    2.60
  -3   6   2   66.39    2.30
   3   6  -2   62.59    2.40
  -3  -6   2   65.29    2.50
   3  -6  -2   62.79    2.40
  -3  -6   2   66.89    2.40
   3  -6  -2   64.79    2.40
  -3  -6   2   64.89    2.10
   3  -6  -2   63.19    2.30
   3   6  -1   29.70    1.40
   3   6  -1   27.60    1.70
   3   6  -1   30.80    2.10
  -3   6   1   27.80    1.70
  -3   6   1   30.50    1.90
   3   6  -1   26.90    1.60
  -3   6   1   29.00    1.60
   3   6  -1   34.60    1.90
  -3   6   1   27.30    1.60
  -3  -6   1   29.60    1.70
   3  -6  -1   31.30    1.60
  -3  -6   1   30.20    1.30
   3  -6  -1   30.20    1.50
   3  -6  -1   32.10    1.60
  -3  -6   1   29.10    1.60
   3  -6  -1   27.40    1.60
  -3   6   0  218.88    5.90
   3   6   0  207.48    5.90
  -3   6   0  231.78    6.00
   3   6   0  222.08    6.10
   3   6   0  212.58    5.90
  -3   6   0  220.48    5.90
   3   6   0  222.18    5.60
   3  -6   0  223.68    5.90
   3  -6   0  203.28    5.90
  -3  -6   0  223.88    6.10
  -3  -6   0  218.98    5.60
  -3  -6   0  226.18    6.00
   3  -6   0  200.58    5.90
   3  -6   0  219.58    5.90
   3   6   1    9.80    1.00
   3   6   1   10.60    1.00
   3   6   1   11.90    1.30
  -3   6  -1   10.20    1.00
   3   6   1   10.90    1.30
  -3   6  -1   12.70    1.10
   3  -6   1    9.00    1.00
  -3  -6  -1   11.40    1.20
   3  -6   1    9.60    1.10
  -3  -6  -1    9.40    1.00
  -3  -6  -1   11.40    1.20
   3   6   2   23.80    1.50
  -3   6  -2   24.00    1.90
  -3   6  -2   23.10    1.50
  -3   6  -2   24.50    1.60
  -3  -6  -2   23.30    1.60
   3  -6   2   25.20    1.80
   3  -6   2   25.40    1.50
  -3  -6  -2   20.80    1.80
  -3  -6  -2   22.70    1.60
   3  -6   2   23.90    1.70
  -3   6  -3   10.10    1.20
  -3   6  -3    9.50    1.20
  -3   6  -3   11.50    1.10
  -3  -6  -3    8.10    1.10
   3  -6   3    9.40    1.50
  -3  -6  -3    8.40    1.60
  -3  -6  -3    8.00    1.10
   3  -6   3    9.10    1.20
   3   6   4   18.50    2.20
  -3   6  -4   16.40    2.00
  -3   6  -4   18.10    1.80
   3   6   4   14.40    1.50
  -3   6  -4   17.30    1.40
  -3   6  -4   15.90    1.60
   3  -6   4   16.00    1.80
  -3  -6  -4   22.10    2.50
   3  -6   4   17.10    1.70
   3   6   5    2.10    1.40
   3   6   5    0.80    1.20
  -3   6  -5    1.40    0.80
  -3   6  -5    2.10    0.90
   3   6   5    1.50    1.50
  -3   6  -5    2.70    1.50
   3   6   5    2.30    0.80
  -3  -6  -5    1.80    1.40
   3  -6   5   -0.30    1.20
   3  -6   5    2.10    1.70
   3   6   6    6.20    2.30
   3   6   6    7.20    2.00
   3   6   6    7.50    1.50
   3   6   6    7.00    1.20
  -3   6  -6    5.50    1.80
  -3  -6  -6    4.20    1.90
   3  -6   6    7.40    1.90
   3  -6   6    9.60    2.00
   3   6   7    2.50    2.10
  -3   6  -7   -3.90    2.20
   3   6   7   -0.70    1.50
   3   6   7    1.70    1.00
   3   6   7    0.90    1.70
  -3  -6  -7    1.00    1.80
   3  -6   7    0.40    1.90
   3  -6   7   -1.60    1.90
   3   6   8   19.60    3.10
  -3   6  -8   17.70    2.70
   3   6   8   14.30    3.00
   3   6   8   18.80    2.00
  -3  -6  -8   12.10    2.40
   3  -6   8   16.80    2.20
  -3   7   9   36.70    2.20
  -3   7   9   42.90    4.60
   3   7  -9   41.50    3.50
  -3   7   9   37.80    3.50
  -3   7   9   31.00    3.10
  -3  -7   9   38.40    3.70
  -3  -7   9   38.90    3.10
  -3   7   8   62.79    3.50
  -3   7   8   60.69    3.70
   3   7  -8   56.89    3.50
   3  -7  -8   57.79    4.40
  -3  -7   8   66.09    3.90
  -3  -7   8   61.69    3.30
  -3   7   7   61.59    3.90
  -3   7   7   55.69    2.70
   3   7  -7   53.59    2.90
  -3  -7   7   58.89    3.60
  -3  -7   7   54.89    2.60
   3  -7  -7   58.39    3.30
  -3  -7   7   60.89    3.80
   3   7  -6   31.10    2.20
  -3   7   6   30.60    2.50
  -3   7   6   39.00    2.90
  -3  -7   6   36.20    2.80
   3  -7  -6   32.00    2.70
  -3  -7   6   33.80    2.50
  -3   7   5  116.79    3.20
  -3   7   5  111.69    4.20
  -3   7   5  117.19    3.20
   3   7  -5  115.79    4.10
  -3   7   5  114.79    4.40
  -3  -7   5  116.79    4.30
  -3  -7   5  115.79    3.80
   3  -7  -5  112.99    4.30
  -3   7   4   30.80    2.20
  -3   7   4   27.70    1.50
  -3   7   4   29.10    1.80
   3   7  -4   31.50    2.20
  -3  -7   4   27.00    1.90
   3  -7  -4   27.40    2.10
   3  -7  -4   29.60    1.60
  -3  -7   4   27.30    2.00
  -3   7   3   80.79    3.10
  -3   7   3   82.39    2.70
   3   7  -3   79.49    3.10
  -3   7   3   80.09    3.10
   3   7  -3   78.59    2.80
  -3  -7   3   85.39    2.70
  -3  -7   3   78.89    3.20
   3  -7  -3   82.49    3.10
   3  -7  -3   78.09    2.70
   3   7  -2  107.69    3.20
  -3   7   2  107.89    3.70
  -3   7   2  108.59    3.40
   3   7  -2  113.79    3.80
  -3  -7   2  111.29    3.80
   3  -7  -2  109.59    3.40
  -3  -7   2  111.19    3.30
   3  -7  -2  107.39    3.80
  -3   7   1   14.10    1.40
   3   7  -1   12.40    1.50
   3   7  -1   12.00    1.40
  -3   7   1   16.30    1.80
  -3   7   1   15.60    1.80
   3  -7  -1   11.30    1.30
  -3  -7   1   16.00    1.70
   3  -7  -1   13.10    1.40
  -3  -7   1   12.70    1.10
   3  -7  -1   14.00    1.40
   3   7   0   31.40    1.70
  -3   7   0   29.00    1.90
  -3  -7   0   36.00    2.20
   3  -7   0   32.60    1.80
  -3  -7   0   35.80    1.70
   3  -7   0   31.70    1.90
  -3   7  -1   24.50    1.80
   3   7   1   20.70    1.80
  -3   7  -1   27.50    1.90
  -3   7  -1   22.40    1.70
  -3  -7  -1   24.60    1.40
   3  -7   1   25.90    1.70
  -3  -7  -1   23.20    2.10
   3  -7   1   23.70    1.80
  -3  -7  -1   29.20    2.20
  -3   7  -2    9.20    1.40
  -3   7  -2    8.30    0.90
  -3   7  -2    8.70    1.10
   3   7   2   10.00    1.50
  -3  -7  -2    7.30    1.00
   3  -7   2    9.70    1.40
   3  -7   2    9.30    1.10
   3  -7   2   11.30    1.10
  -3  -7  -2    9.80    1.40
  -3  -7  -2    9.70    1.40
   3   7   3  189.68    5.70
  -3   7  -3  198.08    6.00
  -3   7  -3  197.98    5.40
   3   7   3  186.78    5.60
   3  -7   3  187.78    5.70
  -3  -7  -3  178.58    5.50
  -3  -7  -3  185.38    5.80
   3  -7   3  198.38    5.60
   3   7   4    1.20    1.60
  -3   7  -4    2.40    1.30
   3   7   4    1.20    1.20
  -3   7  -4    2.30    1.30
  -3   7  -4    1.20    1.10
   3  -7   4    4.20    1.60
  -3  -7  -4    3.20    1.50
   3  -7   4    2.00    1.50
   3   7   5  138.49    4.90
   3   7   5  150.58    5.10
   3   7   5  147.39    4.80
   3   7   5  146.79    4.20
  -3   7  -5  146.89    4.20
  -3   7  -5  146.39    5.40
  -3   7  -5  140.49    4.20
   3  -7   5  149.29    5.00
   3  -7   5  142.69    5.10
  -3   7  -6   11.30    1.30
  -3   7  -6   12.30    2.20
   3   7   6   14.20    2.30
   3   7   6   13.30    1.30
   3   7   6    8.70    1.80
   3   7   6   10.70    1.90
  -3  -7  -6   12.30    2.00
   3  -7   6   14.80    1.80
   3  -7   6   15.80    2.20
   3   7   7    1.30    2.80
  -3   7  -7    2.00    2.40
   3   7   7    1.60    1.60
   3   7   7    1.70    2.40
   3   7   7    3.00    1.30
   3  -7   7    3.10    2.40
   3  -7   7   -1.40    1.70
  -3   7  -8    0.30    2.60
   3   7   8    0.40    2.30
   3  -7   8    4.40    2.80
   3  -7   8    0.70    1.80
  -3   8   9    0.00    2.40
   3   8  -9   -2.50    1.80
  -3   8   9   -1.20    2.20
  -3  -8   9    1.10    2.90
  -3  -8   9    1.50    2.50
   3   8  -8   -0.10    2.10
  -3   8   8    3.30    2.10
  -3   8   8   -0.80    2.00
  -3  -8   8    3.30    1.90
  -3  -8   8    5.30    2.20
   3  -8  -8    1.20    2.30
  -3   8   7   13.50    2.10
  -3   8   7   11.30    1.80
   3   8  -7   12.60    2.10
   3  -8  -7    6.90    2.50
  -3  -8   7   14.00    2.00
  -3  -8   7   10.60    1.50
  -3  -8   7   11.50    2.10
  -3   8   6   12.30    1.10
  -3   8   6   13.90    2.10
  -3   8   6   11.00    1.30
  -3   8   6   15.10    2.00
   3   8  -6   13.50    1.60
  -3  -8   6   13.10    2.00
  -3  -8   6   12.90    2.10
  -3  -8   6   14.00    1.70
   3  -8  -6   15.00    2.20
   3   8  -5   17.70    2.10
  -3   8   5   13.30    1.40
  -3   8   5   16.90    2.00
  -3   8   5   15.80    1.50
  -3   8   5   15.00    1.50
  -3  -8   5   14.20    1.80
  -3  -8   5   17.90    2.10
   3  -8  -5   15.90    2.00
  -3  -8   5   16.50    1.80
  -3   8   4    8.30    1.30
  -3   8   4    9.60    1.10
  -3   8   4   11.10    1.70
   3   8  -4    8.60    1.50
   3  -8  -4    9.30    1.40
  -3  -8   4    9.20    1.50
  -3  -8   4    9.40    1.40
  -3  -8   4   11.00    1.50
   3  -8  -4    7.80    1.30
  -3   8   3   12.80    1.20
   3   8  -3   13.20    1.60
  -3   8   3   10.80    1.40
  -3  -8   3    7.40    1.30
  -3  -8   3   10.50    1.30
  -3  -8   3   10.40    1.20
   3  -8  -3   11.00    1.20
   3  -8  -3   10.60    1.40
   3   8  -2   -0.30    0.90
   3   8  -2    1.00    0.90
  -3   8   2    0.80    0.90
  -3   8   2    1.60    1.10
  -3  -8   2    0.70    0.80
   3  -8  -2    0.60    1.00
   3  -8  -2    1.10    1.20
   3  -8  -2    0.40    1.10
  -3  -8   2    0.60    1.10
  -3  -8   2    1.20    1.00
   3   8  -1  443.56   11.00
   3   8  -1  451.15   11.50
  -3   8   1  434.96   11.50
   3  -8  -1  446.36   11.50
  -3  -8   1  459.45   11.10
   3  -8  -1  436.86   11.40
  -3  -8   1  447.46   11.50
  -3  -8   1  428.76   11.50
  -3   8   0    5.10    1.20
   3   8   0    4.20    0.90
  -3   8   0    4.00    1.30
   3   8   0    4.10    1.20
  -3  -8   0    4.40    1.20
  -3  -8   0    3.60    0.90
  -3  -8   0    2.60    1.20
   3  -8   0    4.60    1.30
  -3   8  -1    2.20    1.10
  -3   8  -1    2.00    1.20
   3   8   1    1.50    0.90
   3  -8   1    1.80    1.20
  -3  -8  -1    1.10    1.00
  -3  -8  -1    2.40    1.20
  -3  -8  -1    1.00    0.70
  -3   8  -2   15.00    1.80
  -3   8  -2   16.40    1.70
   3   8   2   13.30    1.30
   3  -8   2   12.30    1.40
  -3  -8  -2   14.70    1.70
  -3  -8  -2   13.30    1.70
  -3  -8  -2   12.70    1.50
  -3   8  -3    9.60    1.50
   3   8   3   10.20    1.30
  -3   8  -3    9.10    1.80
   3   8   3    8.80    1.60
   3  -8   3    9.70    1.80
  -3  -8  -3    7.40    1.60
  -3  -8  -3    8.80    1.30
   3  -8   3    7.90    1.30
   3   8   4    6.90    1.40
   3   8   4    7.30    1.50
  -3   8  -4    5.10    1.30
  -3   8  -4    9.90    1.90
  -3   8  -4    7.80    2.10
   3   8   4    9.60    1.60
  -3  -8  -4    7.40    1.40
   3  -8   4    8.50    1.80
   3  -8   4    7.60    1.60
   3   8   5   56.89    3.30
  -3   8  -5   62.89    3.10
   3   8   5   59.49    3.40
  -3   8  -5   55.99    2.50
   3   8   5   54.99    2.90
  -3   8  -5   58.69    3.50
   3  -8   5   58.09    3.30
  -3  -8  -5   58.89    4.30
   3  -8   5   54.89    3.70
   3   8   6    5.90    1.20
   3   8   6    7.30    1.50
   3   8   6    6.00    2.30
  -3   8  -6    5.10    2.40
  -3   8  -6    6.90    1.30
   3   8   6    7.30    2.30
   3   8   6    8.90    2.00
   3  -8   6    4.60    2.00
   3  -8   6    8.10    2.10
   3   8   7   41.90    2.60
   3   8   7   48.80    4.20
   3   8   7   50.29    4.00
  -3   8  -7   44.70    4.20
   3   8   7   44.60    3.50
   3  -8   7   45.80    3.40
   3  -8   7   39.00    4.20
  -3   9   9    0.10    2.30
  -3   9   9    3.20    2.50
   3   9  -9    4.80    2.70
  -3  -9   9    2.30    2.00
   3  -9  -9    2.40    3.90
  -3  -9   9    1.80    3.30
   3   9  -8   -0.40    1.90
  -3   9   8   -1.10    2.00
  -3   9   8    1.00    2.70
   3   9  -8   -1.00    1.70
   3  -9  -8    4.30    2.10
  -3  -9   8    3.10    2.40
  -3  -9   8    0.30    1.80
   3   9  -7    9.20    2.30
  -3   9   7    6.10    1.70
  -3   9   7    7.20    2.00
   3  -9  -7    5.60    2.60
  -3  -9   7    8.70    2.40
  -3  -9   7    6.00    2.10
  -3   9   6  144.89    5.40
  -3   9   6  136.89    3.90
  -3   9   6  135.69    5.30
   3   9  -6  137.49    5.20
   3  -9  -6  140.49    5.40
  -3  -9   6  136.49    5.10
  -3  -9   6  146.79    5.40
  -3  -9   6  140.29    4.50
  -3   9   5   -0.40    1.10
  -3   9   5    1.60    1.00
  -3   9   5    2.00    1.20
  -3   9   5    2.30    1.40
   3   9  -5    2.20    1.60
   3  -9  -5    1.20    1.70
  -3  -9   5    1.30    1.40
  -3  -9   5    1.10    1.40
  -3  -9   5    2.10    1.70
  -3   9   4    0.20    1.40
   3   9  -4   -0.70    1.40
  -3   9   4   -0.80    1.20
  -3   9   4   -0.40    0.80
  -3  -9   4    2.10    1.20
  -3  -9   4   -0.60    1.20
  -3  -9   4   -3.00    1.10
   3  -9  -4   -0.20    1.20
   3  -9  -4    0.90    1.40
  -3   9   3    8.00    1.10
  -3   9   3    9.30    1.50
   3   9  -3   10.00    1.70
  -3  -9   3    5.90    1.50
   3  -9  -3    8.10    1.50
  -3  -9   3    8.00    1.40
  -3  -9   3    6.60    1.10
   3  -9  -3    8.20    1.30
  -3   9   2  145.59    4.90
   3   9  -2  151.28    5.00
  -3   9   2  135.89    4.70
  -3  -9   2  132.09    4.50
   3  -9  -2  150.58    4.80
  -3  -9   2  139.59    4.70
  -3  -9   2  139.69    4.80
   3  -9  -2  141.39    4.90
   3   9  -1   -0.70    1.30
  -3   9   1   -1.30    1.00
  -3   9   1    0.90    1.30
   3  -9  -1    0.50    1.10
  -3  -9   1   -0.40    1.20
  -3  -9   1   -0.40    1.30
   3  -9  -1   -1.00    1.20
  -3  -9   1    1.20    0.80
  -3   9   0   30.70    2.40
   3   9   0   30.80    2.30
  -3   9   0   31.00    2.20
  -3  -9   0   28.60    2.00
   3  -9   0   30.50    2.20
  -3  -9   0   30.90    2.40
   3  -9   0   30.20    2.40
  -3   9  -1    7.50    1.70
  -3   9  -1    4.30    1.20
   3   9   1    5.00    1.40
  -3  -9  -1    5.80    1.50
  -3  -9  -1    6.30    1.10
   3  -9   1    5.40    1.30
   3  -9   1    4.60    1.20
  -3  -9  -1    4.10    1.20
  -3   9  -2   19.40    2.00
   3   9   2   19.10    1.90
   3   9   2   18.10    2.10
  -3   9  -2   20.90    2.10
   3  -9   2   20.50    1.90
   3  -9   2   23.00    1.90
  -3  -9  -2   19.10    2.00
  -3  -9  -2   22.80    2.40
   3   9   3   51.49    2.70
  -3   9  -3   51.79    2.70
   3   9   3   51.19    2.80
  -3   9  -3   52.69    3.30
   3  -9   3   52.09    3.10
   3  -9   3   51.69    3.20
  -3  -9  -3   49.60    2.70
  -3  -9  -3   51.69    3.30
   3   9   4   11.00    1.60
  -3   9  -4    9.00    1.40
   3   9   4    9.90    1.70
  -3   9  -4   13.80    2.30
   3   9   4    8.60    1.90
  -3  -9  -4   10.20    1.70
   3  -9   4   12.70    2.20
   3  -9   4    8.70    1.80
   3   9   5   11.10    2.20
  -3   9  -5    7.60    2.00
   3   9   5   10.60    2.00
   3   9   5   12.80    2.00
  -3  -9  -5   14.10    2.40
   3  -9   5   10.70    2.00
   3  -9   5   10.60    2.10
   3   9   6    1.50    1.00
  -3   9  -6    1.00    1.40
  -3   9  -6   -1.20    2.40
   3   9   6    0.60    1.90
   3   9   6    0.90    2.40
   3   9   6    0.60    1.50
   3   9   6    2.50    1.70
   3  -9   6    0.70    1.70
   3  -9   6    5.00    2.50
   3   9   7   -1.00    1.90
  -3   9  -7   -3.10    1.90
   3   9   7    1.30    1.00
   3   9   7    2.20    2.80
   3   9   7   -0.80    1.80
   3   9   7    1.20    2.10
   3  -9   7    2.30    1.80
   3  10  -8   38.60    3.30
  -3  10   8   41.50    4.30
  -3  10   8   49.70    3.90
   3  10  -8   44.00    3.70
  -3 -10   8   46.50    4.60
  -3 -10   8   43.90    3.80
   3 -10  -8   40.70    4.30
   3  10  -7   31.60    3.00
  -3  10   7   28.50    2.90
   3  10  -7   30.80    2.30
  -3  10   7   22.60    2.70
   3 -10  -7   27.50    3.00
  -3 -10   7   34.80    2.90
  -3 -10   7   25.20    3.00
  -3  10   6    0.60    1.90
  -3  10   6   -0.30    1.20
   3  10  -6    1.40    1.80
  -3  10   6    0.50    1.50
   3 -10  -6   -2.90    1.80
  -3 -10   6   -0.80    2.10
  -3 -10   6    0.60    1.90
  -3  10   5  131.49    5.40
  -3  10   5  127.99    4.60
   3  10  -5  141.09    5.50
  -3  10   5  142.19    4.30
  -3  10   5  131.59    5.00
  -3 -10   5  140.49    4.80
   3 -10  -5  132.59    5.10
  -3 -10   5  143.79    5.40
  -3 -10   5  131.19    4.70
   3  10  -4   28.60    2.80
  -3  10   4   30.30    2.30
  -3  10   4   30.50    2.60
  -3  10   4   27.70    2.50
  -3 -10   4   29.80    2.40
  -3 -10   4   31.60    2.80
  -3 -10   4   29.20    2.10
   3 -10  -4   28.50    2.70
  -3  10   3    7.60    1.90
   3  10  -3    6.30    1.90
  -3  10   3    8.10    1.20
  -3 -10   3    5.60    1.70
   3 -10  -3    5.20    1.60
  -3 -10   3    7.90    1.20
   3 -10  -3    6.00    1.40
  -3 -10   3    8.00    1.40
  -3  10   2    8.00    1.60
   3  10  -2   10.20    1.70
  -3  10   2    8.70    1.30
   3 -10  -2    9.30    1.70
  -3 -10   2    7.90    1.20
  -3 -10   2    7.90    1.20
   3 -10  -2    8.50    1.80
  -3 -10   2    8.40    1.50
  -3  10   1   83.49    3.50
   3  10  -1   80.99    3.60
  -3  10   1   86.39    3.40
  -3 -10   1   79.59    3.30
   3 -10  -1   80.99    3.50
  -3 -10   1   81.49    3.60
   3 -10  -1   86.09    3.70
  -3 -10   1   77.59    3.20
  -3  10   0  166.48    5.40
   3  10   0  157.48    5.20
  -3  10   0  159.88    5.20
   3 -10   0  157.58    5.20
  -3 -10   0  158.08    4.80
  -3 -10   0  159.98    5.50
   3 -10   0  158.88    5.10
  -3 -10   0  157.58    5.30
  -3  10  -1   67.99    3.40
   3  10   1   65.89    3.30
  -3  10  -1   71.49    3.30
   3  10   1   66.29    3.30
   3 -10   1   67.49    3.00
  -3 -10  -1   67.99    3.10
  -3 -10  -1   64.89    3.50
   3 -10   1   60.89    3.10
  -3  10  -2   14.50    2.20
  -3  10  -2   15.80    2.00
   3  10   2   16.40    1.90
   3  10   2   16.00    1.70
  -3 -10  -2   15.30    2.10
  -3 -10  -2   17.80    2.10
   3 -10   2   16.10    2.20
   3 -10   2   15.40    2.10
  -3  10  -3   35.70    2.70
   3  10   3   42.80    2.90
   3  10   3   40.70    3.00
  -3  10  -3   37.90    2.50
   3 -10   3   39.00    3.00
  -3 -10  -3   36.60    2.90
   3 -10   3   37.30    2.60
  -3 -10  -3   36.90    3.40
  -3  10  -4  119.89    4.30
   3  10   4  119.89    4.60
   3  10   4  123.69    4.70
  -3  10  -4  124.79    5.20
   3 -10   4  117.49    4.90
  -3 -10  -4  116.79    4.80
   3 -10   4  123.59    5.00
  -3 -10  -4  122.69    5.00
   3  10   5   18.30    2.80
   3  10   5   23.50    2.80
  -3  10  -5   25.00    2.60
  -3  10  -5   23.20    2.70
   3  10   5   18.20    2.30
   3 -10   5   19.00    2.70
  -3 -10  -5   17.80    2.40
   3 -10   5   18.10    2.20
   3  10   6    2.80    2.30
   3  10   6    3.50    2.10
   3  10   6    4.10    2.00
  -3  10  -6    6.30    2.10
   3  10   6    6.10    1.30
   3  10   6    6.70    2.40
   3 -10   6    5.40    2.20
   3 -10   6    6.70    2.90
   3  10   7   -0.80    2.50
   3  10   7   -1.90    2.30
   3  10   7    0.80    2.10
   3 -10   7    4.10    2.70
   3 -10   7    2.10    2.70
  -3  11   8   -3.30    2.70
  -3  11   8   -0.10    2.10
   3  11  -8   -2.70    1.90
   3  11  -8   -1.60    2.30
  -3 -11   8    3.00    2.30
   3 -11  -8   -4.50    3.30
   3  11  -7    1.50    1.90
  -3  11   7    1.30    2.90
   3  11  -7    3.50    2.00
  -3  11   7    4.10    2.50
  -3 -11   7    4.00    2.30
   3 -11  -7    5.20    2.60
  -3 -11   7    3.20    2.60
  -3  11   6   17.60    2.50
   3  11  -6   21.20    2.00
   3  11  -6   18.80    2.30
  -3  11   6   17.70    1.80
  -3  11   6   17.50    2.50
  -3 -11   6   18.70    2.50
   3 -11  -6   17.90    3.00
  -3 -11   6   18.00    2.00
  -3  11   5    2.90    1.70
  -3  11   5    5.30    2.00
   3  11  -5    4.40    1.80
   3  11  -5    7.30    2.00
  -3 -11   5    3.80    2.00
   3 -11  -5    6.90    2.10
  -3 -11   5    5.10    1.80
  -3  11   4    0.30    2.00
   3  11  -4   -1.60    1.80
  -3  11   4   -0.50    1.50
  -3  11   4   -0.60    1.00
  -3 -11   4    1.50    2.10
   3 -11  -4    0.00    2.30
  -3 -11   4   -1.50    1.60
  -3  11   3    3.30    1.70
  -3  11   3    1.70    1.10
   3  11  -3    3.00    2.10
  -3 -11   3    4.60    1.70
  -3 -11   3    0.80    1.30
  -3 -11   3    1.90    1.40
   3 -11  -3    1.90    1.50
   3 -11  -3    3.50    1.80
  -3  11   2   -0.50    1.20
   3  11  -2    0.00    1.20
  -3  11   2    0.10    1.40
  -3 -11   2    0.00    1.40
   3 -11  -2    1.30    1.60
  -3 -11   2   -0.20    1.40
   3 -11  -2    0.20    1.70
  -3 -11   2    0.00    1.80
  -3  11   1   21.00    2.10
  -3  11   1   22.80    2.40
   3  11  -1   25.40    2.60
  -3 -11   1   23.90    2.70
  -3 -11   1   22.10    2.40
   3 -11  -1   16.80    1.90
   3 -11  -1   17.80    2.00
  -3  11   0  121.99    4.70
   3  11   0  114.59    4.60
   3  11   0  120.89    4.30
  -3  11   0  116.69    4.50
   3 -11   0  115.59    4.40
  -3 -11   0  111.99    4.00
   3 -11   0  114.69    4.70
  -3 -11   0  114.19    4.60
   3  11   1    3.50    1.50
  -3  11  -1    0.40    1.90
   3  11   1   -1.10    1.20
  -3  11  -1   -1.40    1.60
  -3 -11  -1   -0.10    1.50
   3 -11   1    2.00    1.80
  -3 -11  -1   -1.00    1.40
   3 -11   1   -1.50    1.20
   3  11   2   68.69    4.00
   3  11   2   63.99    3.60
  -3  11  -2   68.49    3.80
  -3  11  -2   76.29    3.90
  -3 -11  -2   66.49    3.40
   3 -11   2   67.99    3.60
   3 -11   2   69.09    3.70
  -3 -11  -2   74.59    3.90
   3  11   3    0.60    1.90
   3  11   3    0.70    1.80
  -3  11  -3    1.10    1.40
  -3  11  -3    0.70    1.40
   3 -11   3    3.40    1.40
  -3 -11  -3    0.50    1.80
  -3 -11  -3    1.20    2.10
   3 -11   3    0.10    1.90
   3  11   4    3.00    1.90
  -3  11  -4    2.40    2.40
  -3  11  -4   -0.90    1.10
   3  11   4    4.30    1.80
  -3 -11  -4    1.20    2.00
  -3 -11  -4   -2.50    1.80
   3 -11   4    5.80    2.50
   3 -11   4    0.80    1.70
   3  11   5    6.50    2.30
  -3  11  -5    4.90    2.60
  -3  11  -5    4.00    1.90
   3  11   5    1.30    2.60
   3  11   5    6.90    2.10
  -3 -11  -5    1.50    1.90
   3 -11   5    0.50    1.70
   3 -11   5    5.50    2.10
   3  11   6   45.40    3.60
   3  11   6   43.00    3.80
   3  11   6   47.40    3.70
  -3 -11  -6   40.40    4.80
   3 -11   6   44.70    4.10
  -3  12   7    2.40    3.40
   3  12  -7    4.60    2.20
  -3  12   7    6.30    2.60
   3  12  -7    5.60    2.40
  -3 -12   7    5.20    2.00
  -3 -12   7    3.90    2.30
  -3  12   6    4.10    2.30
   3  12  -6    0.60    2.50
  -3  12   6    1.50    1.70
   3  12  -6    5.50    2.20
   3 -12  -6    2.60    2.30
  -3 -12   6    5.40    2.40
  -3 -12   6    4.90    2.40
  -3  12   5   -1.80    1.60
  -3  12   5   -1.00    1.60
  -3  12   5    0.90    2.40
   3  12  -5   -0.50    2.10
   3  12  -5   -2.20    1.80
  -3 -12   5    2.60    2.10
   3 -12  -5    0.00    1.90
  -3 -12   5   -4.20    2.20
   3  12  -4   -5.40    1.80
  -3  12   4   -1.80    1.90
  -3  12   4    0.80    1.60
   3  12  -4   -1.10    1.70
  -3  12   4    0.70    1.30
  -3 -12   4    0.10    1.80
   3 -12  -4    1.90    2.40
  -3 -12   4    0.50    1.70
   3  12  -3   -0.10    1.50
  -3  12   3    5.80    2.00
   3  12  -3    1.70    1.70
  -3  12   3    1.90    1.40
  -3 -12   3    1.50    1.80
   3 -12  -3    5.20    1.80
   3 -12  -3    5.90    2.40
  -3 -12   3    0.40    1.20
  -3  12   2   88.99    3.80
   3  12  -2   90.09    4.20
   3  12  -2   91.29    4.60
  -3  12   2   88.39    4.40
  -3 -12   2   89.89    4.30
  -3 -12   2   86.39    3.90
   3 -12  -2   91.29    4.20
   3 -12  -2   90.19    4.60
  -3  12   1   12.70    2.00
  -3  12   1   14.20    2.00
   3  12  -1   13.20    2.30
   3  12  -1   10.40    1.80
  -3 -12   1    6.60    2.20
  -3 -12   1   10.80    2.10
   3 -12  -1   10.20    1.70
   3 -12  -1   15.60    2.10
  -3  12   0   46.50    3.10
  -3  12   0   37.30    3.40
   3  12   0   36.40    3.20
   3  12   0   37.20    3.50
   3 -12   0   36.00    3.20
   3 -12   0   37.10    3.00
  -3 -12   0   39.80    3.10
  -3 -12   0   35.80    2.90
  -3  12  -1  161.38    5.90
  -3  12  -1  174.18    6.30
   3  12   1  159.68    5.50
   3  12   1  161.38    6.10
  -3 -12  -1  163.88    5.50
  -3 -12  -1  164.88    6.00
   3 -12   1  161.38    5.90
   3 -12   1  172.78    6.10
   3  12   2    4.80    1.90
  -3  12  -2    3.40    2.20
  -3  12  -2    3.70    2.00
   3  12   2    2.70    1.90
   3 -12   2    4.50    1.90
   3 -12   2    0.10    1.80
  -3 -12  -2    6.30    2.20
  -3 -12  -2    4.20    2.10
   3  12   3   29.00    2.90
  -3  12  -3   29.10    3.40
  -3  12  -3   32.10    2.80
   3  12   3   35.00    2.70
  -3 -12  -3   25.30    2.80
   3 -12   3   26.90    3.10
   3 -12   3   25.90    3.00
  -3 -12  -3   27.30    3.20
   3  12   4    3.50    2.20
  -3  12  -4    3.40    2.90
  -3  12  -4   -0.60    1.80
   3  12   4    0.40    2.40
  -3 -12  -4   -1.30    1.80
   3 -12   4    1.30    2.30
   3 -12   4    4.10    2.00
  -3 -12  -4   -5.40    2.00
   3  12   5    2.70    2.70
   3  12   5    0.60    2.60
   3  12   5   -0.80    2.30
  -3  12  -5    2.40    2.30
  -3 -12  -5   -1.00    2.60
   3 -12   5    2.60    1.90
   3 -12   5    1.20    2.60
   3  13  -6   -3.10    2.90
   3  13  -6   -1.80    2.20
  -3  13   6   -1.60    1.80
  -3 -13   6    0.00    2.90
  -3 -13   6    3.00    3.10
   3  13  -5    2.80    2.30
  -3  13   5    5.80    2.10
  -3  13   5    6.70    2.80
   3  13  -5    3.90    2.00
  -3  13   5    3.80    2.10
  -3 -13   5    3.60    2.10
   3 -13  -5    7.70    2.30
  -3 -13   5    3.40    2.40
  -3  13   4   14.00    2.30
   3  13  -4   13.70    2.60
  -3  13   4   14.40    2.80
   3  13  -4   12.60    1.90
  -3  13   4   10.20    1.90
   3 -13  -4    9.20    2.60
  -3 -13   4   13.20    2.30
  -3 -13   4   13.20    2.10
  -3  13   3    4.80    2.40
   3  13  -3    5.50    1.60
  -3  13   3    0.70    1.70
   3  13  -3   -1.90    1.40
  -3 -13   3   -4.90    2.20
  -3 -13   3   -2.50    2.10
   3 -13  -3    1.10    1.90
   3 -13  -3    2.40    2.20
   3  13  -2   -2.60    1.80
  -3  13   2    0.80    2.00
   3  13  -2   -0.10    1.50
  -3  13   2    2.70    1.70
   3 -13  -2   -1.90    1.70
   3 -13  -2    0.60    2.20
  -3 -13   2   -1.00    1.30
  -3 -13   2   -1.60    1.70
  -3  13   1    3.80    1.80
   3  13  -1    4.70    1.90
  -3  13   1    4.80    2.40
   3  13  -1    2.70    1.60
  -3 -13   1    3.60    2.30
   3 -13  -1    2.40    1.70
   3 -13  -1    1.10    1.70
  -3 -13   1    1.90    2.00
  -3  13   0   27.80    2.90
   3  13   0   21.00    2.40
  -3  13   0   25.20    2.90
   3  13   0   21.20    2.70
  -3 -13   0   24.80    2.50
   3 -13   0   23.20    2.80
   3 -13   0   20.60    2.70
  -3 -13   0   21.10    2.50
  -3  13  -1   20.50    2.50
   3  13   1   20.00    2.70
   3  13   1   15.10    2.40
  -3  13  -1   22.20    2.70
  -3 -13  -1   17.60    2.50
  -3 -13  -1   20.40    2.40
   3 -13   1   16.80    2.10
   3 -13   1   19.90    2.70
   3  13   2    9.70    2.00
  -3  13  -2   12.50    2.70
   3  13   2    9.90    2.20
  -3  13  -2    8.30    2.20
  -3 -13  -2   11.30    2.70
  -3 -13  -2    9.30    2.20
   3 -13   2    9.70    1.90
   3 -13   2    8.50    2.60
  -3  13  -3    5.30    2.50
  -3  13  -3    2.90    1.80
   3  13   3    7.10    2.20
   3  13   3    2.40    1.90
   3 -13   3    4.60    2.00
  -3 -13  -3    2.50    2.00
   3 -13   3    3.10    2.40
  -3 -13  -3    6.60    2.90
   3  13   4    9.30    2.30
   3  13   4    7.00    3.10
  -3  13  -4    4.80    2.10
   3 -13   4    5.10    2.80
  -3 -13  -4    4.90    2.20
  -3 -13  -4    7.90    2.20
   3 -13   4    4.90    2.50
   3  13   5    8.20    2.40
   3  13   5    2.90    2.30
  -3  13  -5   10.80    2.80
  -3  13  -5    5.10    2.70
   3 -13   5    9.50    2.70
   3 -13   5    8.30    3.00
  -3 -13  -5    6.30    2.50
  -3  14   5    2.70    2.20
   3  14  -5   -2.30    2.80
  -3  14   5   -1.50    3.30
  -3 -14   5    6.40    3.10
  -3  14   4    2.70    2.00
  -3  14   4    0.00    2.20
  -3  14   4    1.90    2.10
   3  14  -4    1.00    2.20
   3  14  -4   -2.40    2.20
  -3 -14   4    1.60    2.10
  -3 -14   4   -4.50    2.80
   3 -14  -4   -0.50    2.60
   3  14  -3    7.10    2.20
  -3  14   3    7.30    2.10
  -3  14   3    8.20    2.40
   3  14  -3    1.50    2.60
   3 -14  -3    4.10    2.40
  -3 -14   3    4.30    2.40
   3 -14  -3    1.60    2.30
  -3 -14   3    5.10    2.40
   3  14  -2    4.40    1.90
  -3  14   2    1.70    2.10
  -3  14   2    6.00    2.40
   3  14  -2    2.80    2.10
   3 -14  -2    0.50    1.80
  -3 -14   2   -2.00    2.30
   3 -14  -2    4.70    2.70
  -3 -14   2    0.10    1.70
   3  14  -1   42.20    3.80
  -3  14   1   48.40    4.20
  -3  14   1   52.49    4.10
   3  14  -1   44.60    4.40
  -3 -14   1   38.20    3.00
   3 -14  -1   44.30    3.50
   3 -14  -1   40.50    3.70
  -3 -14   1   38.20    3.00
   3  14   0    1.40    2.10
   3  14   0    2.60    2.10
  -3  14   0    2.40    2.20
  -3  14   0    7.80    2.30
   3 -14   0   -0.20    2.60
  -3 -14   0    1.70    2.30
  -3 -14   0    1.80    2.40
   3 -14   0    1.30    2.60
   3  14   1    1.70    2.00
  -3  14  -1    2.10    2.30
   3  14   1    2.50    2.60
  -3  14  -1    0.60    2.30
  -3 -14  -1   -0.10    2.50
   3 -14   1    1.80    2.10
   3 -14   1    1.20    2.00
  -3 -14  -1    0.80    2.70
  -3  14  -2   11.60    2.40
   3  14   2   13.50    3.00
  -3  14  -2    4.80    2.80
   3  14   2    8.60    2.00
  -3 -14  -2    8.00    2.30
   3 -14   2    6.60    2.50
   3 -14   2    8.70    2.70
  -3 -14  -2   15.40    3.00
  -3  14  -3    4.80    2.20
   3  14   3    0.00    2.90
   3  14   3    2.30    2.50
  -3 -14  -3    5.00    2.30
   3 -14   3    9.10    2.90
  -3 -14  -3    7.00    3.40
   3 -14   3    2.30    2.50
   3  14   4   -2.70    2.90
  -3  14  -4   -1.50    1.80
  -3  14  -4   -2.10    2.80
  -3 -14  -4   -1.80    3.10
   3 -14   4    2.60    3.00
  -3 -14  -4    2.30    3.10
   3 -14   4   -7.50    3.00
  -3  15   4    6.40    2.60
   3  15  -4   -4.20    2.30
  -3  15   4    8.60    2.50
   3  15  -4    1.70    2.30
  -3  15   4    5.20    2.70
   3 -15  -4    2.40    2.90
  -3 -15   4    2.00    3.00
  -3 -15   4    3.60    3.30
  -3  15   3   10.80    2.90
   3  15  -3    9.10    2.30
   3 -15  -3   12.90    2.90
  -3 -15   3   10.10    2.30
   3  15  -2   -1.90    1.90
   3  15  -2   -0.10    2.10
  -3  15   2   -0.90    3.00
  -3  15   2   -1.60    2.80
   3 -15  -2    0.80    3.10
  -3 -15   2    0.30    2.90
  -3 -15   2   -0.20    2.80
   3 -15  -2   -1.50    1.90
   3  15  -1   50.49    4.70
  -3  15   1   38.00    4.50
  -3  15   1   49.20    5.30
   3  15  -1   45.40    3.90
   3 -15  -1   44.20    4.30
   3 -15  -1   44.30    3.90
  -3 -15   1   40.30    3.70
  -3 -15   1   51.19    3.10
  -3  15   0    1.00    3.10
  -3  15   0    2.90    2.60
   3  15   0    3.30    3.10
   3  15   0    4.30    2.00
   3 -15   0    8.60    2.20
  -3 -15   0    9.00    3.00
   3 -15   0    2.90    3.00
  -3 -15   0    5.50    2.20
  -3  15  -1    7.70    2.70
   3  15   1    7.50    2.60
  -3  15  -1    9.00    3.30
  -3 -15  -1   11.10    2.40
   3 -15   1    4.60    2.60
   3 -15   1    8.10    3.30
   3  15   2   12.20    4.10
   3  15   2   14.10    3.10
  -3  15  -2   17.40    2.90
  -3 -15  -2    8.60    2.90
   3 -15   2   12.50    2.80
  -3 -15  -2   18.20    3.50
   3 -15   2   15.60    3.30
   3  16  -1   -0.90    2.10
  -3  16   1    1.20    3.40
   3  16  -1    1.70    2.20
  -3  16   1    7.00    3.10
   3 -16  -1    2.30    2.80
  -3 -16   1    1.20    2.90
  -3 -16   1    0.60    2.30
   3 -16  -1    1.80    3.80
  -4   0  11   -0.10    3.20
  -4   0  10   18.10    2.50
  -4   0  10   12.80    1.40
  -4   0  10   15.90    2.50
   4   0  -9   -0.50    1.00
  -4   0   9   -0.30    1.50
  -4   0   9   -1.70    0.80
  -4   0   9   -0.10    1.20
  -4   0   9   -3.20    1.40
   4   0  -8   11.10    1.30
  -4   0   8   11.00    1.20
  -4   0   8   11.80    1.30
   4   0  -8    9.10    1.50
  -4   0   8   11.70    2.00
  -4   0   8    9.20    1.80
   4   0  -8   10.70    1.20
  -4   0   7    0.20    1.40
  -4   0   7   -0.50    0.70
  -4   0   7    1.20    0.90
   4   0  -7   -1.20    0.80
   4   0  -7    0.20    0.70
   4   0  -7   -2.40    1.10
  -4   0   7   -0.70    1.30
  -4   0   6   12.90    1.00
   4   0  -6   12.90    1.10
   4   0  -6   14.60    1.00
  -4   0   6   14.40    1.50
  -4   0   6   16.20    1.30
  -4   0   6   16.40    1.70
   4   0  -6   15.30    1.40
  -4   0   5   -0.30    0.40
  -4   0   5    0.00    0.70
  -4   0   5    0.50    0.90
   4   0  -5    1.30    0.70
   4   0  -5   -0.40    0.50
   4   0  -5   -1.60    0.50
  -4   0   5   -0.10    0.70
   4   0  -4    1.50    0.80
  -4   0   4    1.50    0.70
   4   0  -4    2.60    0.50
   4   0  -4    1.50    0.80
  -4   0   4    1.30    0.80
  -4   0   4    1.50    0.60
  -4   0   4    1.40    0.50
  -4   0   4    1.70    0.40
   4   0  -4    1.30    0.60
  -4   0   3    0.30    0.40
  -4   0   3   -0.40    0.40
   4   0  -3   -0.10    0.50
  -4   0   3    0.30    0.40
   4   0  -3    0.40    0.30
  -4   0   3   -0.20    0.50
   4   0  -3   -0.40    0.50
   4   0  -3    0.10    0.50
  -4   0   2  750.82   18.20
   4   0  -2  754.52   18.10
  -4   0   2  749.03   18.30
   4   0  -2  798.62   17.90
   4   0  -2  762.82   18.20
   4   0  -2  743.33   18.30
  -4   0   2  775.62   18.20
  -4   0   2  782.12   17.90
   4   0  -1    1.20    0.50
  -4   0   1   -0.30    0.40
  -4   0   1   -0.20    0.20
   4   0  -1   -0.20    0.40
  -4   0   1   -0.10    0.30
   4   0  -1   -0.30    0.20
   4   0  -1    0.10    0.40
  -4   0   1    0.00    0.50
   4   0   0   35.60    1.40
  -4   0   0   38.50    1.10
  -4   0   0   36.30    1.40
  -4   0   0   36.00    1.50
   4   0   0   34.40    1.40
   4   0   0   39.00    1.30
   4   0   0   34.00    1.10
  -4   0   0   38.30    1.20
  -4   0   0   37.90    1.00
   4   0   1    0.50    0.50
   4   0   1    0.50    0.70
   4   0   1   -0.20    0.50
   4   0   1    0.00    0.20
   4   0   1   -0.20    0.30
  -4   0  -1   -0.10    0.40
  -4   0  -1    0.00    0.60
   4   0   1    0.10    0.20
  -4   0  -1   -0.10    0.30
  -4   0  -1    0.40    0.60
   4   0   2    0.80    0.30
   4   0   2   -0.40    0.60
   4   0   2    1.20    0.50
   4   0   2    1.40    0.40
   4   0   2    1.00    0.60
  -4   0  -2    0.10    0.80
  -4   0  -2    0.70    0.40
  -4   0  -2    1.90    0.70
  -4   0  -2    0.10    0.40
   4   0   2    1.00    0.40
  -4   0  -3    1.20    0.90
   4   0   3   -0.30    0.30
   4   0   3   -0.80    0.40
   4   0   3   -0.60    0.50
   4   0   3    0.30    0.60
  -4   0  -3   -0.30    0.60
   4   0   3    0.90    0.80
   4   0   4   43.50    2.00
  -4   0  -4   46.40    1.50
   4   0   4   45.40    1.70
   4   0   4   47.60    1.60
  -4   0  -4   43.00    2.40
   4   0   4   44.00    2.40
   4   0   5   -0.80    0.50
   4   0   5    0.20    1.30
   4   0   5    0.70    0.60
   4   0   5    0.50    1.00
  -4   0  -5    1.50    1.40
   4   0   6  246.58    6.60
   4   0   6  247.88    7.50
  -4   0  -6  243.38    7.40
  -4   0  -7    1.10    2.20
   4   0   7    0.40    1.20
   4   0   7   -1.40    2.50
   4   0   7   -0.40    1.40
   4   0   8   23.00    3.10
   4   0   8   21.60    2.20
  -4   0  -8   15.20    2.40
   4   0   8   22.50    2.20
  -4   1  11    4.00    2.30
  -4  -1  11    6.40    2.70
  -4   1  10    3.30    2.20
  -4   1  10    2.40    1.40
  -4   1  10    0.00    1.00
  -4   1  10   -0.80    1.70
  -4  -1  10    3.40    2.40
  -4  -1  10    2.20    1.20
  -4  -1  10    2.70    2.30
   4   1  -9    0.20    1.20
  -4   1   9   -0.30    1.80
  -4   1   9    0.80    1.30
  -4   1   9    1.30    2.10
  -4   1   9    0.80    0.80
  -4  -1   9   -0.50    1.10
  -4  -1   9   -0.40    0.90
  -4  -1   9    0.40    1.40
  -4  -1   9   -2.40    1.70
  -4   1   8   88.19    2.90
  -4   1   8   91.59    4.30
  -4   1   8   87.09    3.70
  -4   1   8   88.59    3.30
   4   1  -8   93.19    3.00
   4   1  -8   88.09    3.20
  -4  -1   8   90.19    4.10
  -4  -1   8   90.69    3.10
   4  -1  -8   84.29    3.40
  -4  -1   8   88.89    3.00
  -4  -1   8   87.79    3.80
  -4   1   7   45.10    2.70
  -4   1   7   44.40    1.80
   4   1  -7   47.00    2.40
  -4   1   7   46.80    2.00
   4   1  -7   48.80    2.00
  -4   1   7   44.70    2.50
   4  -1  -7   44.80    2.40
  -4  -1   7   46.10    2.10
  -4  -1   7   43.30    2.50
  -4  -1   7   44.60    2.20
  -4  -1   7   45.60    1.80
  -4   1   6    1.00    0.90
   4   1  -6    1.30    0.80
  -4   1   6    0.10    0.40
  -4   1   6   -0.20    0.90
  -4   1   6   -0.20    0.90
   4   1  -6    0.80    0.60
  -4  -1   6   -0.30    0.80
   4  -1  -6   -0.50    1.10
  -4  -1   6    0.90    0.70
   4  -1  -6   -0.10    0.40
   4   1  -5   12.90    1.20
  -4   1   5   12.30    1.20
   4   1  -5   14.00    1.20
  -4   1   5   13.10    1.30
   4   1  -5   13.10    1.10
  -4  -1   5   15.20    1.30
  -4  -1   5   14.80    0.90
   4  -1  -5   13.40    0.80
  -4  -1   5   13.20    1.30
   4  -1  -5   14.30    0.70
  -4  -1   5   13.00    1.60
  -4  -1   5   12.00    1.30
   4  -1  -5   15.10    1.20
   4   1  -4   46.40    2.10
  -4   1   4   49.40    2.00
  -4   1   4   50.49    2.20
   4   1  -4   49.99    1.80
   4   1  -4   49.00    2.00
  -4   1   4   51.69    1.90
   4   1  -4   51.29    1.80
   4  -1  -4   49.80    2.10
  -4  -1   4   49.40    2.10
  -4  -1   4   50.19    1.70
   4  -1  -4   52.89    1.80
   4  -1  -4   49.90    2.00
  -4  -1   4   49.80    1.50
  -4  -1   4   48.70    1.80
  -4  -1   4   47.70    1.90
   4  -1  -4   53.19    1.50
   4  -1  -4   51.69    1.50
   4   1  -3  253.17    6.60
  -4   1   3  251.27    6.30
  -4   1   3  245.38    6.50
   4   1  -3  257.17    6.40
   4   1  -3  252.67    6.40
  -4   1   3  254.57    6.20
  -4   1   3  254.97    6.60
   4   1  -3  254.97    6.50
  -4  -1   3  263.27    6.20
   4  -1  -3  255.97    6.20
   4  -1  -3  250.17    6.60
   4  -1  -3  250.67    6.30
   4  -1  -3  247.48    6.50
  -4  -1   3  247.08    6.50
  -4  -1   3  256.17    6.20
  -4  -1   3  261.37    6.00
  -4  -1   3  248.58    6.60
  -4   1   2  316.17    7.70
   4   1  -2  312.97    7.80
   4   1  -2  313.97    7.80
  -4   1   2  318.77    7.80
   4   1  -2  308.47    7.90
  -4   1   2  310.87    7.90
  -4   1   2  316.77    7.60
  -4  -1   2  313.87    7.90
  -4  -1   2  303.57    7.80
   4  -1  -2  320.07    7.60
   4  -1  -2  309.37    7.70
  -4  -1   2  313.27    7.80
   4  -1  -2  306.77    7.90
   4  -1  -2  312.97    7.80
  -4   1   1    2.10    0.50
   4   1  -1    1.80    0.50
   4   1  -1    2.30    0.20
   4   1  -1    2.60    0.60
  -4   1   1    2.50    0.40
  -4   1   1    3.80    0.60
   4   1  -1    2.50    0.40
  -4   1   1    2.80    0.40
   4  -1  -1    2.30    0.60
  -4  -1   1    2.60    0.20
  -4  -1   1    2.20    0.20
   4  -1  -1    2.30    0.40
  -4  -1   1    2.40    0.60
   4  -1  -1    3.00    0.60
  -4  -1   1    2.20    0.40
   4  -1  -1    2.20    0.40
  -4  -1   1    3.10    0.60
  -4   1   0   94.59    2.80
   4   1   0   96.69    2.50
  -4   1   0   81.29    2.30
  -4   1   0   98.89    2.30
  -4   1   0  101.29    2.90
   4   1   0   96.59    2.80
   4   1   0   92.59    2.50
   4   1   0   92.79    2.80
  -4   1   0   98.69    2.60
   4  -1   0   96.19    2.80
  -4  -1   0   95.79    2.50
  -4  -1   0   95.29    2.30
  -4  -1   0   92.59    2.90
  -4  -1   0   94.89    2.80
   4  -1   0   99.09    2.80
  -4  -1   0   95.19    2.50
   4  -1   0   95.29    2.60
   4   1   1   75.39    2.00
  -4   1  -1   77.89    2.10
   4   1   1   76.09    2.60
   4   1   1   75.39    2.10
  -4   1  -1   77.89    2.30
   4   1   1   77.29    2.20
   4   1   1   76.49    2.40
  -4   1  -1   75.89    2.30
  -4   1  -1   76.09    2.60
  -4  -1  -1   78.19    2.10
  -4  -1  -1   76.49    2.30
  -4  -1  -1   79.19    2.30
   4  -1   1   78.29    2.30
  -4  -1  -1   78.59    2.10
  -4  -1  -1   78.09    2.60
   4  -1   1   75.19    2.50
   4  -1   1   78.69    2.30
   4   1   2   58.79    1.80
  -4   1  -2   57.19    1.60
   4   1   2   54.99    2.20
  -4   1  -2   55.49    1.70
   4   1   2   58.69    1.70
   4   1   2   58.59    1.90
  -4   1  -2   56.59    2.10
  -4   1  -2   58.49    1.90
   4   1   2   56.89    1.70
  -4   1  -2   57.89    2.20
   4   1   2   56.89    2.00
  -4  -1  -2   59.89    2.20
   4  -1   2   55.59    2.00
  -4  -1  -2   57.79    1.70
   4  -1   2   57.39    1.60
  -4  -1  -2   57.09    2.10
   4  -1   2   55.99    1.90
   4  -1   2   52.99    2.20
  -4  -1  -2   58.49    1.90
   4   1   3  194.38    5.00
   4   1   3  186.28    5.00
   4   1   3  188.08    5.30
  -4   1  -3  189.38    4.80
   4   1   3  193.48    5.00
   4   1   3  190.48    4.90
  -4   1  -3  187.08    4.80
  -4  -1  -3  192.38    5.00
   4  -1   3  187.38    4.90
   4  -1   3  187.38    4.90
  -4  -1  -3  191.98    5.40
   4   1   4  126.89    3.90
  -4   1  -4  121.79    4.20
   4   1   4  132.29    3.60
   4   1   4  129.69    4.20
  -4   1  -4  129.39    3.40
   4   1   4  134.49    3.90
   4   1   4  127.19    3.60
  -4   1  -4  126.29    3.70
   4  -1   4  128.39    4.30
  -4  -1  -4  128.89    3.60
   4  -1   4  130.49    3.80
   4  -1   4  123.89    3.40
   4  -1   4  129.89    3.70
  -4  -1  -4  132.09    4.20
   4   1   5   47.20    2.80
  -4   1  -5   42.60    2.20
   4   1   5   47.70    1.80
  -4   1  -5   45.80    2.70
   4   1   5   48.30    2.10
   4   1   5   47.50    2.80
   4   1   5   46.70    1.70
   4   1   5   45.90    2.10
   4  -1   5   45.70    2.60
  -4  -1  -5   47.80    2.40
   4  -1   5   47.70    2.00
   4  -1   5   48.20    2.30
   4   1   6   70.99    3.40
   4   1   6   75.69    2.90
  -4   1  -6   69.09    3.40
   4   1   6   70.89    3.40
  -4  -1  -6   74.09    3.40
   4  -1   6   73.99    3.50
   4  -1   6   71.09    2.60
   4  -1   6   69.09    3.30
   4   1   7   38.60    3.20
   4   1   7   35.50    3.00
  -4   1  -7   39.00    3.10
   4   1   7   37.20    2.20
   4  -1   7   36.10    3.10
   4  -1   7   30.50    3.00
   4  -1   7   34.60    2.10
  -4  -1  -7   30.80    3.30
   4   1   8    9.70    3.20
   4   1   8    4.10    1.40
  -4   1  -8    6.00    2.80
   4   1   8    6.50    1.90
   4  -1   8    2.40    2.30
  -4  -1  -8    7.80    2.80
   4  -1   8    7.70    2.30
   4  -1   8    5.10    1.30
  -4   2  10   10.60    2.60
  -4   2  10   14.40    3.10
  -4   2  10   10.30    1.20
   4   2 -10   10.90    2.00
  -4  -2  10   14.60    1.50
  -4  -2  10   15.70    2.40
  -4  -2  10   12.60    2.70
  -4   2   9   34.90    3.00
  -4   2   9   35.20    2.10
   4   2  -9   28.60    2.40
  -4   2   9   38.00    3.30
  -4  -2   9   38.00    3.20
  -4  -2   9   31.50    2.00
  -4  -2   9   34.60    2.20
  -4  -2   9   31.30    2.60
  -4   2   8    1.30    1.20
  -4   2   8    1.40    1.20
  -4   2   8    0.10    0.80
   4   2  -8    2.30    1.20
  -4   2   8    2.20    1.50
   4   2  -8    0.70    1.20
  -4  -2   8   -1.80    1.40
  -4  -2   8    1.00    0.90
  -4  -2   8    1.00    1.10
  -4  -2   8    4.40    1.60
  -4  -2   8    3.20    1.70
  -4   2   7   42.50    2.00
  -4   2   7   46.00    2.90
  -4   2   7   40.20    2.40
  -4   2   7   41.20    1.70
   4   2  -7   44.20    2.30
   4   2  -7   42.30    2.00
  -4  -2   7   40.60    2.00
  -4  -2   7   44.20    2.70
  -4  -2   7   42.40    1.80
  -4  -2   7   40.20    2.70
  -4  -2   7   35.30    2.00
   4   2  -6    7.00    1.10
   4   2  -6    4.30    0.80
  -4   2   6    3.00    1.30
  -4   2   6    3.10    1.10
   4  -2  -6    4.90    1.10
  -4  -2   6    6.10    1.00
  -4  -2   6    5.90    1.30
  -4  -2   6    3.50    1.00
  -4   2   5   61.39    2.40
  -4   2   5   61.69    2.60
   4   2  -5   64.19    2.20
   4   2  -5   61.39    2.30
   4  -2  -5   63.99    2.30
  -4  -2   5   63.79    2.30
  -4  -2   5   62.19    2.20
  -4  -2   5   61.59    2.30
  -4  -2   5   62.49    1.90
  -4  -2   5   64.09    2.60
   4  -2  -5   58.89    2.30
   4   2  -4   75.49    2.50
  -4   2   4   76.99    2.70
   4   2  -4   78.29    2.70
   4   2  -4   74.79    2.60
  -4   2   4   76.19    2.50
   4   2  -4   79.99    2.50
  -4   2   4   79.49    2.60
  -4  -2   4   77.99    2.40
   4  -2  -4   76.69    2.50
  -4  -2   4   79.49    2.40
  -4  -2   4   78.89    2.60
  -4  -2   4   80.59    2.90
   4  -2  -4   72.79    2.00
   4  -2  -4   73.39    2.80
  -4  -2   4   78.59    2.10
   4  -2  -4   74.59    2.60
   4   2  -3    3.80    0.70
  -4   2   3    3.70    0.70
  -4   2   3    3.30    0.50
   4   2  -3    4.30    0.70
  -4   2   3    3.70    0.60
   4   2  -3    3.70    0.70
  -4   2   3    3.90    0.60
   4   2  -3    2.60    0.50
   4  -2  -3    3.40    0.70
  -4  -2   3    2.90    0.50
  -4  -2   3    3.00    0.40
   4  -2  -3    4.00    0.50
   4  -2  -3    3.90    0.60
  -4  -2   3    2.80    0.60
   4  -2  -3    3.70    0.60
  -4  -2   3    3.00    0.60
  -4  -2   3    2.80    0.30
   4   2  -2  121.89    3.50
   4   2  -2  121.89    3.40
  -4   2   2  121.89    3.30
  -4   2   2  125.39    3.40
  -4   2   2  121.89    3.50
   4   2  -2  124.39    3.50
  -4   2   2  123.19    3.30
  -4  -2   2  127.19    2.90
  -4  -2   2  120.49    2.90
   4  -2  -2  123.39    3.50
  -4  -2   2  122.49    3.40
   4  -2  -2  122.89    3.30
  -4  -2   2  119.79    3.50
  -4  -2   2  119.69    3.50
   4  -2  -2  125.49    3.40
   4  -2  -2  123.79    3.30
   4   2  -1    0.00    0.50
   4   2  -1   -0.10    0.30
  -4   2   1    0.10    0.40
  -4   2   1   -0.10    0.40
   4   2  -1   -0.30    0.50
  -4   2   1    0.10    0.30
  -4   2   1   -0.20    0.50
  -4   2   1    0.30    0.40
   4  -2  -1   -0.40    0.30
  -4  -2   1   -0.10    0.40
  -4  -2   1    0.20    0.60
  -4  -2   1   -0.70    0.40
   4  -2  -1   -0.60    0.50
   4  -2  -1    0.00    0.40
   4   2   0  563.54   13.50
   4   2   0  572.94   13.40
  -4   2   0  558.04   13.70
   4   2   0  554.34   13.80
  -4   2   0  568.64   13.80
   4   2   0  583.04   13.20
   4   2   0  560.64   13.70
  -4   2   0  572.94   13.30
  -4   2   0  587.14   13.30
  -4   2   0  557.34   13.60
   4   2   0  567.84   13.40
  -4  -2   0  571.84   13.80
   4  -2   0  550.74   13.70
   4  -2   0  582.54   13.60
  -4  -2   0  550.74   13.70
   4  -2   0  560.74   13.80
  -4  -2   0  565.44   13.50
   4   2   1   96.09    2.70
   4   2   1   93.39    2.90
   4   2   1   95.49    2.70
  -4   2  -1   94.19    2.60
   4   2   1   95.79    2.70
   4   2   1   93.99    3.00
  -4   2  -1   85.39    2.30
  -4   2  -1   97.69    3.00
  -4   2  -1   97.09    2.90
  -4   2  -1   97.09    2.80
   4   2   1   94.79    2.50
   4  -2   1   92.89    3.00
   4  -2   1   94.59    2.80
  -4  -2  -1   96.79    3.00
  -4  -2  -1   97.49    2.70
  -4  -2  -1   95.59    2.80
   4  -2   1   95.09    2.80
   4  -2   1   99.19    2.30
   4   2   2   92.89    2.80
   4   2   2   88.39    3.10
   4   2   2   98.29    2.80
  -4   2  -2   93.49    2.60
  -4   2  -2   94.99    2.50
   4   2   2   96.09    2.80
   4   2   2   93.19    2.90
   4   2   2   96.09    2.60
  -4   2  -2   98.29    3.20
  -4   2  -2   95.79    2.70
   4   2   2   96.09    2.90
  -4   2  -2   91.39    2.90
   4  -2   2   84.59    2.90
   4  -2   2   96.89    2.70
  -4  -2  -2   94.19    2.90
  -4  -2  -2   96.19    3.10
   4  -2   2   97.49    3.00
   4  -2   2   95.39    2.50
   4   2   3  198.58    5.20
  -4   2  -3  198.58    5.00
   4   2   3  196.58    5.00
  -4   2  -3  183.38    5.80
   4   2   3  199.88    5.20
  -4   2  -3  198.58    5.00
   4   2   3  197.68    5.40
   4   2   3  195.38    5.20
  -4  -2  -3  202.38    5.20
   4  -2   3  200.88    5.00
   4  -2   3  178.58    5.80
  -4  -2  -3  197.88    5.60
   4  -2   3  198.28    5.00
   4   2   4   76.79    2.50
   4   2   4   72.89    2.90
  -4   2  -4   75.59    2.10
   4   2   4   76.99    2.70
  -4   2  -4   75.29    3.20
  -4   2  -4   78.49    2.60
   4   2   4   74.59    2.30
   4   2   4   73.79    2.90
  -4  -2  -4   71.69    3.20
   4  -2   4   77.09    2.50
  -4  -2  -4   73.19    2.40
   4  -2   4   75.09    3.30
   4  -2   4   76.59    2.20
   4   2   5  115.99    3.30
  -4   2  -5  112.49    4.10
   4   2   5  113.19    4.20
   4   2   5  114.79    3.50
  -4   2  -5  108.29    3.80
   4   2   5  117.09    3.80
   4   2   5  113.49    3.40
  -4  -2  -5  113.19    4.30
   4  -2   5  117.89    3.50
   4  -2   5  119.59    3.60
   4  -2   5  113.19    4.30
  -4   2  -6   10.50    2.10
   4   2   6   10.00    1.90
   4   2   6    9.70    1.20
   4   2   6    9.90    1.90
   4   2   6    9.90    1.00
   4   2   6    8.60    1.00
  -4  -2  -6    9.10    2.00
   4  -2   6   12.10    1.70
   4  -2   6    8.50    1.00
   4  -2   6   10.30    2.10
   4   2   7   30.00    2.90
   4   2   7   27.40    1.80
   4   2   7   34.30    3.30
  -4   2  -7   34.50    3.20
  -4  -2  -7   30.20    3.10
   4  -2   7   32.40    3.50
   4  -2   7   33.80    2.60
   4  -2   7   32.10    1.90
   4   2   8    2.30    1.40
  -4   2  -8    3.90    1.90
   4   2   8    5.20    2.80
   4   2   8    5.50    2.10
   4  -2   8    4.30    2.20
   4  -2   8    1.80    2.50
  -4  -2  -8   -1.40    2.50
  -4   3  10    6.40    1.70
   4   3 -10    4.60    1.90
  -4   3  10    4.90    1.10
  -4   3  10    6.50    2.30
  -4   3  10    6.50    2.20
  -4  -3  10   10.10    2.80
  -4  -3  10    9.00    1.50
  -4  -3  10    5.80    2.40
  -4   3   9    6.20    1.80
   4   3  -9    4.70    1.80
  -4   3   9    9.50    1.30
  -4   3   9    7.20    2.30
  -4   3   9    6.70    1.50
  -4  -3   9    7.70    2.10
  -4  -3   9    5.40    1.10
  -4  -3   9    6.40    1.20
  -4  -3   9    6.80    2.40
  -4   3   8    3.20    2.00
  -4   3   8    2.50    1.40
   4   3  -8    2.20    1.70
  -4   3   8    1.00    1.70
   4   3  -8    4.40    1.60
  -4   3   8    3.10    0.70
  -4  -3   8    3.40    1.60
  -4  -3   8    1.30    1.80
  -4  -3   8    2.50    0.70
  -4  -3   8    2.30    1.10
   4   3  -7   37.80    2.20
   4   3  -7   30.90    2.00
  -4   3   7   30.20    2.60
  -4   3   7   34.30    1.70
  -4   3   7   37.90    2.60
  -4  -3   7   33.70    1.60
  -4  -3   7   35.90    2.60
  -4  -3   7   35.00    2.40
  -4  -3   7   31.20    1.80
  -4  -3   7   34.00    2.80
   4   3  -6  127.59    3.80
  -4   3   6  121.99    4.30
   4   3  -6  125.29    3.90
  -4   3   6  129.09    4.00
   4  -3  -6  117.89    4.10
  -4  -3   6  119.59    3.90
  -4  -3   6  120.59    4.20
  -4  -3   6  127.29    3.80
   4   3  -5   98.79    3.00
  -4   3   5   91.99    3.50
  -4   3   5   91.79    3.20
   4   3  -5   90.19    3.10
   4   3  -5   92.79    2.60
   4   3  -5   98.19    3.10
  -4  -3   5   92.79    2.50
  -4  -3   5   95.59    3.00
  -4  -3   5   91.59    3.00
   4  -3  -5   84.49    3.10
  -4  -3   5   89.29    2.90
  -4  -3   5   90.99    3.30
   4   3  -4  862.81   20.80
   4   3  -4  888.91   20.40
  -4   3   4  815.72   20.80
   4   3  -4  865.51   20.80
  -4   3   4  864.41   21.00
  -4   3   4  904.61   20.30
  -4   3   4  879.61   21.10
   4   3  -4  885.51   20.90
   4   3  -4  898.21   20.60
   4  -3  -4  846.12   21.40
  -4  -3   4  848.72   21.10
  -4  -3   4  881.31   20.90
   4  -3  -4  883.51   20.90
  -4  -3   4  878.21   20.60
   4  -3  -4  806.92   20.90
  -4  -3   4  878.71   20.40
  -4   3   3  117.89    3.10
   4   3  -3  118.09    3.00
   4   3  -3  114.89    3.40
  -4   3   3  118.39    3.50
   4   3  -3  117.19    3.40
   4   3  -3  120.59    2.90
   4   3  -3  108.69    3.50
  -4   3   3  117.19    3.50
  -4   3   3  114.99    3.30
   4   3  -3  115.49    3.50
  -4  -3   3  109.49    3.40
  -4  -3   3  116.89    3.00
   4  -3  -3  114.29    3.40
   4  -3  -3  114.39    3.30
  -4  -3   3  115.39    3.60
   4  -3  -3  113.49    3.50
   4  -3  -3  116.29    3.10
  -4   3   2  130.39    3.50
   4   3  -2  133.49    3.70
  -4   3   2  134.29    3.70
   4   3  -2  127.59    3.20
  -4   3   2  129.09    3.60
   4   3  -2  131.09    3.70
  -4   3   2  132.09    3.80
   4   3  -2  132.19    3.80
   4   3  -2  127.69    3.10
   4   3  -2  131.09    3.80
  -4   3   2  126.19    3.60
   4  -3  -2  128.89    3.60
  -4  -3   2  128.59    3.70
  -4  -3   2  127.19    3.70
  -4  -3   2  132.79    3.20
   4  -3  -2  131.69    3.50
   4  -3  -2  125.79    3.70
  -4   3   1   17.50    1.00
   4   3  -1   18.00    1.00
  -4   3   1   17.40    1.10
   4   3  -1   18.90    1.20
   4   3  -1   18.20    1.10
  -4   3   1   17.70    0.90
  -4   3   1   18.00    0.90
  -4   3   1   16.80    1.00
   4  -3  -1   15.40    1.10
  -4  -3   1   18.00    0.60
   4  -3  -1   17.70    1.00
  -4  -3   1   16.70    1.00
   4  -3  -1   16.80    1.10
  -4  -3   1   17.80    1.00
  -4  -3   1   18.50    1.30
  -4   3   0   23.50    1.20
   4   3   0   22.30    1.20
  -4   3   0   21.60    1.30
  -4   3   0   22.80    0.90
   4   3   0   23.80    1.10
   4   3   0   24.00    0.90
   4   3   0   24.60    1.40
   4   3   0   22.30    0.70
  -4   3   0   20.60    1.30
   4   3   0   22.30    0.90
   4  -3   0   21.10    1.30
   4  -3   0   21.90    1.20
  -4  -3   0   24.10    1.50
  -4  -3   0   25.80    1.30
  -4  -3   0   23.40    1.30
   4  -3   0   22.90    1.20
   4  -3   0   21.00    0.90
  -4   3  -1  109.79    3.30
   4   3   1  113.29    3.10
   4   3   1  105.29    3.30
   4   3   1  113.09    3.10
   4   3   1  112.99    2.90
  -4   3  -1  113.39    3.40
   4   3   1  113.39    3.40
  -4   3  -1  109.39    2.90
   4   3   1  110.69    3.10
  -4   3  -1  112.89    3.20
   4  -3   1  114.39    2.90
  -4  -3  -1  112.39    3.40
   4  -3   1  112.69    3.30
   4  -3   1  104.29    3.40
   4  -3   1  111.89    3.20
  -4  -3  -1  111.29    3.30
  -4  -3  -1  114.09    3.20
   4   3   2   42.00    1.80
  -4   3  -2   45.90    1.70
   4   3   2   41.10    1.90
  -4   3  -2   42.60    1.40
  -4   3  -2   43.40    1.70
   4   3   2   43.30    1.80
   4   3   2   40.10    1.60
  -4   3  -2   41.90    2.30
  -4   3  -2   41.50    2.40
   4   3   2   42.70    1.40
   4   3   2   36.40    2.00
   4  -3   2   44.10    1.40
  -4  -3  -2   43.80    1.70
   4  -3   2   42.00    1.90
  -4  -3  -2   42.60    1.90
  -4  -3  -2   42.90    2.10
   4  -3   2   42.90    1.70
  -4   3  -3  113.99    3.90
  -4   3  -3  121.39    3.30
   4   3   3  121.19    3.70
   4   3   3  122.09    3.60
   4   3   3  118.59    3.60
   4   3   3  117.29    3.20
   4   3   3  112.89    3.60
  -4   3  -3  117.79    3.30
   4  -3   3  117.99    3.30
  -4  -3  -3  119.79    3.60
   4  -3   3  118.39    3.30
   4  -3   3  119.09    3.90
  -4  -3  -3  107.59    3.80
   4   3   4   -0.30    1.00
  -4   3  -4    0.40    1.20
   4   3   4    0.60    1.20
   4   3   4    1.30    1.10
   4   3   4   -0.40    0.50
   4   3   4    2.20    1.00
  -4   3  -4    1.40    0.80
  -4   3  -4   -0.60    0.50
  -4  -3  -4   -0.60    0.80
  -4  -3  -4   -0.60    1.10
   4  -3   4    0.20    0.70
   4  -3   4    0.20    0.50
   4  -3   4   -1.80    1.20
  -4   3  -5  133.29    4.70
   4   3   5  122.59    3.90
   4   3   5  132.79    3.80
   4   3   5  130.99    4.50
   4   3   5  132.19    3.80
  -4   3  -5  122.59    4.10
  -4  -3  -5  126.69    4.30
   4  -3   5  132.69    4.00
   4  -3   5  133.99    4.80
  -4   3  -6    1.30    1.70
   4   3   6    1.60    1.50
   4   3   6    2.70    1.60
   4   3   6    3.10    0.80
   4   3   6    4.90    1.20
   4   3   6    1.00    0.90
  -4  -3  -6    3.30    1.70
   4  -3   6    1.00    1.50
   4   3   7   81.39    3.20
   4   3   7   77.99    4.70
   4   3   7   73.99    4.00
  -4   3  -7   78.39    4.00
   4  -3   7   76.09    3.80
   4  -3   7   77.49    3.80
  -4  -3  -7   78.09    4.10
  -4   3  -8    4.10    2.90
   4   3   8    3.80    1.10
   4   3   8    2.40    2.30
   4   3   8    1.40    2.40
   4  -3   8    2.90    1.90
  -4  -3  -8    0.60    2.60
   4  -3   8    2.60    2.30
  -4   4  10    3.70    1.00
  -4   4  10    3.80    1.80
  -4   4  10    6.10    2.20
  -4   4  10    3.80    2.10
   4   4 -10   -0.30    1.90
  -4  -4  10    3.30    1.20
  -4  -4  10    6.40    2.30
  -4  -4  10    6.00    2.30
  -4   4   9    1.80    1.70
  -4   4   9    5.20    2.60
  -4   4   9    4.80    2.40
   4   4  -9    0.80    1.80
  -4   4   9    2.70    1.20
  -4  -4   9    3.80    1.10
  -4  -4   9    1.00    2.10
  -4  -4   9    2.30    1.10
  -4  -4   9    0.80    1.60
   4   4  -8    3.50    1.80
  -4   4   8    3.20    1.60
  -4   4   8    2.10    1.40
   4   4  -8    1.00    1.30
  -4   4   8    0.10    1.00
  -4   4   8    0.50    1.20
  -4  -4   8    2.50    1.00
  -4  -4   8    1.80    1.30
  -4  -4   8    3.00    0.80
  -4  -4   8    3.00    1.40
   4   4  -7   -0.80    1.10
   4   4  -7   -0.30    1.40
  -4   4   7    2.70    1.40
  -4   4   7   -0.90    1.20
  -4  -4   7    1.00    0.60
   4  -4  -7    0.00    1.60
  -4  -4   7    1.80    1.00
  -4  -4   7    1.60    1.00
  -4  -4   7    0.00    1.20
  -4   4   6    1.40    1.00
  -4   4   6    0.20    1.10
   4   4  -6   -0.20    1.20
   4   4  -6    0.60    1.10
  -4  -4   6    2.50    1.00
   4  -4  -6   -1.50    1.40
  -4  -4   6    1.50    1.10
  -4  -4   6    0.30    0.50
  -4  -4   6    0.80    1.10
   4   4  -5   70.99    2.90
   4   4  -5   77.89    2.80
   4   4  -5   71.89    2.70
   4   4  -5   71.29    2.20
  -4   4   5   71.69    3.00
  -4  -4   5   75.09    2.50
  -4  -4   5   72.49    3.10
   4  -4  -5   73.39    2.90
  -4  -4   5   63.49    2.70
  -4  -4   5   73.19    2.70
  -4   4   4  703.83   17.20
  -4   4   4  618.14   17.60
   4   4  -4  712.73   17.10
   4   4  -4  711.83   16.80
   4   4  -4  672.33   17.00
  -4   4   4  735.73   16.50
   4   4  -4  710.93   16.50
   4  -4  -4  729.33   17.10
   4  -4  -4  702.23   16.50
  -4  -4   4  665.73   17.00
  -4  -4   4  729.83   16.80
  -4  -4   4  711.73   17.10
   4   4  -3  121.49    3.80
   4   4  -3  126.79    3.90
   4   4  -3  126.99    3.90
  -4   4   3  133.69    3.90
  -4   4   3  128.39    3.90
   4   4  -3  131.49    3.90
  -4   4   3  129.89    3.90
   4   4  -3  129.89    3.20
  -4   4   3  124.89    3.70
   4   4  -3  132.29    3.40
  -4   4   3  135.19    3.50
   4  -4  -3  123.99    3.90
   4  -4  -3  134.19    3.50
  -4  -4   3  131.79    3.40
   4  -4  -3  133.09    3.80
  -4  -4   3  125.39    3.90
  -4  -4   3  126.59    3.80
   4   4  -2    0.40    0.60
  -4   4   2   -0.40    0.60
   4   4  -2    0.10    0.60
  -4   4   2   -1.30    0.60
  -4   4   2   -0.20    0.60
  -4   4   2   -0.30    0.60
   4   4  -2   -0.30    0.40
   4   4  -2   -0.80    0.60
   4   4  -2   -1.30    0.60
  -4   4   2    0.00    0.50
  -4  -4   2    0.60    0.70
   4  -4  -2    1.40    0.50
  -4  -4   2    0.20    0.40
   4  -4  -2    0.30    0.60
  -4  -4   2   -0.40    0.50
   4  -4  -2    0.30    0.80
   4   4  -1    1.30    0.60
  -4   4   1    3.90    0.70
  -4   4   1    2.10    0.70
   4   4  -1    1.60    0.80
  -4   4   1    1.60    0.60
  -4   4   1    2.50    0.60
   4   4  -1    2.90    0.40
   4   4  -1    2.60    0.60
  -4   4   1    2.50    0.50
   4  -4  -1    1.80    1.10
  -4  -4   1    2.10    0.50
  -4  -4   1    1.30    0.70
   4  -4  -1    3.50    0.60
  -4  -4   1    3.30    0.70
  -4  -4   1    2.20    0.40
   4  -4  -1    2.70    0.60
   4   4   0   18.20    1.50
  -4   4   0   23.20    1.10
   4   4   0   23.90    1.30
  -4   4   0   21.00    1.30
   4   4   0   23.40    1.00
   4   4   0   21.30    1.20
  -4   4   0   21.80    1.30
  -4   4   0   22.30    1.30
  -4  -4   0   23.70    1.30
   4  -4   0   23.50    1.30
   4  -4   0   22.10    1.20
  -4  -4   0   22.60    1.30
  -4  -4   0   21.60    0.90
   4  -4   0   20.30    1.20
   4  -4   0   23.20    1.10
  -4  -4   0   22.40    1.40
  -4   4  -1  127.49    3.90
   4   4   1  120.99    3.60
  -4   4  -1  114.39    3.60
  -4   4  -1  122.89    3.30
   4   4   1  115.99    3.70
   4   4   1  121.79    3.70
   4   4   1  123.99    3.40
  -4   4  -1  127.09    3.60
   4  -4   1  120.49    3.60
  -4  -4  -1  122.39    3.60
   4  -4   1  122.89    3.60
   4  -4   1  126.09    3.30
  -4  -4  -1  123.79    3.40
  -4  -4  -1  122.29    3.70
  -4  -4  -1  127.79    3.80
   4  -4   1  117.59    3.70
   4   4   2   15.00    1.50
  -4   4  -2   13.50    1.60
   4   4   2   12.70    1.30
   4   4   2   14.60    1.20
   4   4   2   14.00    1.30
  -4   4  -2   16.90    1.30
  -4   4  -2   14.00    1.00
   4   4   2   12.10    0.80
  -4  -4  -2   12.00    1.40
   4  -4   2   15.70    0.90
   4  -4   2   14.80    1.20
  -4  -4  -2   14.00    1.20
  -4  -4  -2   14.40    1.50
   4   4   3    2.30    1.10
  -4   4  -3    2.20    0.90
  -4   4  -3    1.60    1.30
  -4   4  -3    0.30    0.80
   4   4   3    1.30    1.00
   4   4   3    1.10    1.00
  -4  -4  -3    1.30    0.90
   4  -4   3    2.00    0.80
   4  -4   3    0.90    1.10
   4  -4   3    1.60    0.70
   4   4   4   19.10    1.50
   4   4   4   20.70    1.60
   4   4   4   20.40    1.90
   4   4   4   19.80    1.20
  -4   4  -4   21.10    1.90
  -4   4  -4   23.90    1.20
  -4   4  -4   19.40    1.70
   4  -4   4   19.60    1.60
   4  -4   4   21.40    2.30
  -4  -4  -4   20.80    1.60
  -4  -4  -4   20.30    2.00
   4  -4   4   21.30    1.30
  -4   4  -5   35.10    2.50
   4   4   5   28.90    2.40
   4   4   5   27.80    2.60
   4   4   5   32.00    2.00
  -4   4  -5   32.20    1.10
  -4   4  -5   29.70    2.30
   4   4   5   32.20    2.20
   4   4   5   33.60    1.70
   4  -4   5   31.90    2.10
  -4  -4  -5   31.60    2.60
   4  -4   5   33.90    2.70
   4   4   6  115.39    4.40
  -4   4  -6  111.69    4.80
   4   4   6  111.69    3.80
   4   4   6  110.69    3.50
   4   4   6  110.59    4.60
   4   4   6  104.69    4.00
   4  -4   6  116.19    5.00
  -4  -4  -6  106.49    4.20
   4   4   7   17.30    1.80
   4   4   7   14.70    1.90
  -4   4  -7   16.10    2.60
   4   4   7   15.50    2.60
   4   4   7   18.30    2.00
  -4  -4  -7   14.50    2.10
   4  -4   7   17.80    2.70
   4  -4   7   16.30    1.80
   4   4   8    5.30    1.40
  -4   4  -8    5.60    2.60
   4   4   8    5.00    2.60
   4   4   8    5.80    3.00
   4  -4   8    5.90    1.80
  -4  -4  -8    9.40    2.70
   4  -4   8    2.90    3.20
  -4   5  10    3.60    1.30
  -4   5  10    4.90    3.20
   4   5 -10    3.90    2.20
  -4   5  10    4.20    1.90
  -4   5  10    8.10    2.40
  -4  -5  10    7.10    2.90
  -4  -5  10    4.10    2.40
   4   5  -9   14.40    2.10
  -4   5   9   16.70    2.30
  -4   5   9   16.60    2.50
  -4   5   9   17.30    1.70
  -4   5   9   15.70    2.10
  -4  -5   9   15.00    1.60
  -4  -5   9   20.00    2.80
  -4  -5   9   18.60    2.10
  -4   5   8   18.90    2.30
  -4   5   8   13.70    1.90
   4   5  -8   14.30    1.70
   4  -5  -8   17.00    2.70
  -4  -5   8   14.70    2.50
  -4  -5   8   18.60    2.00
  -4  -5   8   17.20    1.70
   4   5  -7    6.10    1.50
  -4   5   7    8.90    1.90
   4   5  -7    5.20    1.80
  -4   5   7    8.40    1.50
   4  -5  -7    7.30    1.50
  -4  -5   7    7.50    1.30
  -4  -5   7    8.00    1.90
  -4  -5   7    8.50    1.20
   4   5  -6   23.10    2.30
   4   5  -6   20.90    2.10
  -4   5   6   19.90    2.00
  -4   5   6   26.00    2.20
  -4  -5   6   24.50    1.80
  -4  -5   6   22.00    2.40
   4  -5  -6   21.50    1.90
  -4  -5   6   19.60    1.60
  -4   5   5    8.20    1.30
   4   5  -5   10.50    1.40
   4   5  -5    8.20    0.80
  -4   5   5    9.70    1.30
   4   5  -5    8.80    1.40
  -4  -5   5    9.60    1.10
   4  -5  -5    8.90    1.30
  -4  -5   5    7.60    0.90
  -4  -5   5    7.50    1.20
   4   5  -4    9.90    1.10
   4   5  -4   10.00    1.10
  -4   5   4   10.70    0.90
   4   5  -4   11.60    1.40
  -4   5   4   11.60    1.40
   4   5  -4   11.40    0.80
   4  -5  -4   12.50    0.90
  -4  -5   4   10.80    1.20
  -4  -5   4   10.90    1.30
   4  -5  -4    9.60    1.10
  -4  -5   4    9.50    0.90
  -4   5   3   63.79    2.50
  -4   5   3   69.69    2.50
  -4   5   3   63.69    2.50
   4   5  -3   64.99    2.10
   4   5  -3   59.69    2.50
   4   5  -3   66.89    1.80
  -4   5   3   70.29    2.20
   4   5  -3   70.39    2.60
   4  -5  -3   67.69    2.10
  -4  -5   3   65.39    2.60
  -4  -5   3   65.19    2.50
  -4  -5   3   68.39    2.10
   4  -5  -3   64.99    2.40
   4   5  -2  194.68    5.60
  -4   5   2  187.78    5.40
  -4   5   2  200.68    5.60
   4   5  -2  209.18    5.60
   4   5  -2  194.58    5.50
  -4   5   2  209.58    5.60
  -4   5   2  210.08    5.40
  -4   5   2  205.28    5.60
   4   5  -2  214.88    5.10
   4   5  -2  192.18    5.50
   4  -5  -2  189.98    5.60
   4  -5  -2  205.68    5.50
  -4  -5   2  208.08    5.60
   4  -5  -2  202.68    5.40
  -4  -5   2  207.98    5.60
  -4  -5   2  211.88    5.10
  -4   5   1   53.89    2.10
  -4   5   1   55.29    2.20
   4   5  -1   50.39    2.20
   4   5  -1   50.39    2.00
   4   5  -1   51.49    2.10
  -4   5   1   52.29    2.10
  -4   5   1   53.99    2.00
   4   5  -1   56.99    2.10
   4   5  -1   51.59    1.60
  -4  -5   1   56.79    2.20
   4  -5  -1   54.09    2.00
   4  -5  -1   55.89    2.00
   4  -5  -1   50.99    2.00
  -4  -5   1   55.59    1.60
   4  -5  -1   53.99    2.10
  -4  -5   1   53.69    2.20
   4   5   0  188.08    5.30
   4   5   0  191.08    5.30
  -4   5   0  191.38    5.30
   4   5   0  196.58    5.50
  -4   5   0  180.38    5.20
  -4   5   0  191.48    5.40
  -4   5   0  193.58    5.10
   4   5   0  202.98    5.00
   4  -5   0  203.88    5.20
   4  -5   0  195.98    5.30
  -4  -5   0  202.48    5.00
  -4  -5   0  197.28    5.30
  -4  -5   0  199.88    5.50
  -4  -5   0  199.38    5.40
   4  -5   0  179.78    5.30
   4  -5   0  189.48    5.40
   4   5   1   36.20    2.20
   4   5   1   32.00    1.50
   4   5   1   27.00    1.70
  -4   5  -1   32.30    1.50
  -4   5  -1   33.00    1.70
  -4  -5  -1   31.00    1.70
  -4  -5  -1   31.90    1.40
  -4  -5  -1   32.40    1.70
  -4  -5  -1   34.10    1.70
   4  -5   1   34.00    1.70
   4  -5   1   31.80    1.40
   4  -5   1   30.70    1.70
  -4   5  -2  113.69    3.40
  -4   5  -2  112.69    3.30
   4   5   2  111.99    3.50
  -4   5  -2  112.19    3.80
   4   5   2  109.19    3.70
   4  -5   2  109.19    3.40
   4  -5   2  113.39    3.30
  -4  -5  -2  115.59    3.60
   4  -5   2  111.99    3.80
  -4  -5  -2  116.09    3.70
  -4  -5  -2  114.59    3.70
   4   5   3  115.49    3.90
  -4   5  -3  124.09    3.60
   4   5   3  122.29    3.90
   4   5   3  106.99    3.50
  -4   5  -3  120.69    3.60
  -4   5  -3  114.99    4.20
  -4  -5  -3  119.49    4.00
   4  -5   3  116.89    3.50
  -4  -5  -3  126.29    4.00
   4  -5   3  124.59    3.60
   4  -5   3  122.59    4.00
   4   5   4    2.20    1.60
  -4   5  -4    2.00    1.10
  -4   5  -4    0.60    1.40
  -4   5  -4   -0.40    0.80
   4   5   4   -1.00    0.80
   4   5   4    0.60    0.70
   4  -5   4    0.20    1.40
  -4  -5  -4    0.20    1.00
  -4  -5  -4    0.10    1.50
   4  -5   4   -1.00    0.90
   4   5   5    5.40    1.30
  -4   5  -5    2.40    1.70
  -4   5  -5    7.10    1.90
   4   5   5    4.20    1.30
  -4   5  -5    2.50    0.80
   4   5   5    3.30    0.80
  -4   5  -5    3.60    0.70
   4  -5   5    5.30    1.20
  -4  -5  -5    2.00    1.80
   4  -5   5    2.00    1.60
  -4   5  -6    5.00    1.80
   4   5   6    3.90    1.00
   4   5   6    3.90    2.00
   4   5   6    4.90    2.10
   4  -5   6    4.10    1.70
  -4  -5  -6    1.10    2.20
   4  -5   6    4.60    1.60
   4   5   7    5.90    2.00
   4   5   7   -2.80    1.50
   4   5   7    1.10    1.00
  -4   5  -7    1.30    2.40
   4   5   7    1.40    2.50
   4  -5   7    0.50    1.80
   4  -5   7    2.90    1.90
  -4  -5  -7    1.30    2.30
   4   5   8   10.20    1.30
   4   5   8    9.90    2.40
  -4   5  -8   11.80    2.90
   4   5   8   12.70    2.80
   4  -5   8   14.40    2.40
   4  -5   8    8.10    2.70
  -4  -5  -8   11.20    2.70
  -4   6  10    3.40    2.40
   4   6 -10    2.90    2.50
  -4   6  10    7.50    3.50
  -4  -6  10    7.90    2.70
  -4  -6  10    5.60    2.40
  -4   6   9    0.70    1.40
  -4   6   9    1.60    1.00
   4   6  -9   -1.90    2.10
  -4   6   9   -2.20    1.80
  -4   6   9   -1.80    1.70
  -4  -6   9   -0.40    1.90
  -4  -6   9    1.10    1.30
  -4  -6   9    0.10    2.10
  -4   6   8    3.00    2.10
  -4   6   8    4.50    1.60
   4   6  -8    4.90    1.50
   4  -6  -8    3.30    2.40
  -4  -6   8    3.40    2.00
  -4  -6   8    5.80    2.00
  -4   6   7   36.70    2.70
   4   6  -7   34.40    2.60
  -4   6   7   35.00    2.60
  -4  -6   7   32.50    2.70
  -4  -6   7   38.20    2.70
   4  -6  -7   40.70    2.70
   4   6  -6    2.30    1.40
  -4   6   6    3.30    1.30
  -4   6   6    6.10    1.70
  -4  -6   6    5.10    1.40
  -4  -6   6    2.70    1.10
   4  -6  -6    2.10    1.80
   4   6  -5  118.69    4.10
  -4   6   5  114.39    3.00
  -4   6   5  117.09    4.10
  -4   6   5  112.79    3.90
   4  -6  -5  116.99    4.10
  -4  -6   5  115.49    4.30
  -4  -6   5  121.09    3.70
  -4   6   4    4.00    0.70
  -4   6   4    4.40    1.30
   4   6  -4    4.40    1.00
  -4   6   4    4.90    1.20
   4   6  -4    3.30    0.60
   4   6  -4    3.40    1.00
   4  -6  -4    3.60    1.30
  -4  -6   4    3.40    1.10
   4  -6  -4    4.00    0.80
  -4  -6   4    3.90    1.00
  -4   6   3  171.38    5.20
   4   6  -3  168.68    5.20
  -4   6   3  170.28    4.50
   4   6  -3  171.18    4.20
   4   6  -3  168.88    4.50
   4  -6  -3  162.88    4.90
  -4  -6   3  163.98    5.10
  -4  -6   3  165.88    4.40
   4  -6  -3  163.78    4.60
  -4   6   2    7.50    1.00
  -4   6   2    8.40    1.00
   4   6  -2    8.30    0.80
  -4   6   2    7.20    0.90
  -4  -6   2    7.00    0.80
   4  -6  -2    7.20    1.00
  -4   6   1   77.09    3.20
   4   6  -1   82.69    2.40
  -4   6   1   80.69    2.90
  -4   6   1   86.89    2.90
  -4  -6   1   80.89    2.40
   4  -6  -1   86.29    3.20
   4  -6  -1   83.89    2.90
  -4  -6   1   84.89    2.90
   4  -6  -1   73.89    2.80
  -4   6   0   32.40    1.70
  -4   6   0   32.20    1.70
   4   6   0   32.60    1.50
  -4   6   0   35.10    1.80
   4   6   0   29.30    1.80
  -4  -6   0   34.60    1.70
  -4  -6   0   34.90    1.40
   4  -6   0   33.10    1.70
   4  -6   0   39.10    2.30
  -4   6  -1   42.80    2.00
   4   6   1   35.80    1.70
  -4   6  -1   41.70    1.70
  -4   6  -1   42.30    2.00
  -4  -6  -1   41.60    1.70
   4  -6   1   43.50    1.90
   4  -6   1   45.40    2.10
  -4  -6  -1   39.60    2.60
   4  -6   1   40.70    2.10
  -4  -6  -1   42.10    2.10
   4   6   2  121.49    4.00
  -4   6  -2  127.09    3.80
  -4   6  -2  123.59    4.20
  -4   6  -2  127.69    3.90
  -4  -6  -2  128.09    3.80
  -4  -6  -2  126.09    4.50
  -4  -6  -2  128.69    4.10
   4  -6   2  120.89    3.90
  -4  -6  -2  134.49    4.30
   4  -6   2  130.49    4.20
   4  -6   2  127.79    3.80
  -4   6  -3    5.50    1.00
  -4   6  -3    5.50    1.20
  -4   6  -3    5.90    1.50
   4  -6   3    5.00    1.10
  -4  -6  -3    5.50    1.10
  -4  -6  -3    5.60    1.40
   4  -6   3    5.70    1.00
  -4  -6  -3    6.50    1.40
   4  -6   3    5.40    1.50
   4   6   4    7.70    1.40
   4   6   4    7.00    0.80
  -4   6  -4    5.00    1.30
  -4   6  -4    8.70    1.00
  -4   6  -4    9.60    1.50
  -4   6  -4    6.20    1.00
   4   6   4    9.90    1.60
   4  -6   4    8.30    1.20
  -4  -6  -4    5.00    1.50
   4  -6   4    5.40    1.40
   4   6   5   15.70    2.10
   4   6   5   17.50    1.80
  -4   6  -5   17.40    1.40
  -4   6  -5   13.90    1.60
   4   6   5   16.30    1.40
  -4   6  -5   16.00    2.20
   4   6   5   16.60    2.00
   4  -6   5   17.10    2.30
  -4  -6  -5   14.80    1.70
   4   6   6  155.48    4.70
  -4   6  -6  157.38    5.70
   4   6   6  161.38    5.30
   4   6   6  163.38    5.60
   4   6   6  151.28    5.40
   4  -6   6  150.88    5.90
  -4  -6  -6  156.48    5.20
   4  -6   6  153.78    4.90
   4   6   7    9.50    2.00
   4   6   7   14.00    1.40
   4   6   7   11.70    2.50
  -4   6  -7   11.40    2.00
   4   6   7   13.80    2.70
   4  -6   7   10.70    1.60
  -4  -6  -7    9.80    2.40
   4  -6   7   14.40    3.10
   4   6   8   39.50    4.00
  -4   6  -8   25.30    3.50
   4  -6   8   34.80    3.10
  -4  -6  -8   31.40    3.40
   4  -6   8   32.40    3.40
  -4   7  10    2.50    1.30
  -4   7  10    3.00    2.20
  -4   7  10    7.50    2.70
  -4   7  10    5.20    2.50
  -4  -7  10    3.60    2.50
  -4  -7  10    6.30    2.30
  -4   7   9   -1.10    2.60
  -4   7   9    4.50    2.30
   4   7  -9    0.40    2.40
  -4  -7   9   -0.10    1.70
  -4  -7   9   -0.60    1.90
  -4   7   8    2.40    1.40
  -4   7   8    2.30    1.90
   4   7  -8    4.60    1.70
   4  -7  -8    7.90    2.20
  -4  -7   8    2.70    2.00
  -4  -7   8    6.00    1.30
  -4  -7   8    2.40    1.90
   4   7  -7    3.80    1.50
  -4   7   7    6.40    2.00
  -4   7   7    5.00    1.90
  -4  -7   7    3.50    1.90
  -4  -7   7    6.30    1.60
  -4  -7   7    6.30    1.70
   4  -7  -7    6.40    2.00
   4   7  -6   38.90    2.90
  -4   7   6   36.00    2.20
  -4   7   6   38.20    2.60
  -4  -7   6   39.20    2.20
  -4  -7   6   41.50    3.10
  -4  -7   6   38.40    2.30
   4  -7  -6   36.90    2.80
  -4   7   5    7.90    1.70
  -4   7   5    6.30    1.50
  -4   7   5    5.20    0.80
   4   7  -5    8.40    1.70
  -4  -7   5    6.40    1.00
  -4  -7   5    5.50    1.40
   4  -7  -5    7.30    1.60
   4   7  -4    3.90    0.70
  -4   7   4    3.90    1.20
  -4   7   4    3.70    1.00
   4   7  -4    3.90    1.30
  -4   7   4    2.40    0.80
   4   7  -4    3.60    1.20
   4  -7  -4    2.60    0.90
  -4  -7   4    4.20    1.00
   4  -7  -4    6.90    1.50
  -4  -7   4    2.90    1.10
  -4  -7   4    4.00    1.10
  -4   7   3   26.00    1.60
   4   7  -3   26.20    1.90
  -4   7   3   24.70    2.00
   4   7  -3   25.60    1.60
  -4   7   3   22.60    2.00
  -4  -7   3   22.50    1.70
   4  -7  -3   23.70    1.70
  -4  -7   3   26.00    2.10
  -4  -7   3   27.20    1.50
   4  -7  -3   23.10    1.80
  -4   7   2   54.09    2.30
   4   7  -2   50.19    2.60
   4   7  -2   52.19    2.00
  -4   7   2   50.89    2.30
  -4  -7   2   53.29    2.00
  -4  -7   2   49.99    2.30
   4  -7  -2   49.10    2.20
   4  -7  -2   46.80    2.20
  -4  -7   2   52.99    2.60
  -4   7   1    0.10    1.00
  -4   7   1   -2.00    0.90
  -4   7   1   -0.50    0.70
   4   7  -1   -0.20    0.60
   4   7  -1    0.00    0.80
  -4  -7   1   -0.10    0.80
   4  -7  -1   -1.40    0.70
  -4  -7   1    0.90    1.00
  -4  -7   1    1.60    0.60
   4  -7  -1   -0.60    0.90
  -4   7   0   10.20    1.30
   4   7   0    9.30    1.30
  -4   7   0    9.70    1.30
  -4   7   0    8.80    1.30
   4   7   0   11.40    1.10
   4  -7   0   11.50    1.50
  -4  -7   0   10.30    0.90
  -4  -7   0    9.10    1.30
   4  -7   0   10.20    1.20
  -4  -7   0    9.40    1.40
   4   7   1    1.40    0.90
  -4   7  -1   -0.70    1.00
   4   7   1    0.60    0.90
  -4   7  -1    1.80    1.00
   4  -7   1    0.60    0.70
  -4  -7  -1    0.50    0.90
   4  -7   1   -0.30    1.00
  -4  -7  -1    3.50    1.10
  -4  -7  -1    0.70    1.00
  -4   7  -2   37.60    2.40
  -4   7  -2   34.50    2.00
  -4   7  -2   37.40    2.10
   4   7   2   35.20    2.30
   4  -7   2   40.20    2.50
  -4  -7  -2   36.70    2.40
   4  -7   2   37.00    1.90
  -4  -7  -2   33.40    2.30
  -4   7  -3   13.00    1.30
  -4   7  -3   11.90    1.60
  -4   7  -3    9.20    1.40
  -4  -7  -3   10.80    1.70
  -4  -7  -3   10.40    1.50
  -4  -7  -3    7.90    1.20
   4  -7   3    8.80    1.10
  -4  -7  -3    6.90    1.40
   4  -7   3   11.60    1.40
   4  -7   3   10.80    1.60
  -4   7  -4   77.99    2.80
   4   7   4   77.99    2.60
  -4   7  -4   74.19    3.90
   4   7   4   75.29    3.60
   4   7   4   75.29    3.40
  -4   7  -4   72.99    2.90
   4   7   4   76.89    3.20
  -4  -7  -4   76.99    3.30
   4  -7   4   72.59    3.70
   4   7   5    4.40    1.70
   4   7   5    4.80    0.80
  -4   7  -5    1.00    1.90
  -4   7  -5    5.60    2.50
   4   7   5    5.40    1.90
   4   7   5    4.90    1.50
  -4   7  -5    6.60    1.10
  -4  -7  -5    5.50    2.00
   4  -7   5    9.10    2.20
   4  -7   5    2.80    1.40
   4   7   6   11.50    2.40
   4   7   6   10.40    2.10
  -4   7  -6   11.70    2.70
   4   7   6   10.70    1.30
   4   7   6   12.40    2.00
   4  -7   6   12.20    2.20
  -4  -7  -6   11.90    2.40
   4  -7   6   13.40    2.00
   4   7   7   -0.10    2.20
   4   7   7   -1.20    2.70
   4   7   7    1.10    2.00
   4   7   7    0.80    1.20
  -4   7  -7   -0.50    2.40
   4  -7   7    2.60    1.90
   4  -7   7   -1.50    2.20
  -4  -7  -7    2.70    2.50
   4   8  -9    7.90    2.80
  -4   8   9    5.00    2.80
  -4   8   9    1.70    1.70
   4  -8  -9    8.90    3.70
  -4  -8   9    7.30    2.50
  -4  -8   9    6.60    2.60
  -4   8   8    5.80    2.00
  -4   8   8    9.40    2.50
   4   8  -8    6.50    2.00
   4  -8  -8    5.30    2.10
  -4  -8   8    4.20    1.80
  -4  -8   8    5.80    2.20
  -4  -8   8    6.30    2.40
  -4   8   7   22.20    2.40
  -4   8   7   22.30    2.50
   4   8  -7   23.20    2.20
   4  -8  -7   18.30    2.10
  -4  -8   7   18.80    2.20
  -4  -8   7   18.90    2.30
  -4  -8   7   19.30    1.90
   4   8  -6   10.80    2.00
  -4   8   6   12.50    1.80
  -4   8   6   10.80    1.10
  -4   8   6   10.20    1.20
  -4   8   6   12.90    1.70
  -4  -8   6   11.70    2.00
   4  -8  -6   11.20    1.90
  -4  -8   6   13.60    1.90
  -4  -8   6    9.30    1.90
  -4   8   5    8.10    0.90
   4   8  -5    7.00    1.50
  -4   8   5    7.20    1.60
  -4   8   5    5.80    1.20
  -4  -8   5    6.40    1.20
  -4  -8   5    9.60    1.80
   4  -8  -5    4.60    1.50
  -4  -8   5    5.10    1.40
  -4   8   4    8.40    1.10
  -4   8   4    9.80    1.50
   4   8  -4   11.80    1.70
  -4   8   4    9.90    1.50
   4  -8  -4    9.90    1.20
   4  -8  -4    7.40    1.50
  -4  -8   4    7.80    1.20
  -4  -8   4    8.80    1.50
  -4  -8   4    7.60    1.40
  -4   8   3   16.90    1.70
  -4   8   3   19.10    1.70
   4   8  -3   16.00    1.70
   4   8  -3   16.70    1.80
  -4   8   3   15.50    1.80
   4  -8  -3   16.40    1.70
   4  -8  -3   13.60    1.50
  -4  -8   3   17.30    1.80
  -4  -8   3   18.00    2.10
  -4  -8   3   19.10    1.60
   4   8  -2   15.80    1.80
  -4   8   2   17.20    1.60
  -4   8   2   16.60    1.50
   4   8  -2   17.50    1.40
   4  -8  -2   17.80    1.60
  -4  -8   2   16.80    1.50
   4  -8  -2   14.60    1.60
  -4  -8   2   16.50    2.00
  -4  -8   2   14.40    1.60
  -4   8   1  126.69    4.20
  -4   8   1  134.79    4.10
   4   8  -1  131.09    4.40
   4   8  -1  135.39    3.90
   4  -8  -1  133.29    4.30
  -4  -8   1  129.69    4.40
  -4  -8   1  127.99    4.50
  -4  -8   1  131.69    3.80
   4  -8  -1  115.89    4.50
   4   8   0    2.30    1.20
   4   8   0    4.30    1.10
  -4   8   0    3.20    0.90
  -4   8   0    2.30    1.10
   4  -8   0    4.00    1.30
   4  -8   0    3.90    1.50
  -4  -8   0    2.60    0.80
  -4  -8   0    1.90    1.10
  -4  -8   0    1.10    1.30
  -4   8  -1  130.19    4.50
  -4   8  -1  126.89    4.10
   4   8   1  122.19    4.40
   4  -8   1  134.89    4.10
  -4  -8  -1  125.89    4.50
  -4  -8  -1  132.59    4.60
   4  -8   1  129.69    4.50
  -4  -8  -1  133.09    4.10
   4   8   2    7.30    1.30
  -4   8  -2   11.80    1.70
  -4   8  -2    9.40    1.30
  -4  -8  -2    7.40    1.30
   4  -8   2    9.10    1.40
   4  -8   2    7.40    1.50
  -4  -8  -2    9.90    1.40
  -4  -8  -2    6.90    1.40
   4   8   3    7.90    1.50
  -4   8  -3    6.00    1.20
   4  -8   3    8.60    1.80
  -4  -8  -3    7.70    1.20
  -4  -8  -3    8.10    1.60
  -4  -8  -3    7.50    1.60
  -4   8  -4   72.19    4.00
  -4   8  -4   70.49    3.00
   4   8   4   71.19    3.40
   4   8   4   73.29    3.60
   4   8   4   60.59    3.40
   4  -8   4   71.39    3.10
   4  -8   4   71.29    3.60
  -4  -8  -4   71.49    4.10
   4   8   5    1.00    1.40
   4   8   5   -1.10    1.00
  -4   8  -5   -0.40    1.40
   4   8   5   -2.10    1.30
   4   8   5   -0.10    1.80
  -4   8  -5    1.80    2.00
   4   8   5    0.70    1.90
   4  -8   5   -0.10    1.60
   4  -8   5    2.80    2.20
   4   8   6   16.00    2.20
   4   8   6   16.50    2.60
  -4   8  -6   17.50    2.90
   4   8   6   15.10    1.50
   4   8   6   12.70    2.30
   4  -8   6   13.50    1.90
   4  -8   6   17.50    3.10
   4   8   7    4.60    2.60
   4   8   7    4.30    2.40
  -4   8  -7    5.70    3.00
   4   8   7    3.90    1.40
   4   8   7    4.10    2.90
   4   8   7    5.40    2.50
   4  -8   7   -0.50    2.10
  -4   9   9   -1.80    2.60
  -4   9   9    3.90    2.70
   4   9  -9    4.50    2.90
  -4  -9   9   -0.80    2.50
   4  -9  -9    4.20    3.50
   4   9  -8   -0.50    2.00
  -4   9   8    3.90    2.10
  -4   9   8    6.00    2.50
   4  -9  -8    1.20    2.20
  -4  -9   8    1.80    2.50
  -4  -9   8    3.00    2.50
  -4  -9   8   -0.40    1.60
  -4   9   7    3.50    1.70
   4   9  -7    7.20    2.10
  -4   9   7    6.00    1.40
  -4  -9   7    6.30    2.10
  -4  -9   7    6.80    2.20
   4  -9  -7    9.00    2.40
  -4  -9   7    6.90    1.50
  -4   9   6   93.29    3.00
  -4   9   6   97.19    4.40
  -4   9   6   88.79    4.70
  -4   9   6   89.49    3.10
   4   9  -6   95.49    4.40
  -4  -9   6   95.29    4.10
   4  -9  -6   96.39    4.20
  -4  -9   6   91.19    3.70
  -4  -9   6   97.09    4.30
  -4   9   5   16.40    1.60
  -4   9   5   15.20    1.90
   4   9  -5   19.30    2.30
  -4   9   5   16.30    1.90
   4  -9  -5   13.20    1.80
  -4  -9   5   17.60    1.70
  -4  -9   5   21.90    2.00
  -4  -9   5   16.60    1.90
  -4   9   4    2.70    1.60
   4   9  -4    5.10    1.60
  -4   9   4    6.50    1.20
  -4   9   4    2.90    1.20
   4  -9  -4    4.90    1.50
  -4  -9   4    4.30    1.50
   4  -9  -4    3.20    1.30
  -4  -9   4    7.00    1.40
  -4  -9   4    4.80    1.20
  -4   9   3   20.30    2.10
  -4   9   3   17.60    2.00
  -4   9   3   15.50    1.70
   4   9  -3   18.00    2.00
   4  -9  -3   15.80    1.70
  -4  -9   3   15.00    1.90
  -4  -9   3   15.70    1.80
  -4  -9   3   17.70    1.90
  -4   9   2   72.79    3.20
   4   9  -2   68.59    2.90
   4   9  -2   74.39    3.30
  -4   9   2   73.79    3.00
   4  -9  -2   76.99    3.40
  -4  -9   2   74.19    2.70
  -4  -9   2   70.89    3.20
   4  -9  -2   70.89    3.00
  -4  -9   2   69.69    3.10
  -4   9   1    2.30    1.20
   4   9  -1    1.80    1.40
  -4   9   1    2.20    1.10
   4   9  -1    4.50    1.60
  -4  -9   1    2.70    1.50
   4  -9  -1    3.90    1.40
  -4  -9   1    4.10    1.20
   4  -9  -1    4.80    1.10
  -4  -9   1    2.80    1.00
  -4   9   0  105.59    3.90
  -4   9   0  108.19    4.10
   4   9   0  108.99    4.20
  -4  -9   0  117.99    3.70
   4  -9   0  117.59    4.10
   4  -9   0  115.89    4.20
  -4  -9   0  112.79    4.30
  -4  -9   0  114.89    4.30
  -4   9  -1    9.30    1.30
  -4   9  -1   12.80    1.70
   4   9   1   13.30    1.60
  -4  -9  -1   13.70    1.50
  -4  -9  -1   15.90    1.80
   4  -9   1   10.70    1.70
   4  -9   1   11.40    1.60
  -4  -9  -1   13.10    1.80
   4   9   2   -0.30    1.20
  -4   9  -2    2.50    1.70
  -4   9  -2    1.30    1.30
  -4  -9  -2    0.60    1.30
   4  -9   2   -0.60    1.30
   4  -9   2    1.00    1.60
  -4  -9  -2    0.20    1.30
  -4  -9  -2    0.00    1.50
  -4   9  -3   17.30    1.90
  -4   9  -3   11.80    1.70
   4   9   3   14.90    2.10
   4   9   3   13.90    1.90
  -4  -9  -3   19.70    2.10
   4  -9   3   12.80    1.60
   4  -9   3   14.10    2.10
  -4  -9  -3   17.70    2.30
  -4   9  -4   61.99    2.80
   4   9   4   59.59    3.70
   4   9   4   58.39    3.30
  -4   9  -4   59.99    3.60
   4   9   4   52.89    3.40
  -4  -9  -4   61.39    3.60
   4  -9   4   63.89    3.20
   4  -9   4   64.09    3.80
   4   9   5   30.30    2.60
   4   9   5   30.70    2.50
   4   9   5   32.20    1.90
   4   9   5   27.90    3.20
  -4   9  -5   34.90    3.90
   4   9   5   35.90    3.40
   4  -9   5   30.70    2.90
   4  -9   5   33.00    3.10
   4   9   6   -1.30    2.40
   4   9   6   -3.70    2.80
   4   9   6    0.50    2.40
   4   9   6    1.40    0.90
   4   9   6   -0.40    2.40
  -4   9  -6   -0.80    2.50
   4  -9   6   -1.30    2.40
   4  -9   6   -0.90    2.50
   4   9   7   14.70    3.00
   4   9   7   14.60    2.70
   4   9   7   17.50    3.10
   4   9   7   13.20    1.80
   4   9   7   16.00    3.20
   4  -9   7   16.50    3.30
   4  -9   7   16.20    3.50
   4  10  -8   -2.60    1.90
  -4  10   8    1.60    2.80
  -4  10   8    0.10    2.00
  -4 -10   8   -2.20    2.00
   4 -10  -8   -0.20    2.90
  -4 -10   8   -0.40    2.50
  -4  10   7   20.00    2.30
  -4  10   7   17.50    2.30
   4  10  -7   19.40    2.30
  -4 -10   7   14.60    2.20
  -4 -10   7   18.20    2.20
  -4 -10   7   18.20    2.10
   4 -10  -7   17.80    3.00
  -4  10   6    4.50    1.20
  -4  10   6    6.00    2.10
  -4  10   6    4.50    2.10
   4  10  -6    2.20    2.20
  -4 -10   6    8.40    2.10
  -4 -10   6    4.10    1.80
   4 -10  -6    4.20    2.60
  -4 -10   6    0.30    2.00
  -4  10   5  116.29    4.80
   4  10  -5  125.09    4.80
  -4  10   5  114.79    3.90
  -4  10   5  119.29    4.80
  -4 -10   5  113.99    4.30
   4 -10  -5  119.89    4.80
  -4 -10   5  117.09    4.80
  -4 -10   5  114.39    4.90
  -4  10   4   -1.60    1.50
   4  10  -4   -1.80    2.00
  -4  10   4    0.40    1.10
  -4 -10   4   -1.00    1.40
  -4 -10   4   -0.30    1.40
   4 -10  -4    1.00    1.40
  -4 -10   4    0.10    1.40
  -4  10   3  102.79    4.30
  -4  10   3  106.69    3.90
   4  10  -3  117.09    4.70
  -4 -10   3  108.69    4.30
   4 -10  -3  107.99    4.40
  -4 -10   3  111.09    4.70
  -4 -10   3  110.49    3.70
   4 -10  -3  118.49    4.50
  -4  10   2   12.10    1.50
   4  10  -2   13.60    1.60
  -4  10   2   13.80    1.70
  -4 -10   2   12.00    1.60
  -4 -10   2   12.10    1.40
   4 -10  -2    9.90    2.00
  -4 -10   2   12.50    1.80
   4 -10  -2   14.60    1.90
  -4  10   1    2.10    1.20
  -4  10   1    3.80    1.50
   4  10  -1    3.90    1.80
  -4 -10   1    5.30    1.50
   4 -10  -1    3.80    1.30
  -4 -10   1    3.90    1.20
  -4 -10   1    2.90    1.40
   4 -10  -1    5.50    1.80
   4  10   0    9.00    1.50
  -4  10   0   10.20    1.70
  -4  10   0    9.50    1.50
   4 -10   0   11.00    1.80
  -4 -10   0   12.20    1.80
   4 -10   0   10.70    1.60
  -4 -10   0   10.30    1.50
  -4 -10   0   11.40    1.60
  -4  10  -1    2.10    1.70
  -4  10  -1    1.10    1.30
   4  10   1    2.00    1.50
  -4 -10  -1   -1.00    1.70
  -4 -10  -1    2.20    1.50
  -4 -10  -1    2.40    1.70
   4 -10   1    0.20    1.30
   4 -10   1    3.10    1.40
  -4  10  -2    6.60    1.80
   4  10   2    6.70    1.50
  -4  10  -2    5.10    1.20
   4  10   2    6.50    1.80
  -4 -10  -2    7.20    1.50
  -4 -10  -2    4.10    1.80
   4 -10   2    3.30    1.90
   4 -10   2    3.10    1.50
  -4  10  -3    2.50    1.70
   4  10   3   -3.20    1.50
   4  10   3   -1.30    1.70
  -4  10  -3   -2.10    1.70
   4 -10   3    2.90    1.80
   4 -10   3   -0.40    1.50
  -4 -10  -3    2.40    2.20
  -4 -10  -3    2.20    1.60
  -4  10  -4   13.00    1.60
   4  10   4   13.70    2.20
   4  10   4   14.00    2.20
  -4  10  -4   11.00    1.80
  -4 -10  -4   16.30    2.10
   4 -10   4   12.90    2.20
   4 -10   4   11.60    2.30
  -4  10  -5   19.30    2.10
   4  10   5   17.30    2.80
   4  10   5   20.90    3.10
   4  10   5   23.10    2.40
  -4  10  -5   17.50    2.90
   4 -10   5   19.20    2.50
   4 -10   5   20.00    2.90
   4  10   6    4.00    3.20
   4  10   6    7.20    2.30
   4  10   6    7.10    1.30
   4  10   6    6.70    2.40
   4  10   6    8.70    2.80
  -4  10  -6    5.90    3.50
   4 -10   6    5.50    1.80
  -4  11   8   -1.60    2.70
   4  11  -8    1.40    2.00
  -4  11   8   -2.70    2.40
   4  11  -8    1.80    2.50
   4 -11  -8    0.60    2.90
  -4 -11   8    1.20    2.50
  -4 -11   8   -0.60    2.70
  -4  11   7    2.10    2.60
  -4  11   7    0.70    2.30
   4  11  -7   -1.70    1.90
  -4 -11   7   -0.40    2.40
  -4 -11   7    0.90    1.90
   4 -11  -7    2.00    2.80
  -4  11   6    1.50    1.40
  -4  11   6    1.60    2.10
  -4  11   6   -2.00    2.20
   4  11  -6    3.20    1.90
  -4 -11   6   -1.40    1.80
  -4 -11   6    2.10    1.80
   4 -11  -6    2.80    2.40
  -4 -11   6    1.60    1.90
   4  11  -5    3.70    2.00
  -4  11   5    2.60    1.70
  -4  11   5    1.40    1.50
   4 -11  -5    3.80    1.70
  -4 -11   5    1.20    1.80
  -4 -11   5    2.00    1.60
  -4 -11   5    3.30    1.70
  -4  11   4    6.90    1.50
   4  11  -4    8.90    2.30
  -4  11   4   11.20    2.30
  -4  11   4    9.60    1.50
  -4 -11   4    9.60    1.70
  -4 -11   4    9.10    1.60
   4 -11  -4    8.30    1.90
  -4 -11   4    8.50    2.20
  -4  11   3   45.80    2.90
  -4  11   3   44.90    3.00
   4  11  -3   45.20    2.90
   4 -11  -3   37.20    2.80
   4 -11  -3   40.60    2.90
  -4 -11   3   40.70    2.90
  -4 -11   3   47.20    2.80
  -4 -11   3   43.50    2.40
  -4  11   2    3.50    1.40
   4  11  -2    4.30    1.90
  -4  11   2    2.00    1.70
   4 -11  -2    4.10    1.80
  -4 -11   2    1.00    1.20
  -4 -11   2    0.90    1.30
   4 -11  -2    2.80    1.70
  -4 -11   2    0.60    1.80
  -4  11   1   31.90    2.60
  -4  11   1   26.60    2.80
   4  11  -1   30.10    2.40
   4 -11  -1   29.80    2.80
  -4 -11   1   29.40    2.30
  -4 -11   1   27.40    1.80
   4 -11  -1   23.80    2.40
  -4 -11   1   25.60    2.90
  -4  11   0    0.90    1.30
  -4  11   0    1.70    1.30
   4  11   0    2.90    1.70
   4 -11   0    0.00    1.70
  -4 -11   0    2.00    1.50
  -4 -11   0    1.10    1.40
  -4 -11   0    0.70    1.60
   4 -11   0    0.50    1.40
  -4  11  -1   12.20    1.80
   4  11   1   18.10    2.30
  -4  11  -1   17.70    1.90
   4 -11   1   17.20    2.20
  -4 -11  -1   15.40    1.90
   4 -11   1   15.30    2.10
  -4 -11  -1   15.50    2.10
  -4  11  -2    2.40    2.10
  -4  11  -2   -0.90    1.40
   4  11   2   -1.60    1.30
   4  11   2    3.10    1.50
   4 -11   2    1.80    1.90
  -4 -11  -2    1.30    1.50
   4 -11   2   -1.10    1.30
  -4 -11  -2    0.80    2.00
  -4  11  -3    8.60    1.70
   4  11   3   12.20    2.30
   4  11   3    7.10    1.90
  -4  11  -3    5.50    2.00
   4 -11   3    3.20    2.00
  -4 -11  -3    3.90    2.80
   4 -11   3    7.40    2.00
  -4 -11  -3    8.20    1.70
   4  11   4   12.70    2.50
   4  11   4   12.20    2.10
  -4  11  -4   15.50    2.10
  -4  11  -4   10.60    2.30
  -4 -11  -4   12.70    2.00
  -4 -11  -4   12.30    2.50
   4 -11   4   13.40    2.00
   4 -11   4   16.00    2.40
   4  11   5   16.90    2.90
  -4  11  -5   11.10    2.40
   4  11   5   10.70    2.60
  -4  11  -5   12.90    2.40
   4  11   5   16.10    3.10
   4 -11   5   11.40    2.60
  -4 -11  -5   16.20    3.20
   4 -11   5   16.00    3.20
  -4  11  -6    5.10    2.80
   4  11   6    3.60    1.30
   4  11   6    7.70    2.90
   4  11   6    1.60    2.60
   4  11   6    1.10    2.40
   4  11   6    2.20    1.90
   4 -11   6    4.40    2.40
   4 -11   6   -3.30    2.90
  -4  12   7    1.50    2.60
   4  12  -7   -1.00    2.70
   4  12  -7   -3.30    1.70
  -4  12   7   -0.10    2.90
   4 -12  -7   -2.30    3.40
  -4 -12   7    0.90    2.30
  -4  12   6   -0.90    2.00
   4  12  -6   -1.70    2.30
   4  12  -6   -2.60    1.70
  -4  12   6   -1.50    2.10
   4 -12  -6    0.10    2.50
  -4 -12   6   -1.20    2.10
  -4 -12   6   -0.80    2.10
   4  12  -5    1.70    1.80
  -4  12   5    0.90    1.30
  -4  12   5   -0.90    1.60
  -4  12   5    0.40    2.00
  -4 -12   5    0.70    1.50
  -4 -12   5   -1.40    2.30
   4 -12  -5   -0.50    1.70
  -4 -12   5   -0.50    2.00
   4  12  -4    3.70    2.20
  -4  12   4    5.40    1.90
  -4  12   4    4.70    1.60
  -4  12   4    5.20    1.60
  -4 -12   4    4.80    1.90
  -4 -12   4    7.40    1.70
  -4 -12   4    6.60    1.80
   4 -12  -4    5.50    2.00
  -4  12   3   20.20    2.40
   4  12  -3   21.10    2.50
  -4  12   3   23.70    2.60
  -4 -12   3   17.40    2.30
  -4 -12   3   19.20    2.20
   4 -12  -3   21.50    2.20
   4 -12  -3   23.00    2.70
  -4 -12   3   22.60    2.40
  -4  12   2    0.30    1.90
   4  12  -2    0.90    1.80
  -4  12   2   -0.20    1.90
   4 -12  -2    2.60    2.20
  -4 -12   2   -0.80    1.70
   4 -12  -2   -2.40    2.00
  -4 -12   2   -0.80    1.60
  -4 -12   2   -1.50    1.50
  -4  12   1  122.09    4.90
  -4  12   1  117.49    4.90
   4  12  -1  119.29    4.80
   4 -12  -1  123.09    4.80
  -4 -12   1  107.59    4.10
   4 -12  -1  121.49    4.80
  -4 -12   1  120.19    5.00
  -4 -12   1  123.49    5.40
  -4  12   0   28.90    2.70
   4  12   0   36.40    2.80
   4  12   0   29.80    3.00
  -4  12   0   29.70    3.30
   4 -12   0   31.10    3.40
  -4 -12   0   31.70    2.80
  -4 -12   0   30.00    2.70
   4 -12   0   33.20    3.00
  -4  12  -1   -0.70    1.50
   4  12   1    1.40    2.30
   4  12   1   -0.60    1.40
  -4  12  -1   -1.30    1.30
   4 -12   1    1.70    2.00
   4 -12   1    1.20    1.60
  -4 -12  -1   -1.30    1.80
  -4 -12  -1    0.50    1.70
   4  12   2   25.60    3.00
  -4  12  -2   31.30    3.30
   4  12   2   21.50    2.30
  -4  12  -2   23.50    2.40
   4 -12   2   20.60    2.40
  -4 -12  -2   29.40    2.60
  -4 -12  -2   25.30    3.00
   4 -12   2   26.70    2.50
  -4  12  -3    6.40    2.60
   4  12   3    3.60    2.10
  -4  12  -3    1.20    2.00
   4  12   3    7.10    2.50
   4 -12   3   -0.30    2.40
  -4 -12  -3    8.30    3.30
  -4 -12  -3    3.80    2.40
   4 -12   3    3.90    2.40
  -4  12  -4    1.80    1.90
   4  12   4   -0.30    2.40
   4  12   4    3.70    1.70
  -4  12  -4   -2.50    1.80
   4 -12   4    1.80    2.20
  -4 -12  -4   -2.80    2.90
  -4 -12  -4    0.30    2.00
   4 -12   4    2.20    2.50
   4  12   5   38.80    3.90
  -4  12  -5   34.20    4.00
   4  12   5   32.70    3.60
   4  12   5   33.50    4.00
  -4  12  -5   39.80    3.50
   4 -12   5   33.70    3.50
  -4 -12  -5   43.90    4.50
   4 -12   5   28.50    3.30
   4  13  -6   56.99    4.20
  -4  13   6   56.69    4.60
  -4 -13   6   60.39    4.20
   4  13  -5   -1.80    2.10
  -4  13   5   -1.30    2.30
  -4  13   5   -0.80    1.80
   4  13  -5    2.90    2.50
  -4  13   5    2.30    1.60
  -4 -13   5   -0.60    2.10
   4 -13  -5    1.50    2.00
  -4 -13   5   -0.60    2.60
   4  13  -4   64.49    4.30
  -4  13   4   55.39    3.50
   4  13  -4   61.99    4.10
  -4  13   4   65.99    3.60
  -4  13   4   57.29    4.00
  -4 -13   4   59.19    3.90
  -4 -13   4   56.39    3.00
   4 -13  -4   61.99    4.00
   4  13  -3    3.00    2.30
  -4  13   3    0.70    2.10
   4  13  -3    1.50    2.50
  -4  13   3    1.40    1.70
   4 -13  -3    2.30    2.50
  -4 -13   3    1.90    2.50
  -4 -13   3    1.90    1.80
   4 -13  -3   -1.70    1.80
   4  13  -2   24.30    2.90
   4  13  -2   20.20    2.50
  -4  13   2   21.30    2.70
  -4  13   2   23.50    2.80
   4 -13  -2   20.40    2.70
  -4 -13   2   22.20    2.50
  -4 -13   2   17.10    2.40
   4 -13  -2   24.80    3.10
   4  13  -1   30.70    3.20
   4  13  -1   28.40    3.30
  -4  13   1   32.00    3.10
  -4  13   1   32.10    3.40
  -4 -13   1   20.30    2.80
  -4 -13   1   27.20    2.90
   4 -13  -1   24.00    2.60
   4 -13  -1   32.10    2.80
   4  13   0   19.20    2.40
  -4  13   0   25.70    2.80
  -4  13   0   19.60    2.20
   4  13   0   24.20    2.70
  -4 -13   0   26.50    2.80
   4 -13   0   18.80    3.20
  -4 -13   0   19.10    2.50
   4 -13   0   22.70    2.80
  -4  13  -1   19.30    2.20
   4  13   1   16.50    2.10
   4  13   1   22.90    2.70
  -4  13  -1   18.40    2.10
  -4 -13  -1   21.10    2.40
   4 -13   1   18.70    2.30
  -4 -13  -1   17.50    2.60
   4 -13   1   16.70    2.20
  -4  13  -2    2.60    1.50
   4  13   2    1.90    2.70
  -4  13  -2    4.70    2.20
   4  13   2    2.50    2.50
  -4 -13  -2    0.60    2.40
   4 -13   2    1.90    2.10
  -4 -13  -2    4.30    2.10
   4 -13   2    7.00    2.50
  -4  13  -3   14.20    3.30
  -4  13  -3   13.80    2.60
   4  13   3   16.90    2.40
   4  13   3   16.50    3.10
  -4 -13  -3   13.80    2.50
  -4 -13  -3   18.50    3.40
   4 -13   3   11.30    2.10
   4 -13   3   12.20    2.50
  -4  13  -4    4.30    2.40
   4  13   4    8.40    2.40
  -4  13  -4    7.40    2.90
   4  13   4    6.10    3.30
  -4 -13  -4    8.60    2.70
   4 -13   4    8.10    4.30
  -4 -13  -4    5.00    3.00
   4 -13   4    4.80    2.70
  -4  14   5    0.90    1.80
   4  14  -5   -2.90    2.00
  -4 -14   5   -1.00    2.50
   4 -14  -5    2.60    2.30
  -4 -14   5    1.20    1.70
   4  14  -4    9.80    2.90
  -4  14   4    8.60    2.20
  -4  14   4    5.10    1.90
   4  14  -4    6.90    2.50
  -4  14   4   10.00    2.40
   4 -14  -4    8.90    2.90
  -4 -14   4    5.30    2.20
  -4 -14   4    9.10    2.40
  -4  14   3   -0.50    2.00
  -4  14   3    2.70    2.00
   4  14  -3    0.70    2.70
   4  14  -3    0.90    1.80
  -4 -14   3    1.80    2.10
   4 -14  -3    1.80    2.20
   4 -14  -3   -0.30    2.40
  -4 -14   3   -4.00    2.20
   4  14  -2   14.20    2.10
  -4  14   2    9.70    2.20
   4  14  -2   10.30    3.00
  -4  14   2   10.50    2.30
   4 -14  -2    8.50    2.90
   4 -14  -2   11.30    3.10
  -4 -14   2   17.80    2.30
  -4 -14   2   11.80    2.30
   4  14  -1   -0.50    1.90
  -4  14   1    1.50    2.40
  -4  14   1   -1.10    2.40
   4  14  -1   -1.70    1.80
   4 -14  -1    1.80    2.00
  -4 -14   1    2.80    2.00
   4 -14  -1    0.30    2.60
  -4 -14   1   -5.00    2.20
   4  14   0   -3.30    2.40
   4  14   0    1.70    2.80
  -4  14   0    0.80    1.80
  -4  14   0   -0.90    1.90
  -4 -14   0    1.30    2.40
   4 -14   0   -0.80    2.40
   4 -14   0   -3.70    2.30
  -4 -14   0   -0.40    2.50
  -4  14  -1    2.80    1.90
   4  14   1    3.20    2.70
  -4  14  -1    0.00    1.90
   4  14   1    5.50    2.90
  -4 -14  -1    0.10    2.30
   4 -14   1    0.10    2.90
   4 -14   1    1.70    2.30
  -4 -14  -1   -0.80    2.90
  -4  14  -2   -0.40    2.50
   4  14   2    0.70    2.20
   4  14   2    0.30    2.60
  -4  14  -2    0.20    1.70
  -4 -14  -2    1.40    2.30
   4 -14   2    2.50    2.70
  -4 -14  -2    2.30    2.20
   4 -14   2   -1.40    2.70
   4  14   3    9.90    2.70
  -4  14  -3    3.50    2.50
  -4  14  -3    7.10    3.30
  -4 -14  -3    6.40    2.60
   4 -14   3    2.40    2.10
   4 -14   3    8.30    2.70
  -4  15   4    2.40    2.70
   4  15  -4   -2.60    3.30
  -4  15   4    0.90    2.80
   4  15  -4   -2.60    2.60
  -4  15   4   -0.10    2.20
  -4 -15   4   -5.80    3.10
   4 -15  -4   -2.60    2.90
  -4 -15   4   -2.30    3.00
  -4  15   3   -1.30    2.20
   4  15  -3    2.30    2.70
   4  15  -3    5.60    2.70
  -4  15   3    3.40    2.60
  -4 -15   3    2.80    2.00
  -4 -15   3    0.90    2.60
   4 -15  -3    6.80    2.60
   4 -15  -3    5.50    3.40
   4  15  -2   48.40    5.00
  -4  15   2   45.20    4.40
   4 -15  -2   51.29    4.70
  -4 -15   2   45.80    3.30
  -4  15   1   18.20    2.70
   4  15  -1   24.10    3.80
  -4  15   1   20.90    3.20
  -4 -15   1   19.80    2.70
   4 -15  -1   15.40    3.20
  -4  15   0    9.00    2.30
   4  15   0   10.70    2.50
  -4  15   0    7.10    2.70
   4 -15   0    0.40    2.30
  -4 -15   0   11.70    2.60
   4  15   1   21.70    3.00
   4  15   1   22.30    3.20
  -4  15  -1   23.10    3.20
  -4 -15  -1   22.70    3.20
   4 -15   1   27.10    4.30
   4 -15   1   22.30    3.60
  -4 -15  -1   17.90    4.60
  -5   0  11   -1.90    2.40
  -5   0  11   -1.50    3.10
  -5   0  11    0.70    1.30
  -5   0  10   23.00    2.70
  -5   0  10   22.00    2.80
  -5   0  10   22.20    2.10
   5   0  -9    0.40    0.80
  -5   0   9   -0.40    1.50
  -5   0   9    0.50    1.80
  -5   0   9    1.10    0.90
  -5   0   8   99.39    4.30
  -5   0   8   94.19    3.10
   5   0  -8   99.59    3.00
   5   0  -8   97.99    2.80
  -5   0   8   96.19    4.10
   5   0  -7    0.80    0.90
  -5   0   7    0.10    1.20
  -5   0   7    0.70    0.80
   5   0  -7    0.10    0.70
  -5   0   7    0.30    0.60
  -5   0   7    1.90    1.60
  -5   0   6    2.00    1.00
  -5   0   6    2.90    1.30
   5   0  -6    2.50    1.60
   5   0  -6    3.20    0.80
  -5   0   6    2.90    1.10
  -5   0   6    2.30    0.60
   5   0  -6    2.50    0.70
  -5   0   5    1.20    1.10
  -5   0   5    1.40    0.70
  -5   0   5    0.30    0.70
   5   0  -5    1.60    0.70
   5   0  -5    0.30    0.90
   5   0  -5    1.60    0.70
  -5   0   5    0.30    0.90
  -5   0   5    1.30    0.40
   5   0  -4   69.99    2.30
  -5   0   4   72.49    2.60
  -5   0   4   65.99    2.40
  -5   0   4   67.59    2.20
   5   0  -4   73.49    2.30
   5   0  -4   62.79    2.50
   5   0  -4   69.99    2.50
   5   0  -3    1.20    0.50
  -5   0   3    1.00    0.60
  -5   0   3    0.20    0.50
   5   0  -3    0.60    0.60
   5   0  -3   -0.20    0.70
  -5   0   3   -0.70    0.70
  -5   0   3    0.50    0.40
   5   0  -3    1.00    0.70
  -5   0   2  573.84   13.40
   5   0  -2  560.14   13.70
  -5   0   2  577.94   13.80
   5   0  -2  596.94   13.40
  -5   0   2  558.04   13.70
   5   0  -2  554.44   13.90
  -5   0   2  555.64   13.90
   5   0  -2  553.94   13.70
   5   0  -1    0.10    0.40
   5   0  -1    0.30    0.50
  -5   0   1   -0.40    0.70
   5   0  -1    0.10    0.40
  -5   0   1   -0.10    0.30
  -5   0   1    0.00    0.60
   5   0  -1   -0.40    0.70
  -5   0   1   -0.20    0.30
   5   0   0  301.37    8.00
  -5   0   0  313.37    7.60
   5   0   0  311.17    7.90
   5   0   0  315.57    7.70
  -5   0   0  309.47    7.90
  -5   0   0  317.17    7.50
  -5   0   0  312.77    8.00
  -5   0   0  320.77    7.40
  -5   0  -1   -0.70    0.70
   5   0   1   -0.40    0.60
   5   0   1   -1.00    0.60
  -5   0  -1    0.40    0.30
   5   0   1    0.10    0.70
  -5   0  -1   -1.00    0.80
  -5   0  -1   -0.20    0.50
   5   0   2   76.09    2.10
   5   0   2   82.29    2.60
   5   0   2   79.39    2.70
  -5   0  -2   83.99    2.60
   5   0   2   82.49    2.30
  -5   0  -2   78.79    2.30
   5   0   2   81.69    2.10
  -5   0  -2   78.99    2.80
  -5   0  -3   -0.10    0.60
   5   0   3    1.60    0.90
   5   0   3   -0.10    0.80
  -5   0  -3    0.50    1.10
   5   0   3    0.10    0.60
   5   0   3    1.00    0.50
   5   0   3    0.70    0.60
  -5   0  -4  814.72   20.70
   5   0   4  827.32   20.60
   5   0   4  852.61   20.00
   5   0   4  822.22   19.90
   5   0   4  841.52   19.90
  -5   0  -4  834.42   19.90
   5   0   4  851.81   20.00
   5   0   5    1.10    0.80
  -5   0  -5    0.10    1.40
   5   0   5    0.20    1.60
   5   0   5    1.40    1.10
   5   0   5   -0.20    0.80
  -5   0  -5    0.10    0.70
   5   0   5   -0.30    1.30
   5   0   6   75.69    3.40
   5   0   6   79.79    3.80
   5   0   6   78.89    2.90
  -5   0  -6   78.29    3.70
  -5   0  -7   -0.40    2.00
   5   0   7   -0.30    1.60
   5   0   7   -2.40    1.90
   5   0   7   -1.00    1.00
  -5   0  -8    5.20    2.70
   5   0   8    4.20    2.30
  -5   1  11    3.90    2.20
  -5   1  11   -1.60    2.20
  -5   1  11    0.50    1.00
  -5  -1  11   -1.20    1.40
  -5  -1  11   -1.90    2.50
  -5  -1  11    2.40    2.50
  -5   1  10    7.50    2.30
  -5   1  10    4.40    1.80
  -5   1  10    7.10    1.20
  -5   1  10    7.70    2.10
  -5  -1  10    6.30    2.10
  -5  -1  10    7.50    2.50
  -5  -1  10    8.20    1.10
  -5  -1  10    3.10    1.60
  -5   1   9    4.10    1.40
   5   1  -9    4.60    1.30
  -5   1   9    1.10    1.90
  -5   1   9    5.50    0.90
  -5   1   9    4.10    2.20
  -5  -1   9    4.10    0.90
  -5  -1   9    3.90    1.80
  -5  -1   9    5.70    2.30
  -5   1   8   10.20    1.70
  -5   1   8    9.80    1.40
   5   1  -8    8.00    1.20
  -5   1   8    8.40    2.00
  -5   1   8    8.30    1.00
   5   1  -8   10.80    1.50
  -5  -1   8    9.10    1.00
  -5  -1   8    6.50    1.50
  -5  -1   8    9.50    1.80
  -5  -1   8    6.60    1.60
   5   1  -7    2.70    1.10
   5   1  -7    1.50    0.90
  -5   1   7    2.00    1.30
  -5   1   7    0.40    0.60
  -5   1   7    2.20    1.30
  -5  -1   7    0.00    0.60
  -5  -1   7    0.80    0.90
  -5  -1   7    3.70    1.20
  -5  -1   7   -0.30    1.00
  -5   1   6    8.50    1.20
   5   1  -6   10.40    1.10
  -5   1   6   10.50    1.30
  -5   1   6   11.00    1.00
  -5   1   6   10.70    1.30
   5   1  -6   10.30    1.20
   5   1  -6    8.20    1.30
  -5  -1   6    9.90    1.30
   5  -1  -6   10.70    0.90
  -5  -1   6    9.10    1.30
  -5  -1   6   10.90    0.90
  -5  -1   6    9.50    1.40
   5  -1  -6   11.40    0.80
   5   1  -5  567.94   13.60
  -5   1   5  556.44   14.10
   5   1  -5  536.75   13.80
  -5   1   5  580.74   13.90
  -5   1   5  542.25   13.70
   5   1  -5  570.04   13.60
  -5  -1   5  550.34   13.60
   5  -1  -5  573.94   13.30
  -5  -1   5  563.54   13.60
  -5  -1   5  555.34   13.80
   5  -1  -5  515.45   13.90
  -5  -1   5  563.84   14.10
   5  -1  -5  577.34   13.30
   5  -1  -5  571.44   13.80
  -5  -1   5  578.74   13.30
   5   1  -4   36.10    1.90
  -5   1   4   36.50    1.50
  -5   1   4   36.80    1.80
   5   1  -4   36.80    1.60
  -5   1   4   36.40    1.40
   5   1  -4   33.10    1.80
  -5   1   4   34.90    1.70
   5   1  -4   34.20    1.60
   5  -1  -4   37.90    1.60
  -5  -1   4   37.20    1.10
  -5  -1   4   34.60    1.70
  -5  -1   4   36.50    1.40
   5  -1  -4   34.60    1.90
  -5  -1   4   34.30    1.60
  -5  -1   4   36.10    1.40
   5  -1  -4   37.70    1.40
   5  -1  -4   37.20    1.80
  -5   1   3  475.85   11.80
   5   1  -3  472.65   11.70
   5   1  -3  462.55   11.50
  -5   1   3  483.45   11.50
  -5   1   3  470.05   11.40
  -5   1   3  476.05   11.70
   5   1  -3  448.06   11.70
  -5  -1   3  471.45   11.60
   5  -1  -3  458.75   11.80
  -5  -1   3  456.75   11.70
   5  -1  -3  461.65   11.70
  -5  -1   3  468.05   11.70
  -5  -1   3  483.25   11.10
  -5  -1   3  481.75   11.20
   5  -1  -3  476.55   11.50
   5  -1  -3  494.45   11.40
  -5  -1   3  497.05   11.20
   5   1  -2    0.20    0.20
  -5   1   2   -0.50    0.50
  -5   1   2    0.70    0.50
   5   1  -2    0.30    0.60
   5   1  -2    0.30    0.60
  -5   1   2    0.40    0.50
   5   1  -2   -0.60    0.60
  -5   1   2    0.70    0.40
  -5  -1   2    0.00    0.60
   5  -1  -2    0.70    0.60
  -5  -1   2    0.10    0.50
   5  -1  -2    0.10    0.40
  -5  -1   2    0.20    0.60
   5  -1  -2    1.70    0.70
   5  -1  -2    0.20    0.60
   5   1  -1   61.49    2.20
   5   1  -1   61.29    1.70
  -5   1   1   64.09    1.80
  -5   1   1   62.79    2.20
  -5   1   1   61.79    2.20
   5   1  -1   62.29    1.90
   5   1  -1   60.49    2.20
  -5   1   1   65.59    1.90
   5  -1  -1   63.69    1.90
  -5  -1   1   61.89    2.20
   5  -1  -1   63.59    2.20
   5  -1  -1   64.49    2.20
  -5  -1   1   60.99    2.20
  -5  -1   1   62.99    1.70
  -5  -1   1   62.99    1.90
  -5  -1   1   64.69    1.60
   5  -1  -1   66.89    1.90
  -5   1   0  135.89    3.80
   5   1   0  138.49    3.90
   5   1   0  137.09    3.50
  -5   1   0  133.69    3.40
   5   1   0  134.79    3.40
  -5   1   0  134.69    3.70
   5   1   0  126.69    3.80
  -5   1   0  136.99    4.00
   5  -1   0  132.19    3.70
   5  -1   0  132.79    3.90
   5  -1   0  132.99    3.80
  -5  -1   0  136.19    3.30
  -5  -1   0  136.49    3.90
  -5  -1   0  134.29    3.50
  -5  -1   0  131.49    3.90
  -5  -1   0  139.39    3.40
  -5   1  -1   57.99    2.00
   5   1   1   54.09    2.20
   5   1   1   58.79    2.10
  -5   1  -1   57.09    1.70
   5   1   1   59.79    1.70
  -5   1  -1   54.59    2.20
  -5   1  -1   62.49    2.10
   5   1   1   58.29    1.60
   5   1   1   57.69    1.90
   5  -1   1   56.69    2.40
   5  -1   1   60.29    2.10
  -5  -1  -1   61.99    2.10
  -5  -1  -1   59.29    2.00
  -5  -1  -1   61.79    2.30
   5  -1   1   60.09    2.10
  -5  -1  -1   59.79    1.70
  -5   1  -2    4.60    0.90
  -5   1  -2    4.00    1.40
   5   1   2    3.90    0.90
   5   1   2    4.30    0.50
   5   1   2    2.50    0.50
  -5   1  -2    3.30    0.50
  -5   1  -2    4.70    0.80
   5   1   2    3.90    1.00
   5   1   2    3.70    0.50
   5  -1   2    4.00    0.90
  -5  -1  -2    4.50    0.50
   5  -1   2    4.00    0.80
   5  -1   2    3.60    0.30
  -5  -1  -2    3.90    0.70
  -5  -1  -2    5.30    0.90
   5  -1   2    3.90    0.30
   5   1   3   10.20    0.90
  -5   1  -3   10.60    1.50
   5   1   3   12.10    1.00
   5   1   3   12.10    1.20
  -5   1  -3   11.70    1.00
   5  -1   3    9.80    1.00
   5  -1   3   12.40    1.50
  -5  -1  -3   14.00    1.20
   5  -1   3   10.80    1.00
   5  -1   3   12.90    0.80
  -5  -1  -3   12.00    1.40
   5   1   4    7.80    1.00
   5   1   4    7.10    0.90
   5   1   4    6.30    1.10
  -5   1  -4    5.90    0.90
   5   1   4    9.10    1.10
  -5   1  -4    8.00    1.40
   5   1   4    8.50    1.60
   5  -1   4    8.10    1.00
   5  -1   4    8.70    1.50
  -5  -1  -4    7.70    1.40
   5  -1   4    7.80    0.90
  -5  -1  -4    7.60    0.90
   5  -1   4    6.80    0.90
   5  -1   4    7.40    1.00
   5   1   5   11.20    1.10
  -5   1  -5   10.40    1.40
  -5   1  -5   10.20    1.00
   5   1   5   12.00    1.40
   5   1   5   11.50    1.60
   5   1   5   11.00    1.20
   5   1   5    9.80    1.70
   5  -1   5   10.50    1.20
  -5  -1  -5   12.30    1.30
  -5  -1  -5   10.20    1.70
   5  -1   5   12.30    1.90
   5  -1   5    8.40    1.00
   5  -1   5    8.90    1.10
   5   1   6    1.90    1.10
   5   1   6    3.10    2.40
  -5   1  -6    0.10    1.50
   5   1   6    2.20    0.70
   5   1   6    2.40    0.80
   5  -1   6   -0.10    1.30
  -5  -1  -6    2.90    1.60
   5  -1   6    0.80    1.90
   5  -1   6    1.50    0.90
   5   1   7    0.60    0.90
   5   1   7    3.40    2.40
   5   1   7    5.10    1.50
  -5   1  -7    1.60    2.70
  -5  -1  -7    2.80    2.70
   5  -1   7    2.60    1.10
   5  -1   7    2.70    2.30
   5  -1   7    0.70    1.50
   5   1   8   13.90    2.10
  -5   1  -8   10.30    2.80
   5   1   8   14.80    3.60
   5   1   8   11.00    2.60
   5  -1   8   12.20    2.00
  -5  -1  -8   10.80    3.10
  -5   2  11   22.90    3.10
  -5  -2  11   11.90    1.30
  -5  -2  11   17.90    3.50
  -5  -2  11   12.90    2.90
  -5   2  10    2.30    2.60
  -5   2  10    3.90    2.30
  -5   2  10    2.30    1.40
  -5   2  10    1.00    1.00
  -5  -2  10    2.30    2.30
  -5  -2  10    0.20    2.30
  -5  -2  10    4.30    1.20
  -5  -2  10    2.90    1.50
  -5   2   9    9.80    1.30
  -5   2   9    9.70    1.50
  -5   2   9    8.50    2.30
   5   2  -9   10.80    1.60
  -5   2   9    9.40    2.00
  -5  -2   9   11.40    2.10
  -5  -2   9   10.20    1.60
  -5  -2   9   13.30    1.80
  -5  -2   9   10.30    1.10
  -5   2   8   45.70    3.00
   5   2  -8   43.00    2.50
  -5   2   8   46.90    2.90
  -5   2   8   44.50    2.00
   5   2  -8   41.90    2.80
  -5   2   8   48.20    2.80
  -5  -2   8   44.00    2.70
  -5  -2   8   44.80    1.80
  -5  -2   8   40.90    2.30
  -5  -2   8   47.20    3.00
   5   2  -7   45.90    2.50
  -5   2   7   48.30    1.80
  -5   2   7   46.50    2.70
  -5   2   7   47.20    2.30
  -5   2   7   43.70    2.40
   5   2  -7   47.20    2.20
  -5  -2   7   46.10    1.80
  -5  -2   7   44.00    2.40
  -5  -2   7   43.60    2.40
  -5  -2   7   44.30    2.40
   5   2  -6   52.49    2.50
  -5   2   6   56.49    3.00
   5   2  -6   54.49    2.80
   5   2  -6   61.99    2.30
  -5  -2   6   59.79    2.60
  -5  -2   6   58.89    2.40
   5  -2  -6   57.69    2.70
  -5  -2   6   59.89    2.60
  -5  -2   6   55.59    2.70
  -5  -2   6   60.99    1.90
   5   2  -5   17.50    1.40
  -5   2   5   15.50    1.40
  -5   2   5   17.70    1.80
   5   2  -5   17.10    1.50
   5   2  -5   21.90    1.80
  -5   2   5   19.20    1.60
  -5  -2   5   17.60    1.30
  -5  -2   5   18.30    1.40
   5  -2  -5   19.10    0.90
   5  -2  -5   19.00    0.80
  -5  -2   5   15.70    1.60
  -5  -2   5   17.20    1.30
  -5  -2   5   17.30    0.90
   5  -2  -5   17.10    1.40
   5   2  -4   40.40    2.00
  -5   2   4   39.50    1.80
   5   2  -4   39.50    1.90
  -5   2   4   41.40    1.90
  -5   2   4   41.70    1.90
  -5   2   4   41.40    1.40
   5   2  -4   40.30    1.80
  -5  -2   4   39.90    2.00
   5  -2  -4   42.80    1.80
  -5  -2   4   42.50    1.50
   5  -2  -4   44.90    1.50
  -5  -2   4   41.90    1.50
   5  -2  -4   37.60    1.90
  -5  -2   4   42.20    1.80
  -5  -2   4   42.40    1.20
   5  -2  -4   38.60    2.10
  -5   2   3   32.20    1.60
   5   2  -3   36.70    1.60
  -5   2   3   37.40    1.70
  -5   2   3   37.70    1.50
  -5   2   3   39.90    1.80
   5   2  -3   37.30    1.70
   5   2  -3   38.40    1.60
   5  -2  -3   37.70    1.80
  -5  -2   3   36.60    1.70
  -5  -2   3   39.20    1.20
   5  -2  -3   37.20    1.50
  -5  -2   3   41.20    1.70
  -5  -2   3   40.80    1.20
   5  -2  -3   35.50    1.90
   5  -2  -3   38.80    1.50
  -5  -2   3   37.80    1.00
  -5  -2   3   37.10    1.60
  -5   2   2   40.40    1.60
  -5   2   2   39.50    1.60
   5   2  -2   36.20    1.60
  -5   2   2   39.50    1.80
  -5   2   2   37.30    1.50
   5   2  -2   40.80    1.70
   5   2  -2   36.10    1.70
   5  -2  -2   39.30    1.40
   5  -2  -2   39.40    1.50
   5  -2  -2   40.40    1.60
  -5  -2   2   38.40    1.60
   5  -2  -2   37.70    1.70
  -5  -2   2   37.30    1.70
  -5  -2   2   37.00    1.50
  -5   2   1   24.40    1.30
  -5   2   1   25.50    1.00
  -5   2   1   25.80    1.40
   5   2  -1   27.30    1.40
   5   2  -1   26.50    0.70
  -5   2   1   24.10    1.30
   5   2  -1   27.30    1.30
   5   2  -1   24.80    1.60
  -5   2   1   26.80    1.10
   5   2  -1   27.30    0.70
  -5  -2   1   25.90    1.40
  -5  -2   1   25.00    1.30
   5  -2  -1   26.30    1.50
   5  -2  -1   25.70    1.10
   5  -2  -1   26.50    1.50
  -5  -2   1   27.50    1.20
   5   2   0  940.11   22.90
  -5   2   0  936.11   23.00
   5   2   0  962.10   22.50
   5   2   0  988.00   22.30
  -5   2   0  976.10   22.30
   5   2   0  933.61   23.00
   5   2   0  996.70   22.50
  -5   2   0  956.60   22.70
  -5   2   0  941.31   22.90
   5   2   0  971.00   22.60
  -5  -2   0  945.01   23.00
   5  -2   0  980.20   22.80
   5  -2   0  916.01   23.00
   5  -2   0  963.50   22.90
  -5  -2   0  951.60   23.00
  -5  -2   0  971.30   22.60
   5   2   1    2.40    0.90
   5   2   1    3.80    1.10
   5   2   1    3.10    0.50
   5   2   1    2.20    0.40
   5   2   1    2.60    0.60
  -5   2  -1    4.50    0.90
  -5   2  -1    3.50    0.50
   5   2   1    1.80    0.70
  -5   2  -1    2.50    0.80
  -5   2  -1    3.50    0.60
   5  -2   1    2.60    0.80
  -5  -2  -1    3.40    0.50
  -5  -2  -1    3.30    0.80
   5  -2   1    1.60    0.70
  -5  -2  -1    2.60    0.90
   5   2   2   23.70    1.40
   5   2   2   26.60    1.70
   5   2   2   22.30    1.20
  -5   2  -2   25.10    1.50
   5   2   2   26.10    1.70
   5   2   2   25.00    1.20
  -5   2  -2   25.00    1.40
   5   2   2   25.50    1.10
   5  -2   2   23.90    0.70
  -5  -2  -2   24.80    1.50
   5  -2   2   25.50    1.50
   5  -2   2   25.50    1.60
   5   2   3    1.00    0.80
   5   2   3    0.40    0.90
  -5   2  -3   -0.50    0.50
  -5   2  -3    0.20    0.70
  -5   2  -3    1.50    0.80
   5   2   3   -0.40    0.70
   5  -2   3    0.70    1.10
   5  -2   3    0.00    0.70
  -5  -2  -3    0.20    0.90
  -5  -2  -3    0.00    1.30
   5  -2   3    0.10    0.50
   5   2   4  129.49    3.90
   5   2   4  128.99    4.00
  -5   2  -4  133.99    3.60
  -5   2  -4  129.09    3.70
   5   2   4  128.89    3.80
   5   2   4  136.29    4.00
   5   2   4  135.09    4.50
  -5   2  -4  133.09    4.50
  -5  -2  -4  129.09    4.60
  -5  -2  -4  129.39    3.90
   5  -2   4  134.79    4.40
   5  -2   4  130.19    3.70
   5  -2   4  131.89    3.60
   5   2   5   23.90    2.40
   5   2   5   27.00    2.20
   5   2   5   20.40    2.50
   5   2   5   27.60    1.50
  -5   2  -5   24.80    2.00
  -5   2  -5   24.60    1.10
   5   2   5   27.10    1.90
  -5   2  -5   26.20    2.70
   5  -2   5   26.30    1.90
   5  -2   5   27.30    2.80
  -5  -2  -5   31.30    3.00
   5   2   6    5.20    0.90
   5   2   6    6.60    1.40
   5   2   6    6.00    1.00
   5   2   6    6.00    1.60
  -5   2  -6    6.30    2.20
  -5  -2  -6    7.60    2.10
   5  -2   6    5.60    1.90
   5  -2   6    5.70    1.50
   5   2   7    0.50    1.80
  -5   2  -7   -1.30    1.60
   5   2   7   -0.40    1.10
   5   2   7    1.20    2.20
   5  -2   7    1.50    1.80
  -5  -2  -7   -0.30    2.00
   5  -2   7    1.30    2.00
   5   2   8    1.30    2.20
  -5   2  -8   -0.30    3.20
   5  -2   8    0.20    2.40
   5  -2   8    3.10    2.40
  -5  -2  -8   -6.20    2.30
  -5   3  10   24.80    1.90
   5   3 -10   26.10    2.60
  -5   3  10   21.70    2.40
  -5   3  10   21.70    2.90
  -5   3  10   24.80    2.50
  -5  -3  10   31.30    3.40
  -5  -3  10   25.40    3.00
  -5  -3  10   23.80    3.00
  -5  -3  10   24.10    2.00
  -5   3   9   17.40    2.20
  -5   3   9   20.50    2.30
  -5   3   9   20.30    2.50
  -5   3   9   16.40    1.80
  -5  -3   9   23.10    2.70
  -5  -3   9   17.90    1.40
  -5  -3   9   19.70    2.30
  -5   3   8    3.50    1.70
  -5   3   8    2.90    1.80
  -5   3   8    3.00    1.00
   5   3  -8    2.90    1.30
  -5   3   8    4.30    1.10
  -5  -3   8    4.80    1.80
  -5  -3   8    3.40    1.80
  -5  -3   8    3.10    0.80
  -5   3   7   45.50    3.10
   5   3  -7   52.39    2.30
  -5   3   7   49.00    2.90
   5   3  -7   44.40    2.80
   5  -3  -7   49.50    3.10
  -5  -3   7   48.30    3.00
  -5  -3   7   46.00    1.70
  -5  -3   7   46.90    2.50
  -5  -3   7   45.30    2.40
  -5   3   6    8.30    1.30
  -5   3   6    7.00    1.30
   5   3  -6    5.20    1.30
   5   3  -6    7.20    1.10
  -5  -3   6    6.30    1.20
  -5  -3   6    5.30    1.30
   5  -3  -6    5.70    1.10
  -5  -3   6    6.60    1.10
  -5  -3   6    7.80    0.90
  -5  -3   6    5.80    1.40
   5   3  -5    4.80    1.20
   5   3  -5    2.60    0.90
   5   3  -5    4.60    1.20
  -5   3   5    2.80    1.20
  -5  -3   5    5.50    0.90
  -5  -3   5    4.30    0.50
  -5  -3   5    5.30    0.90
  -5  -3   5    4.00    0.80
  -5  -3   5    2.90    1.00
  -5   3   4   50.09    2.20
  -5   3   4   55.39    2.20
  -5   3   4   52.59    2.30
   5   3  -4   49.90    2.30
  -5   3   4   53.29    1.70
   5   3  -4   54.29    2.10
   5   3  -4   54.99    2.20
  -5  -3   4   53.29    2.10
  -5  -3   4   53.89    1.50
   5  -3  -4   56.29    2.10
  -5  -3   4   56.49    1.80
  -5  -3   4   53.09    1.80
   5  -3  -4   53.69    1.70
  -5  -3   4   57.59    2.70
  -5   3   3  132.89    3.70
   5   3  -3  129.79    3.90
  -5   3   3  131.09    3.80
  -5   3   3  127.49    3.50
   5   3  -3  126.39    3.70
  -5   3   3  129.99    4.00
   5   3  -3  125.49    3.90
   5   3  -3  122.89    3.80
   5  -3  -3  127.39    3.90
   5  -3  -3  117.09    3.80
   5  -3  -3  130.99    3.60
   5  -3  -3  130.39    3.70
  -5  -3   3  130.19    3.90
  -5  -3   3  132.49    3.20
  -5  -3   3  126.79    3.80
  -5  -3   3  135.69    3.20
  -5   3   2   25.30    1.40
  -5   3   2   27.50    1.30
   5   3  -2   24.90    1.40
   5   3  -2   22.50    1.50
  -5   3   2   23.00    1.40
   5   3  -2   22.70    1.50
  -5   3   2   27.20    1.30
  -5   3   2   25.20    1.30
  -5  -3   2   25.40    1.50
  -5  -3   2   23.60    1.30
   5  -3  -2   24.00    1.40
  -5  -3   2   24.10    1.50
   5  -3  -2   26.50    1.30
   5  -3  -2   28.30    1.50
  -5   3   1    6.10    0.70
  -5   3   1    7.60    0.80
  -5   3   1    6.30    0.90
   5   3  -1    8.00    0.90
   5   3  -1    6.80    0.30
   5   3  -1    6.70    0.90
   5   3  -1    6.80    0.40
  -5   3   1    7.70    0.90
   5   3  -1    6.30    0.40
   5   3  -1    7.60    0.80
  -5   3   1    7.00    0.80
   5  -3  -1    6.10    0.80
  -5  -3   1    6.70    0.80
  -5  -3   1    7.00    0.90
  -5  -3   1    8.00    0.90
   5  -3  -1    7.80    0.90
   5  -3  -1    6.00    0.80
   5   3   0    8.60    0.50
   5   3   0    8.50    0.70
  -5   3   0    9.20    1.10
  -5   3   0    9.10    1.00
   5   3   0    7.90    0.80
   5   3   0   11.30    1.30
  -5   3   0    9.80    0.60
  -5   3   0    9.80    0.60
   5   3   0    8.10    1.10
  -5   3   0    7.90    0.90
   5   3   0    7.90    0.70
  -5  -3   0    9.80    1.00
   5  -3   0    9.70    1.00
   5  -3   0   11.30    1.00
   5  -3   0    9.70    1.00
  -5  -3   0    9.90    1.10
  -5  -3   0    8.60    0.90
  -5   3  -1   25.10    1.40
  -5   3  -1   27.10    1.00
   5   3   1   24.90    0.90
   5   3   1   25.80    1.30
  -5   3  -1   26.10    1.60
   5   3   1   27.20    1.50
   5   3   1   26.00    1.30
   5   3   1   26.80    1.30
   5  -3   1   27.40    1.70
   5  -3   1   25.90    1.60
  -5  -3  -1   24.20    1.40
  -5  -3  -1   25.80    1.60
   5  -3   1   26.40    0.90
  -5  -3  -1   26.10    1.60
  -5   3  -2  100.19    3.60
   5   3   2   98.79    2.90
  -5   3  -2  101.09    3.00
   5   3   2   96.69    3.10
   5   3   2   97.79    2.70
  -5   3  -2   98.99    2.60
   5   3   2   95.89    3.00
   5   3   2   92.39    3.10
  -5  -3  -2   97.09    3.60
   5  -3   2   98.59    3.10
   5  -3   2   98.69    2.60
  -5  -3  -2  102.19    3.20
  -5   3  -3   86.89    2.70
   5   3   3   85.09    2.90
   5   3   3   75.89    3.10
  -5   3  -3   87.49    3.50
   5   3   3   82.69    2.80
  -5   3  -3   85.39    2.50
   5  -3   3   84.79    2.50
  -5  -3  -3   84.69    2.90
   5  -3   3   83.49    2.70
   5  -3   3   84.09    3.10
  -5  -3  -3   87.59    3.30
  -5   3  -4    8.50    1.00
   5   3   4    8.50    1.20
   5   3   4    7.20    1.30
  -5   3  -4    8.00    1.70
   5   3   4   10.30    1.30
   5   3   4    8.60    1.40
   5   3   4    6.70    0.70
  -5   3  -4   10.50    1.00
   5  -3   4    9.90    1.10
   5  -3   4    8.30    1.60
  -5  -3  -4    9.90    1.60
  -5  -3  -4    7.80    1.20
   5  -3   4    9.00    1.00
  -5   3  -5   71.19    2.90
  -5   3  -5   73.29    2.00
   5   3   5   72.89    2.70
   5   3   5   71.89    3.10
  -5   3  -5   78.19    3.50
   5   3   5   70.69    3.50
   5  -3   5   75.39    3.70
  -5  -3  -5   73.39    3.50
   5  -3   5   73.49    2.90
   5   3   6    2.90    1.10
  -5   3  -6    2.60    1.70
   5   3   6    3.80    1.90
   5   3   6    1.90    1.10
   5   3   6    3.60    1.80
   5  -3   6    1.20    1.20
   5  -3   6    1.90    2.30
  -5  -3  -6    1.40    1.90
   5   3   7   43.00    4.00
   5   3   7   39.60    2.70
  -5   3  -7   42.10    4.40
   5   3   7   41.50    2.50
  -5  -3  -7   34.50    3.90
   5  -3   7   38.60    2.70
   5  -3   7   37.80    3.50
  -5   3  -8    2.20    2.70
   5   3   8    0.70    2.90
   5  -3   8   -2.40    2.80
  -5  -3  -8    2.90    3.20
   5  -3   8    1.00    2.00
  -5   4  10    3.90    2.20
   5   4 -10    2.50    1.90
  -5   4  10    1.90    1.10
  -5   4  10    3.00    1.40
  -5   4  10    0.30    2.20
  -5  -4  10    0.70    1.10
  -5  -4  10    1.20    2.20
  -5  -4  10    4.80    2.10
  -5   4   9   14.20    2.10
   5   4  -9   12.70    2.10
  -5   4   9   12.90    2.00
  -5   4   9   15.60    1.60
  -5   4   9   15.60    2.70
  -5  -4   9   13.90    1.90
  -5  -4   9   15.70    2.10
  -5  -4   9   16.30    1.50
  -5   4   8   30.70    2.70
  -5   4   8   32.40    3.20
  -5   4   8   32.80    3.00
   5   4  -8   28.40    2.30
  -5   4   8   30.00    1.80
  -5  -4   8   32.90    1.60
  -5  -4   8   29.50    2.70
  -5  -4   8   28.60    2.30
   5   4  -7   30.30    2.30
  -5   4   7   29.20    2.30
  -5   4   7   32.30    2.60
   5  -4  -7   30.00    2.50
  -5  -4   7   33.00    2.40
  -5  -4   7   32.30    2.10
  -5  -4   7   35.30    1.60
  -5   4   6  244.28    7.30
  -5   4   6  266.17    7.20
  -5  -4   6  245.98    7.40
  -5  -4   6  249.38    6.80
   5  -4  -6  257.37    7.10
  -5  -4   6  252.67    6.30
   5   4  -5   55.09    2.40
  -5   4   5   54.59    1.50
   5   4  -5   50.89    1.70
  -5   4   5   54.29    2.50
   5   4  -5   51.29    2.00
  -5   4   5   49.80    2.40
  -5  -4   5   52.49    2.00
  -5  -4   5   56.69    2.80
   5  -4  -5   55.89    2.40
  -5  -4   5   51.49    2.20
  -5   4   4  857.01   19.90
   5   4  -4  858.81   20.50
  -5   4   4  794.32   21.00
   5   4  -4  822.22   20.50
   5   4  -4  865.21   20.00
   5   4  -4  859.41   19.80
   5  -4  -4  851.41   19.90
  -5  -4   4  856.31   20.50
  -5  -4   4  840.32   20.00
   5  -4  -4  848.92   20.40
  -5  -4   4  821.72   20.70
   5   4  -3   26.40    1.90
  -5   4   3   25.70    1.20
  -5   4   3   27.60    1.60
  -5   4   3   25.80    1.80
   5   4  -3   26.00    0.80
  -5   4   3   23.90    1.40
  -5   4   3   24.20    1.40
   5   4  -3   26.20    1.00
   5   4  -3   33.20    1.90
   5   4  -3   26.50    1.60
   5  -4  -3   25.00    1.60
  -5  -4   3   26.50    1.40
  -5  -4   3   26.70    1.60
  -5  -4   3   26.40    1.00
   5  -4  -3   25.00    1.40
  -5   4   2   57.19    2.20
   5   4  -2   57.99    2.30
  -5   4   2   57.29    2.30
  -5   4   2   55.39    2.10
  -5   4   2   58.79    2.10
   5   4  -2   56.69    2.30
   5   4  -2   59.19    2.30
  -5   4   2   62.29    2.30
   5   4  -2   58.99    2.50
  -5  -4   2   59.99    2.20
  -5  -4   2   58.39    2.30
   5  -4  -2   59.49    2.50
   5  -4  -2   59.19    2.20
  -5  -4   2   57.79    1.50
   5  -4  -2   58.09    2.10
  -5   4   1   11.70    1.00
   5   4  -1   11.70    1.10
  -5   4   1   10.70    0.90
  -5   4   1   13.20    1.00
   5   4  -1   17.70    1.70
  -5   4   1   12.40    1.20
   5   4  -1   11.00    0.60
  -5   4   1   11.30    1.10
   5   4  -1    9.60    1.10
  -5  -4   1   11.30    0.60
  -5  -4   1   11.90    1.10
   5  -4  -1   10.40    1.10
   5  -4  -1   11.80    1.10
  -5  -4   1   11.80    1.20
   5  -4  -1   11.30    1.10
  -5  -4   1   12.40    1.30
  -5   4   0  320.37    8.20
  -5   4   0  293.37    8.10
  -5   4   0  318.97    8.10
   5   4   0  318.37    7.60
  -5   4   0  320.17    7.70
   5   4   0  309.87    8.00
   5   4   0  296.37    8.20
   5   4   0  318.27    7.50
   5   4   0  316.97    7.60
   5  -4   0  322.17    8.60
  -5  -4   0  316.37    8.20
  -5  -4   0  316.07    8.20
   5  -4   0  317.67    8.10
  -5  -4   0  317.57    8.00
   5  -4   0  300.67    8.10
  -5   4  -1    6.80    0.70
   5   4   1    6.30    1.50
   5   4   1    5.10    0.80
   5   4   1    4.80    0.80
   5   4   1    3.90    0.40
   5   4   1    4.90    0.80
  -5   4  -1    4.80    0.90
  -5   4  -1    7.40    1.10
   5  -4   1    5.50    0.60
  -5  -4  -1    4.90    0.80
   5  -4   1    5.90    1.00
   5  -4   1    4.60    0.80
  -5  -4  -1    5.40    0.80
   5   4   2   -0.70    0.80
   5   4   2    0.40    0.40
  -5   4  -2    0.10    0.50
  -5   4  -2    0.80    0.80
   5   4   2    0.00    0.70
  -5   4  -2    0.10    0.80
   5   4   2    0.70    1.10
   5  -4   2   -0.40    0.50
  -5  -4  -2    0.80    0.90
  -5  -4  -2    0.90    0.90
   5  -4   2    1.80    0.90
  -5  -4  -2    0.00    1.00
   5  -4   2   -0.70    0.90
  -5   4  -3   -0.20    0.90
   5   4   3    1.60    1.10
  -5   4  -3    0.00    0.90
   5   4   3   -0.80    0.90
  -5   4  -3    0.60    0.80
   5   4   3   -0.80    1.20
   5   4   3    0.40    0.60
   5  -4   3   -1.30    1.00
   5  -4   3    0.60    1.30
   5  -4   3   -0.70    0.70
  -5  -4  -3   -0.50    1.20
  -5  -4  -3    1.70    1.10
  -5   4  -4  258.67    6.90
   5   4   4  269.57    6.80
  -5   4  -4  267.67    7.70
  -5   4  -4  266.57    6.80
   5   4   4  267.97    7.30
   5   4   4  270.67    7.50
  -5  -4  -4  265.27    7.20
   5  -4   4  267.17    7.70
  -5  -4  -4  254.57    7.40
   5  -4   4  267.57    6.90
   5  -4   4  259.97    6.80
   5   4   5   19.70    2.40
  -5   4  -5   17.30    1.10
   5   4   5   19.70    1.50
  -5   4  -5   19.40    2.50
   5   4   5   14.20    1.80
  -5   4  -5   16.80    1.60
  -5  -4  -5   16.70    2.10
   5  -4   5   18.90    2.00
   5  -4   5   20.40    2.30
   5   4   6   -0.90    1.70
   5   4   6   -0.10    1.30
   5   4   6   -2.70    1.60
  -5   4  -6    1.50    1.50
   5   4   6   -0.50    0.70
  -5  -4  -6   -2.10    1.60
   5  -4   6    0.00    1.40
   5  -4   6   -1.50    1.60
  -5   4  -7    2.60    2.30
   5   4   7    2.40    1.30
   5   4   7    4.30    2.40
   5   4   7    0.70    2.40
   5  -4   7    3.00    1.70
   5  -4   7    2.70    2.70
  -5  -4  -7    0.70    2.20
  -5   4  -8    5.90    3.40
   5  -4   8    6.10    3.30
  -5  -4  -8    5.50    2.70
  -5   5  10   -4.30    2.80
  -5   5  10    0.50    1.30
   5   5 -10    0.70    1.90
  -5   5  10    1.00    3.10
  -5   5  10   -0.10    1.50
  -5  -5  10    1.00    2.20
  -5  -5  10    4.70    2.90
   5   5  -9   12.10    1.90
  -5   5   9   10.00    2.60
  -5   5   9   11.20    1.20
  -5   5   9    7.50    1.70
  -5   5   9   10.30    2.30
  -5  -5   9    7.20    2.00
  -5  -5   9   12.40    1.80
  -5  -5   9    9.00    2.50
  -5   5   8   36.80    3.10
  -5   5   8   35.70    2.40
   5   5  -8   38.60    2.80
  -5  -5   8   35.00    2.40
   5  -5  -8   41.40    4.30
  -5  -5   8   33.20    2.70
  -5  -5   8   39.20    3.70
  -5   5   7   37.40    3.10
  -5   5   7   38.30    3.00
   5   5  -7   37.00    2.70
  -5  -5   7   41.40    3.30
  -5  -5   7   35.10    2.00
   5  -5  -7   38.00    2.60
  -5  -5   7   36.00    2.30
  -5   5   6   41.50    2.50
  -5   5   6   38.20    2.40
   5   5  -6   40.80    2.60
   5  -5  -6   41.40    2.50
  -5  -5   6   42.90    2.50
  -5  -5   6   43.40    2.10
  -5  -5   6   43.20    2.60
   5   5  -5    3.60    1.10
  -5   5   5    4.00    1.20
   5   5  -5    3.10    0.60
   5   5  -5    2.20    1.10
  -5   5   5    3.40    1.00
  -5   5   5    2.60    0.50
  -5  -5   5    4.30    0.90
  -5  -5   5    2.80    1.00
   5  -5  -5    3.30    1.30
  -5  -5   5    3.20    1.10
   5  -5  -5    3.10    0.50
  -5   5   4    5.10    0.70
   5   5  -4    5.00    0.50
  -5   5   4    5.60    1.00
   5   5  -4    4.30    0.80
  -5   5   4    4.20    1.10
  -5  -5   4    4.90    1.20
   5  -5  -4    4.80    1.10
   5  -5  -4    4.00    0.80
  -5  -5   4    5.30    0.80
  -5   5   3    3.40    1.00
  -5   5   3    6.40    1.10
  -5   5   3    3.60    0.70
  -5   5   3    3.20    1.00
   5   5  -3    3.10    0.60
   5   5  -3    3.50    0.40
   5  -5  -3    4.40    0.80
  -5  -5   3    4.20    0.60
   5  -5  -3    4.40    0.70
  -5   5   2   45.00    2.10
   5   5  -2   44.10    2.20
   5   5  -2   50.69    1.50
  -5   5   2   48.90    2.00
  -5   5   2   49.70    2.50
  -5   5   2   49.50    2.00
  -5  -5   2   47.10    2.10
   5  -5  -2   48.80    1.90
  -5  -5   2   50.59    1.40
   5  -5  -2   46.10    2.00
  -5   5   1   23.90    1.20
  -5   5   1   20.00    1.70
  -5   5   1   24.50    1.70
   5   5  -1   22.50    1.00
  -5   5   1   22.60    1.50
  -5   5   1   22.40    1.40
   5   5  -1   20.00    1.50
  -5  -5   1   21.30    1.80
   5  -5  -1   17.60    1.50
   5  -5  -1   23.00    1.50
  -5  -5   1   21.90    0.90
   5   5   0    9.90    1.00
  -5   5   0    8.60    1.00
  -5   5   0    9.70    1.10
   5   5   0    9.70    0.90
  -5  -5   0    8.10    0.80
   5  -5   0    8.30    0.90
  -5  -5   0    9.90    1.70
  -5  -5   0   12.20    1.40
   5  -5   0    7.60    1.20
   5  -5   0    9.20    1.30
  -5   5  -1  133.29    4.40
   5   5   1  127.49    4.00
  -5   5  -1  129.79    3.70
  -5   5  -1  142.19    4.20
   5   5   1  136.59    3.80
   5   5   1  139.59    3.80
   5   5   1  136.49    3.50
   5  -5   1  140.89    3.80
  -5  -5  -1  136.39    4.10
   5  -5   1  124.09    4.00
   5  -5   1  135.89    4.20
  -5  -5  -1  134.59    4.20
  -5   5  -2   52.29    2.20
  -5   5  -2   54.19    2.80
  -5   5  -2   51.29    1.90
   5   5   2   48.10    2.20
   5   5   2   53.99    2.40
   5   5   2   47.40    2.10
   5   5   2   50.89    1.60
  -5  -5  -2   53.19    2.40
   5  -5   2   52.09    1.90
   5  -5   2   49.10    2.40
  -5  -5  -2   54.49    2.30
   5  -5   2   55.49    2.90
  -5  -5  -2   43.90    2.50
  -5   5  -3   59.99    2.50
   5   5   3   54.99    2.50
  -5   5  -3   56.19    2.10
   5   5   3   57.29    2.00
   5   5   3   57.09    2.60
  -5   5  -3   52.29    3.00
   5  -5   3   56.29    2.00
  -5  -5  -3   52.59    3.00
  -5  -5  -3   54.09    2.50
   5  -5   3   55.09    2.60
   5  -5   3   52.59    2.40
  -5   5  -4    4.20    1.20
  -5   5  -4    5.90    1.20
  -5   5  -4    4.50    1.00
   5   5   4    3.30    1.10
   5   5   4    4.40    0.90
   5   5   4    6.30    1.50
  -5  -5  -4    3.90    1.90
   5  -5   4    4.80    1.10
   5  -5   4    6.90    1.80
  -5  -5  -4    4.20    1.40
   5  -5   4    3.70    1.10
  -5   5  -5  103.29    4.60
   5   5   5  104.49    4.60
  -5   5  -5  100.59    3.70
  -5   5  -5  102.39    3.00
   5   5   5  106.59    3.40
   5   5   5  104.49    4.10
   5   5   5  105.39    3.80
  -5  -5  -5   98.69    4.50
   5  -5   5  106.09    3.60
   5  -5   5  102.39    4.50
   5   5   6   21.90    2.30
  -5   5  -6   28.50    3.20
   5   5   6   21.50    2.40
   5   5   6   19.60    2.20
   5   5   6   24.70    1.80
   5  -5   6   18.70    2.50
  -5  -5  -6   19.60    2.80
   5   5   7    4.20    2.10
   5   5   7    4.30    2.20
   5   5   7    4.20    1.00
  -5   5  -7    0.30    1.80
   5  -5   7    2.10    1.80
  -5  -5  -7    2.10    3.20
   5  -5   7    2.40    2.70
   5   6 -10    6.70    2.50
  -5   6  10    3.80    2.70
  -5   6  10    6.10    3.70
  -5  -6  10    6.00    2.30
  -5   6   9   -0.90    1.80
   5   6  -9    1.90    1.80
  -5   6   9    1.30    1.90
  -5  -6   9    2.10    2.10
  -5  -6   9   -1.20    2.20
  -5  -6   9    4.80    1.70
   5   6  -8   56.59    3.40
  -5   6   8   58.69    4.10
  -5   6   8   56.59    3.70
  -5  -6   8   55.49    3.80
  -5  -6   8   55.09    3.10
   5  -6  -8   56.69    3.70
  -5  -6   8   51.49    2.90
   5   6  -7    8.10    1.60
  -5   6   7    9.30    1.80
  -5   6   7    7.10    1.60
   5  -6  -7    9.90    1.90
  -5  -6   7    9.80    1.70
  -5  -6   7   10.90    1.60
  -5  -6   7    6.80    1.60
  -5   6   6   20.60    2.50
  -5   6   6   19.90    2.00
   5   6  -6   15.00    1.80
   5  -6  -6   15.20    1.90
  -5  -6   6   16.10    1.70
  -5  -6   6   18.70    2.00
  -5   6   5   14.90    1.70
  -5   6   5   15.10    1.70
  -5   6   5   14.20    1.00
   5   6  -5   15.00    1.10
   5   6  -5   17.70    1.60
   5   6  -5   16.30    1.70
  -5  -6   5   14.70    1.50
  -5  -6   5   14.80    1.50
  -5  -6   5   15.70    1.80
   5  -6  -5   13.30    1.60
   5  -6  -5   16.00    1.10
   5   6  -4  150.38    4.70
  -5   6   4  145.59    4.80
  -5   6   4  149.49    4.80
   5   6  -4  147.59    4.20
   5   6  -4  147.99    3.80
  -5   6   4  151.68    4.10
  -5  -6   4  149.49    4.60
   5  -6  -4  144.29    4.10
   5  -6  -4  147.99    4.70
  -5  -6   4  154.38    4.20
  -5  -6   4  150.68    4.80
   5   6  -3  170.68    4.60
  -5   6   3  169.18    5.30
   5   6  -3  177.08    4.30
  -5   6   3  178.28    4.90
   5   6  -3  182.28    5.40
  -5  -6   3  186.48    4.60
   5  -6  -3  171.18    4.90
  -5  -6   3  173.98    5.20
  -5  -6   3  175.68    5.30
   5  -6  -3  178.18    5.20
   5   6  -2   39.70    2.40
  -5   6   2   37.50    2.00
  -5   6   2   41.60    2.00
  -5   6   2   34.90    2.00
   5   6  -2   39.90    1.50
  -5   6   2   38.80    2.00
   5  -6  -2   36.90    1.90
  -5  -6   2   40.60    1.40
   5  -6  -2   36.00    1.90
  -5  -6   2   42.10    2.30
  -5  -6   2   34.80    2.30
  -5   6   1   20.50    1.50
  -5   6   1   18.50    1.50
   5   6  -1   21.50    1.60
  -5   6   1   18.60    1.40
   5   6  -1   19.60    1.10
  -5  -6   1   19.10    1.40
  -5  -6   1   19.40    1.00
   5  -6  -1   17.00    1.50
  -5  -6   1   18.10    1.90
   5  -6  -1   21.30    1.50
  -5   6   0   23.10    1.50
   5   6   0   25.30    1.40
  -5   6   0   22.00    1.70
  -5  -6   0   24.70    1.20
   5  -6   0   26.80    1.60
  -5  -6   0   26.70    1.70
  -5  -6   0   23.80    1.80
   5  -6   0   26.80    1.90
  -5   6  -1   47.40    2.00
   5   6   1   43.30    2.00
  -5   6  -1   46.10    2.30
  -5   6  -1   43.30    2.40
  -5  -6  -1   48.30    2.30
   5  -6   1   49.20    2.30
   5  -6   1   47.30    1.80
  -5  -6  -1   50.39    2.70
  -5  -6  -1   48.10    1.90
  -5  -6  -1   52.09    2.30
   5   6   2   -0.10    0.90
  -5   6  -2   -0.80    1.30
  -5   6  -2    0.40    1.00
  -5   6  -2   -0.50    0.90
   5   6   2    0.30    0.40
  -5  -6  -2   -0.30    1.30
  -5  -6  -2    0.10    1.20
   5  -6   2    0.90    0.90
   5  -6   2    0.20    1.10
   5  -6   2   -1.00    1.30
  -5   6  -3   21.30    1.80
  -5   6  -3   18.50    2.00
   5   6   3   20.20    2.00
  -5   6  -3   25.10    1.80
   5   6   3   20.30    1.10
   5  -6   3   18.40    1.90
   5  -6   3   21.90    2.50
  -5  -6  -3   18.80    2.00
   5  -6   3   21.30    1.70
  -5  -6  -3   17.50    1.80
  -5  -6  -3   20.90    1.90
  -5   6  -4    8.90    1.40
   5   6   4    6.00    1.70
   5   6   4    7.60    1.70
   5   6   4    5.20    1.00
  -5   6  -4    9.10    1.40
  -5   6  -4    8.20    1.80
   5  -6   4    8.50    1.20
   5  -6   4   10.40    1.80
  -5  -6  -4    6.50    1.20
  -5  -6  -4    6.20    1.50
   5  -6   4    6.10    1.20
   5   6   5    4.20    1.60
   5   6   5    0.40    1.90
   5   6   5    0.00    1.00
  -5   6  -5   -0.70    1.00
  -5   6  -5   -1.40    1.80
   5   6   5   -1.40    1.30
   5  -6   5    0.00    1.80
  -5  -6  -5   -0.70    1.80
   5  -6   5    0.80    1.20
   5   6   6    5.20    2.70
   5   6   6    2.30    1.40
   5   6   6    2.70    2.50
   5   6   6    3.20    1.10
  -5   6  -6    5.00    2.30
   5  -6   6    5.70    2.50
   5  -6   6    2.30    1.60
  -5  -6  -6    0.00    2.00
   5   6   7   -3.50    1.30
   5   6   7    1.70    2.60
  -5   6  -7    2.00    2.90
   5   6   7    2.70    2.80
   5   6   7   -1.60    1.90
   5  -6   7    0.60    2.10
  -5  -6  -7    2.00    2.10
  -5   7  10    8.10    2.80
  -5   7  10   11.30    1.50
  -5   7  10   10.00    2.90
  -5   7  10   10.50    2.20
   5   7 -10   15.20    3.10
  -5  -7  10   12.80    2.20
  -5  -7  10   12.80    2.50
  -5   7   9    2.60    2.30
  -5   7   9    0.80    2.10
   5   7  -9   -0.60    1.70
  -5  -7   9    1.00    2.00
  -5  -7   9   -0.30    2.10
   5  -7  -9    3.00    3.30
  -5  -7   9   -0.30    1.90
  -5   7   8   21.40    2.60
   5   7  -8   22.50    2.40
  -5   7   8   21.60    2.40
  -5  -7   8   21.90    2.20
  -5  -7   8   24.40    2.40
  -5  -7   8   22.70    2.60
   5  -7  -8   17.80    2.80
  -5   7   7   15.40    2.20
   5   7  -7   18.30    2.30
  -5   7   7   17.10    2.20
   5  -7  -7   15.00    2.00
  -5  -7   7   14.20    2.30
  -5  -7   7   14.10    1.50
  -5  -7   7   17.40    1.90
  -5   7   6   31.00    2.70
  -5   7   6   33.30    2.70
   5   7  -6   29.30    2.40
   5  -7  -6   31.20    2.50
  -5  -7   6   25.90    2.10
  -5  -7   6   31.60    2.50
  -5  -7   6   33.00    2.90
  -5   7   5   61.89    3.10
   5   7  -5   67.09    2.20
   5   7  -5   69.19    3.30
   5   7  -5   64.19    2.80
  -5   7   5   63.99    2.20
  -5   7   5   61.59    3.00
  -5  -7   5   70.89    2.70
   5  -7  -5   62.29    2.90
  -5  -7   5   62.89    3.00
  -5  -7   5   65.39    3.20
   5  -7  -5   64.89    2.20
  -5   7   4    3.30    0.90
  -5   7   4    2.90    1.00
   5   7  -4    3.60    1.00
  -5   7   4    1.90    1.10
   5   7  -4    1.70    1.30
   5   7  -4    3.20    0.60
   5  -7  -4    3.10    1.20
   5  -7  -4    3.30    1.00
  -5  -7   4    2.10    1.20
  -5  -7   4    2.50    1.40
  -5  -7   4   -0.10    0.80
   5   7  -3    0.90    0.80
  -5   7   3    0.90    0.90
   5   7  -3    0.00    1.20
  -5   7   3   -0.60    0.90
  -5   7   3    1.00    1.00
   5  -7  -3   -0.40    1.00
  -5  -7   3   -1.00    0.70
  -5  -7   3    1.40    1.20
   5  -7  -3    1.10    0.90
  -5  -7   3    0.40    0.80
   5   7  -2   55.89    2.50
   5   7  -2   54.59    2.00
  -5   7   2   53.59    2.40
  -5   7   2   57.19    2.60
  -5  -7   2   54.89    2.60
  -5  -7   2   53.09    2.70
   5  -7  -2   56.09    2.50
  -5  -7   2   54.49    1.90
   5   7  -1   25.30    1.40
  -5   7   1   23.60    1.70
  -5   7   1   24.30    1.90
  -5   7   1   23.70    1.80
   5   7  -1   25.70    2.10
  -5  -7   1   25.60    1.40
  -5  -7   1   23.90    1.70
   5  -7  -1   24.00    1.70
  -5  -7   1   24.10    1.80
   5  -7  -1   23.90    1.70
  -5   7   0    4.50    1.30
  -5   7   0    3.90    1.00
   5   7   0    3.60    0.90
  -5   7   0    3.70    0.80
   5   7   0    4.70    1.00
  -5  -7   0    3.90    1.00
  -5  -7   0    3.50    0.80
  -5  -7   0    2.50    1.20
   5  -7   0    2.70    1.00
   5  -7   0    3.50    0.80
  -5   7  -1   20.80    2.10
  -5   7  -1   21.20    2.00
  -5   7  -1   20.70    1.80
   5   7   1   21.60    2.30
   5   7   1   21.90    1.70
   5  -7   1   19.80    1.90
  -5  -7  -1   23.30    2.50
  -5  -7  -1   22.30    2.00
  -5  -7  -1   22.10    1.60
   5  -7   1   21.20    1.50
  -5   7  -2   -1.80    1.10
  -5   7  -2    1.10    1.30
   5  -7   2    2.00    1.10
  -5  -7  -2    1.30    1.00
  -5  -7  -2    2.40    1.50
  -5  -7  -2    1.30    1.10
   5  -7   2    1.00    1.40
  -5   7  -3  137.79    4.50
   5   7   3  135.89    4.40
  -5   7  -3  126.39    4.30
   5   7   3  137.49    3.90
  -5   7  -3  140.09    5.10
   5  -7   3  138.49    4.80
  -5  -7  -3  138.89    4.90
  -5  -7  -3  137.09    4.60
   5  -7   3  140.49    4.30
   5   7   4   27.60    2.80
  -5   7  -4   23.50    1.90
   5   7   4   28.50    3.10
  -5   7  -4   22.10    2.40
   5   7   4   26.80    1.70
  -5  -7  -4   26.70    2.60
   5  -7   4   20.60    2.50
  -5  -7  -4   28.60    2.70
   5  -7   4   28.10    2.10
   5   7   5  182.88    6.30
   5   7   5  183.88    6.00
   5   7   5  189.98    6.10
  -5   7  -5  188.68    5.20
  -5   7  -5  193.88    6.80
   5   7   5  187.78    5.20
  -5  -7  -5  185.78    6.50
   5  -7   5  186.78    6.40
   5   7   6   31.70    2.90
   5   7   6   28.80    2.00
   5   7   6   30.10    3.20
   5   7   6   27.50    2.90
  -5   7  -6   35.40    2.90
  -5  -7  -6   37.60    3.90
   5  -7   6   30.80    3.00
   5  -7   6   30.80    3.00
   5   7   7    9.40    1.30
   5   7   7    9.80    2.90
   5   7   7    7.70    2.70
  -5   7  -7   10.00    2.90
   5   7   7    8.90    2.10
  -5  -7  -7   15.90    3.30
   5  -7   7   11.60    2.20
   5  -7   7   14.00    3.10
  -5   8   9    3.20    2.60
  -5   8   9    2.60    2.90
   5   8  -9    1.50    1.90
  -5  -8   9    2.10    1.90
   5  -8  -9    1.10    3.10
  -5  -8   9    2.40    2.60
  -5  -8   9    3.20    2.60
  -5   8   8  107.09    4.60
  -5   8   8  100.69    4.90
   5   8  -8  109.19    4.90
  -5  -8   8  109.19    5.30
  -5  -8   8  112.99    4.60
  -5  -8   8  107.59    4.60
   5  -8  -8  111.19    5.20
   5   8  -7  126.39    5.30
  -5   8   7  130.99    5.60
  -5   8   7  130.19    5.20
  -5  -8   7  127.69    4.70
  -5  -8   7  129.79    4.70
   5  -8  -7  132.79    5.20
  -5  -8   7  135.89    5.30
  -5   8   6   16.20    1.30
  -5   8   6   14.50    1.10
  -5   8   6   16.80    2.20
   5   8  -6   16.10    2.10
  -5   8   6   16.30    1.80
  -5  -8   6   14.90    1.80
   5  -8  -6   14.40    2.40
  -5  -8   6   15.70    2.20
  -5  -8   6   15.30    1.80
  -5   8   5    7.50    1.10
  -5   8   5    8.70    1.80
  -5   8   5    8.20    1.20
   5   8  -5    9.40    1.80
   5  -8  -5    6.10    1.20
  -5  -8   5    5.70    1.20
   5  -8  -5    4.50    1.30
  -5  -8   5    3.00    1.40
  -5   8   4   67.09    2.60
  -5   8   4   67.99    3.10
   5   8  -4   63.99    2.90
   5   8  -4   61.39    2.10
  -5   8   4   65.89    3.00
   5   8  -4   64.09    2.90
  -5  -8   4   69.99    2.60
   5  -8  -4   64.69    3.00
  -5  -8   4   65.59    3.30
   5  -8  -4   62.69    2.60
  -5  -8   4   65.09    3.10
  -5   8   3    5.30    1.40
   5   8  -3    4.70    1.00
   5   8  -3    8.00    1.70
  -5   8   3    4.90    1.10
  -5   8   3    4.00    1.30
   5  -8  -3    3.60    1.50
   5  -8  -3    3.30    1.20
  -5  -8   3    2.60    1.20
  -5  -8   3    2.70    1.10
  -5  -8   3    3.90    0.80
  -5   8   2   -0.10    1.20
   5   8  -2   -0.30    0.90
  -5   8   2    0.30    0.90
   5   8  -2    0.30    1.40
  -5  -8   2    1.30    1.00
   5  -8  -2   -0.30    1.00
   5  -8  -2    2.00    1.00
  -5  -8   2    1.60    0.80
  -5  -8   2   -1.50    1.20
   5   8  -1  182.08    5.30
  -5   8   1  192.88    6.00
  -5   8   1  207.08    5.90
   5   8  -1  202.98    6.10
  -5  -8   1  203.88    5.30
  -5  -8   1  192.68    6.00
  -5  -8   1  201.48    6.10
   5  -8  -1  196.28    5.80
  -5   8   0    9.80    1.20
   5   8   0   12.20    1.70
   5   8   0   12.00    1.30
  -5   8   0   12.20    1.60
   5  -8   0   12.30    1.50
  -5  -8   0   13.50    1.80
  -5  -8   0   11.90    1.60
   5  -8   0   15.40    1.90
  -5  -8   0   14.70    1.30
  -5   8  -1   27.50    1.70
  -5   8  -1   28.00    2.20
   5   8   1   28.60    2.40
  -5  -8  -1   25.20    2.10
  -5  -8  -1   23.90    2.30
   5  -8   1   29.10    2.50
   5  -8   1   29.60    1.90
  -5  -8  -1   29.60    1.90
  -5   8  -2   12.10    1.60
  -5   8  -2   15.40    1.90
   5   8   2   14.20    1.70
  -5  -8  -2   16.00    1.50
  -5  -8  -2   13.60    1.80
  -5  -8  -2   15.10    1.80
   5  -8   2   14.10    1.70
   5  -8   2   14.80    1.60
  -5   8  -3  143.59    5.30
   5   8   3  154.98    5.40
  -5   8  -3  153.78    4.80
   5  -8   3  140.99    5.20
  -5  -8  -3  141.29    4.90
  -5  -8  -3  147.69    5.20
  -5  -8  -3  148.29    5.20
   5  -8   3  148.89    5.40
   5   8   4   62.29    2.40
   5   8   4   59.99    3.30
   5   8   4   61.89    3.30
  -5   8  -4   60.49    3.90
   5   8   4   61.59    3.90
   5  -8   4   64.59    3.60
  -5   8  -5   15.20    2.70
   5   8   5   13.80    2.00
  -5   8  -5   15.80    1.80
   5   8   5   13.50    2.30
   5   8   5   20.10    1.80
   5   8   5   17.80    2.50
   5  -8   5   20.00    2.90
  -5  -8  -5   15.50    2.20
   5  -8   5   16.70    1.70
   5   8   6    2.20    2.20
   5   8   6   -1.50    1.20
   5   8   6   -3.20    1.90
   5   8   6    2.40    2.30
  -5   8  -6    0.10    2.10
  -5  -8  -6   -0.50    2.10
   5  -8   6    0.50    2.00
   5  -8   6    2.30    2.60
  -5   9   9   -3.90    2.60
  -5   9   9    0.10    2.60
   5   9  -9   -0.60    1.90
  -5  -9   9   -3.20    2.60
  -5  -9   9   -0.60    2.00
   5  -9  -9    3.40    3.50
  -5  -9   9    0.60    1.70
   5   9  -8   13.70    2.50
  -5   9   8    8.00    2.30
  -5   9   8    9.20    2.60
  -5  -9   8   11.80    2.20
   5  -9  -8   10.00    2.80
  -5  -9   8   14.20    2.80
  -5  -9   8   14.20    2.70
   5   9  -7   -1.20    2.30
  -5   9   7    2.00    1.80
  -5   9   7    0.40    1.90
  -5  -9   7    2.60    2.00
   5  -9  -7    3.00    2.50
  -5  -9   7    1.50    1.70
  -5  -9   7    2.00    1.80
  -5   9   6   20.00    1.90
  -5   9   6   23.20    1.70
  -5   9   6   20.40    2.30
  -5   9   6   30.10    3.10
   5   9  -6   21.80    2.50
  -5  -9   6   26.00    2.80
  -5  -9   6   26.20    2.30
   5  -9  -6   23.20    2.60
  -5  -9   6   27.70    2.70
  -5   9   5   17.80    1.80
   5   9  -5   20.40    2.30
  -5   9   5   17.40    2.00
  -5   9   5   21.30    2.40
  -5  -9   5   24.20    2.00
   5  -9  -5   20.00    2.10
  -5  -9   5   20.30    2.30
  -5  -9   5   20.60    2.50
   5  -9  -5   19.90    2.30
  -5   9   4    3.10    1.60
  -5   9   4    0.90    1.20
   5   9  -4   -0.40    1.60
  -5   9   4    1.00    1.40
   5  -9  -4    2.10    1.40
  -5  -9   4    0.90    1.10
  -5  -9   4    1.30    1.40
   5  -9  -4    1.70    1.40
  -5  -9   4    1.20    1.50
   5   9  -3   39.60    2.50
  -5   9   3   39.20    2.30
  -5   9   3   41.30    2.60
  -5   9   3   44.10    2.90
   5   9  -3   41.90    2.70
  -5  -9   3   44.60    2.90
   5  -9  -3   42.70    2.60
  -5  -9   3   45.00    3.10
  -5  -9   3   40.50    2.10
  -5   9   2  151.08    5.10
  -5   9   2  139.59    4.60
   5   9  -2  147.59    5.10
   5   9  -2  138.29    4.30
  -5  -9   2  137.09    4.80
  -5  -9   2  142.99    5.10
  -5  -9   2  135.79    4.10
   5  -9  -2  146.09    4.80
   5  -9  -2  140.89    4.70
  -5   9   1   43.80    2.70
   5   9  -1   44.80    3.00
  -5   9   1   40.00    2.60
   5   9  -1   45.30    2.40
  -5  -9   1   43.70    3.00
   5  -9  -1   43.80    2.80
  -5  -9   1   41.60    2.80
   5  -9  -1   38.10    2.60
  -5  -9   1   43.30    2.10
  -5   9   0  163.58    5.30
   5   9   0  163.58    5.50
  -5   9   0  163.38    5.60
   5  -9   0  168.28    5.20
  -5  -9   0  161.98    5.60
  -5  -9   0  159.58    5.40
   5  -9   0  160.48    5.50
  -5  -9   0  173.48    4.90
   5   9   1  109.29    4.50
  -5   9  -1  111.89    4.30
  -5   9  -1  113.59    4.20
  -5  -9  -1  103.99    3.80
   5  -9   1  100.89    4.20
   5  -9   1  105.69    3.70
  -5  -9  -1  108.49    4.40
  -5  -9  -1  109.09    4.40
   5   9   2   -0.90    1.70
  -5   9  -2    1.30    1.00
  -5   9  -2    1.00    1.40
  -5  -9  -2    0.90    1.40
   5  -9   2    1.50    1.50
  -5  -9  -2    0.20    1.70
  -5  -9  -2    2.70    1.40
   5  -9   2    1.40    1.20
  -5   9  -3   47.60    3.40
   5   9   3   49.40    3.20
  -5   9  -3   47.30    3.00
  -5  -9  -3   49.40    3.90
   5  -9   3   40.20    3.20
   5  -9   3   48.10    2.80
  -5  -9  -3   40.70    3.00
  -5  -9  -3   48.30    3.00
   5   9   4   -1.20    1.40
   5   9   4    2.90    1.80
   5   9   4    0.00    2.10
  -5   9  -4    0.40    2.10
   5   9   4   -1.40    1.30
  -5   9  -4   -0.80    1.60
   5   9   4    0.20    0.80
   5  -9   4    0.80    1.30
   5  -9   4   -0.50    2.20
   5   9   5    2.10    1.80
   5   9   5    5.70    2.10
   5   9   5    3.80    2.20
   5   9   5    1.30    0.80
   5   9   5    0.70    2.30
  -5   9  -5    1.80    2.20
   5  -9   5    5.70    2.10
   5  -9   5    2.10    2.00
   5   9   6    5.70    1.50
   5   9   6    7.60    2.40
  -5   9  -6    7.80    3.30
   5   9   6    9.50    2.90
   5   9   6    7.50    2.20
   5   9   6   11.40    3.00
   5  -9   6   10.80    2.00
   5  10  -8   11.00    2.80
  -5  10   8   18.30    3.80
  -5  10   8   15.30    2.70
  -5 -10   8   15.30    2.30
  -5 -10   8   12.80    2.60
   5 -10  -8   22.10    3.50
  -5 -10   8   13.70    2.30
  -5  10   7    0.60    1.80
  -5  10   7   -2.40    1.80
   5  10  -7    0.90    2.00
  -5 -10   7    2.80    1.90
  -5 -10   7    1.40    1.70
  -5 -10   7    0.70    2.30
   5 -10  -7    1.80    2.50
  -5  10   6    3.70    1.90
  -5  10   6    4.40    2.20
   5  10  -6    7.00    1.70
  -5  10   6    6.40    1.30
  -5 -10   6    3.10    2.20
  -5 -10   6    5.90    1.60
  -5 -10   6    8.10    1.90
   5 -10  -6    5.40    2.40
  -5  10   5   13.20    1.50
   5  10  -5   17.40    2.50
  -5  10   5   12.70    1.80
  -5  10   5   13.00    2.20
  -5 -10   5   12.50    2.10
  -5 -10   5   13.70    1.70
   5 -10  -5   13.20    2.00
  -5 -10   5   13.10    1.90
  -5  10   4    3.10    1.70
   5  10  -4    1.50    1.80
  -5  10   4    2.60    1.60
  -5  10   4   -2.40    1.30
  -5 -10   4    0.50    1.50
  -5 -10   4    1.10    1.70
   5 -10  -4    0.00    1.50
  -5 -10   4    0.40    1.50
  -5  10   3   27.30    2.50
  -5  10   3   31.10    2.70
   5  10  -3   27.00    2.30
  -5  10   3   24.50    2.30
  -5 -10   3   25.20    3.00
  -5 -10   3   24.60    2.30
   5 -10  -3   26.00    2.40
  -5  10   2    8.20    1.70
  -5  10   2    6.00    1.80
   5  10  -2    7.70    1.80
   5 -10  -2    8.10    1.50
  -5 -10   2    5.90    1.70
   5 -10  -2    7.70    1.50
  -5 -10   2    7.90    1.50
  -5 -10   2    5.10    1.40
   5  10  -1   13.50    2.00
  -5  10   1   15.70    2.10
  -5  10   1   13.80    1.80
   5 -10  -1   11.00    1.90
   5 -10  -1   13.20    2.00
  -5 -10   1   15.20    1.80
  -5 -10   1   14.20    1.80
   5  10   0    3.00    1.80
  -5  10   0    2.60    1.40
  -5  10   0    3.70    1.80
  -5 -10   0    2.80    1.70
   5 -10   0    2.20    1.40
   5 -10   0    0.50    1.60
  -5 -10   0    1.60    1.20
  -5 -10   0    4.30    1.60
   5  10   1   19.30    2.20
  -5  10  -1   18.30    2.10
  -5  10  -1   22.00    2.40
  -5 -10  -1   17.50    2.00
  -5 -10  -1   21.00    2.30
   5 -10   1   16.00    1.70
   5 -10   1   20.60    2.30
  -5 -10  -1   16.60    2.00
  -5  10  -2   71.49    3.30
   5  10   2   71.89    3.90
  -5  10  -2   72.79    3.40
   5 -10   2   72.59    3.50
  -5 -10  -2   72.99    3.90
   5 -10   2   69.89    4.00
  -5 -10  -2   67.59    3.10
  -5 -10  -2   68.99    3.90
  -5  10  -3    2.00    2.20
   5  10   3    6.00    2.00
  -5  10  -3    7.50    1.70
   5  10   3    8.40    2.30
  -5 -10  -3    2.70    2.40
  -5 -10  -3    5.40    1.90
   5 -10   3    4.50    2.00
   5 -10   3    5.40    1.70
   5  10   4  135.49    5.20
   5  10   4  135.89    5.40
   5  10   4  145.99    5.80
  -5  10  -4  138.29    5.80
  -5  10  -4  135.59    4.90
   5 -10   4  148.59    5.30
   5 -10   4  133.59    5.60
   5  10   5   30.40    2.20
  -5  10  -5   32.30    3.00
   5  10   5   29.30    3.00
   5  10   5   32.10    3.20
  -5  10  -5   37.80    4.40
   5  10   5   33.40    3.90
   5  10   5   35.60    4.10
   5 -10   5   38.70    3.80
   5 -10   5   30.50    3.40
   5  10   6    6.90    3.00
   5  10   6    7.50    1.50
   5  10   6    5.80    2.90
   5 -10   6    9.60    2.90
   5 -10   6    6.60    2.80
  -5  11   8    2.40    3.10
  -5  11   8    3.00    2.60
   5  11  -8    5.10    3.00
  -5 -11   8    4.50    2.40
   5 -11  -8    4.60    2.50
  -5 -11   8    3.80    2.00
  -5 -11   8    6.80    2.70
   5  11  -7    3.60    2.50
  -5  11   7    2.00    2.40
  -5  11   7    0.70    2.00
   5 -11  -7    7.90    2.60
  -5 -11   7    6.10    2.00
  -5 -11   7    5.40    2.50
  -5 -11   7    4.40    1.60
  -5  11   6   59.49    4.40
  -5  11   6   63.59    3.00
  -5  11   6   59.29    3.80
   5  11  -6   61.69    4.30
   5 -11  -6   63.69    4.40
  -5 -11   6   59.09    3.70
  -5 -11   6   57.99    3.60
  -5 -11   6   59.69    4.10
  -5  11   5    3.40    1.90
  -5  11   5    0.30    1.50
   5  11  -5   -3.30    2.30
  -5 -11   5    1.80    1.60
   5 -11  -5    1.00    1.90
  -5 -11   5    1.50    1.90
  -5 -11   5   -0.40    1.80
  -5  11   4   -0.80    1.50
  -5  11   4    1.00    1.90
  -5  11   4    2.00    1.90
   5  11  -4   -0.90    1.50
  -5 -11   4    2.00    1.80
  -5 -11   4    2.50    2.20
  -5 -11   4    1.30    1.10
   5 -11  -4   -1.80    1.70
  -5  11   3   28.70    2.90
   5  11  -3   27.40    2.70
  -5  11   3   34.60    3.10
  -5  11   3   25.40    2.70
  -5 -11   3   30.80    2.40
  -5 -11   3   31.20    3.00
  -5 -11   3   21.80    2.20
   5 -11  -3   33.90    3.10
  -5  11   2   -0.90    1.70
   5  11  -2    0.20    1.40
  -5  11   2   -0.10    1.60
   5 -11  -2   -0.90    1.50
  -5 -11   2    1.40    1.90
  -5 -11   2   -0.50    1.30
  -5 -11   2    1.00    1.70
   5 -11  -2   -1.10    1.40
  -5  11   1    1.10    1.70
  -5  11   1    0.90    1.50
   5  11  -1    5.20    2.20
   5 -11  -1    2.30    1.80
  -5 -11   1    1.40    1.70
   5 -11  -1    1.90    2.00
  -5 -11   1    2.70    1.40
  -5 -11   1    0.30    1.70
   5  11   0   21.50    2.40
  -5  11   0   24.50    2.60
  -5  11   0   26.70    2.70
  -5 -11   0   18.50    2.00
  -5 -11   0   17.90    2.10
   5 -11   0   19.30    2.10
   5 -11   0   24.80    3.00
  -5 -11   0   22.80    2.40
   5  11   1   11.60    2.10
  -5  11  -1   13.70    2.00
  -5  11  -1   14.40    2.30
   5 -11   1    8.90    1.90
  -5 -11  -1    8.20    1.70
   5 -11   1    9.40    2.20
  -5 -11  -1    8.00    1.80
  -5 -11  -1   11.20    1.90
  -5  11  -2   17.50    2.40
   5  11   2   17.90    2.60
  -5  11  -2   16.90    2.30
   5 -11   2   15.20    2.30
  -5 -11  -2   16.40    2.10
   5 -11   2   16.10    2.40
  -5 -11  -2   15.90    1.70
  -5  11  -3   -0.70    1.70
   5  11   3   -4.10    1.80
   5  11   3   -2.90    1.60
  -5  11  -3   -0.30    1.70
   5 -11   3   -2.10    2.00
  -5 -11  -3    0.10    1.90
   5 -11   3   -4.10    1.80
  -5 -11  -3   -1.90    2.40
  -5  11  -4    4.60    3.40
  -5  11  -4    5.20    2.00
   5  11   4    1.30    2.10
   5  11   4    2.40    2.50
   5  11   4   -0.40    2.40
  -5 -11  -4    5.30    2.70
   5 -11   4    5.90    1.90
   5 -11   4    4.40    2.20
   5  11   5   -0.30    2.50
   5  11   5   -0.70    1.80
  -5  11  -5    3.20    2.70
   5  11   5   -0.30    2.30
[truncated: 283,143 more chars]
