# Supplementary material for: Crystal structure of tris­(3-methyl-1H-pyrazol-1-yl)methane
Source: Acta Crystallogr E Crystallogr Commun. 2015 Oct 3;71(Pt 11):o816. doi: 10.1107/S2056989015017247 (PMC4645007; doi:10.1107/S2056989015017247)
Supplement: Supplementary file 2 [file e-71-0o816-Isup2.hkl]

data_I                                                                          
_shelx_title ' a1_a.res in P2(1)/c'                                             
_shelx_refln_list_code          4                                               
_shelx_F_calc_maximum      177.92                                               
_exptl_crystal_F_000       544.00                                               
_reflns_d_resolution_high  0.8185                                               
                                                                                
loop_                                                                           
 _space_group_symop_operation_xyz                                               
 'x, y, z'                                                                      
 '-x, y+1/2, -z+1/2'                                                            
 '-x, -y, -z'                                                                   
 'x, -y-1/2, z-1/2'                                                             
                                                                                
_cell_length_a    12.0881                                                       
_cell_length_b    13.4178                                                       
_cell_length_c     9.0985                                                       
_cell_angle_alpha  90.000                                                       
_cell_angle_beta  111.630                                                       
_cell_angle_gamma  90.000                                                       
                                                                                
_shelx_F_squared_multiplier     1.000                                           
                                                                                
loop_                                                                           
 _refln_index_h                                                                 
 _refln_index_k                                                                 
 _refln_index_l                                                                 
 _refln_F_squared_calc                                                          
 _refln_F_squared_meas                                                          
 _refln_F_squared_sigma                                                         
 _refln_observed_status                                                         
   2   0   0      25320.32      24199.34       240.84 o                         
   3   0   0       2529.30       2389.23        18.71 o                         
   4   0   0        133.56        119.88         1.83 o                         
   5   0   0        945.56       1017.04         8.89 o                         
   6   0   0         72.12         51.91         1.17 o                         
   7   0   0       2258.50       2443.17        34.79 o                         
   8   0   0        434.43        409.62         5.56 o                         
   9   0   0         14.25         10.85         1.97 o                         
  10   0   0        112.11         95.33         3.12 o                         
  11   0   0        233.22        250.49         9.28 o                         
  12   0   0         64.93         50.84         4.01 o                         
  13   0   0        126.50        135.32        16.89 o                         
   2   1   0       4969.04       5223.04        30.42 o                         
   3   1   0        595.49        556.52         3.28 o                         
   4   1   0        290.49        309.09         2.13 o                         
   5   1   0        438.27        437.88         2.97 o                         
   6   1   0        218.99        220.18         1.91 o                         
   7   1   0          3.71          8.60         0.61 o                         
   8   1   0         12.34         13.38         0.88 o                         
   9   1   0          2.24          2.00         0.87 o                         
  10   1   0         52.20         50.30         2.00 o                         
  11   1   0          0.18          1.37         2.01 o                         
  12   1   0          4.82          9.38         2.49 o                         
  13   1   0          7.93         17.54         4.03 o                         
   0   2   0       6798.92       6468.88       114.03 o                         
   1   2   0        159.91        151.33         1.43 o                         
   2   2   0       7434.95       7254.11        42.28 o                         
   3   2   0       1301.00       1194.66         7.00 o                         
   4   2   0       1765.19       1841.36        10.69 o                         
   5   2   0       2928.09       3115.32        18.47 o                         
   6   2   0        849.68        812.15         6.64 o                         
   7   2   0        978.48       1037.77         8.35 o                         
   8   2   0         57.09         61.15         1.50 o                         
   9   2   0        104.17        113.61         2.32 o                         
  10   2   0        236.70        209.76         3.15 o                         
  11   2   0        156.57        162.46         4.31 o                         
  12   2   0        308.47        284.71         5.60 o                         
  13   2   0          2.50          4.81         4.18 o                         
   1   3   0       1843.41       1797.44        10.72 o                         
   2   3   0       1080.64       1153.26         7.03 o                         
   3   3   0          2.20          2.57         0.35 o                         
   4   3   0         68.24         73.98         0.91 o                         
   5   3   0         26.74         29.81         0.70 o                         
   6   3   0        766.36        782.30         5.57 o                         
   7   3   0        242.50        261.83         2.84 o                         
   8   3   0        102.99        111.18         2.10 o                         
   9   3   0       1295.12       1266.53        10.93 o                         
  10   3   0        312.82        314.84         3.91 o                         
  11   3   0        169.01        162.65         4.21 o                         
  12   3   0         69.18         76.37         3.93 o                         
  13   3   0          4.67          1.89         6.52 o                         
   0   4   0       6914.35       7289.26        60.18 o                         
   1   4   0       1108.50       1022.18         6.33 o                         
   2   4   0       2859.66       2996.20        17.77 o                         
   3   4   0         97.37         95.11         1.05 o                         
   4   4   0         54.54         72.50         0.98 o                         
   5   4   0        947.28       1019.82         6.71 o                         
   6   4   0        259.68        245.77         2.31 o                         
   7   4   0          3.65          9.12         0.68 o                         
   8   4   0          9.99         13.71         0.99 o                         
   9   4   0         51.69         46.48         1.80 o                         
  10   4   0        536.52        505.20         5.85 o                         
  11   4   0        107.01        100.97         3.43 o                         
  12   4   0         10.32          8.17         2.90 o                         
  13   4   0          2.69          1.12         4.43 o                         
   1   5   0       1001.77       1043.78         6.56 o                         
   2   5   0        875.71        854.37         5.48 o                         
   3   5   0        179.29        170.63         1.57 o                         
   4   5   0        624.33        631.34         4.89 o                         
   5   5   0         31.91         29.94         1.08 o                         
   6   5   0        267.52        268.95         2.68 o                         
   7   5   0        149.01        153.87         1.89 o                         
   8   5   0         71.53         69.69         1.44 o                         
   9   5   0         69.04         68.04         2.23 o                         
  10   5   0          7.62          9.34         2.42 o                         
  11   5   0        126.12        119.08         3.52 o                         
  12   5   0         68.59         61.63         3.94 o                         
  13   5   0          1.08          1.08         4.34 o                         
   0   6   0       1988.68       1990.67        17.19 o                         
   1   6   0        313.01        345.98         2.64 o                         
   2   6   0        391.85        397.45         2.98 o                         
   3   6   0        772.89        709.04         6.07 o                         
   4   6   0        123.29        109.28         2.26 o                         
   5   6   0         82.36         81.04         1.84 o                         
   6   6   0        464.50        425.97         4.51 o                         
   7   6   0          0.54          2.77         0.87 o                         
   8   6   0          9.68         11.09         0.94 o                         
   9   6   0         64.26         56.37         1.53 o                         
  10   6   0          9.43         16.61         1.93 o                         
  11   6   0          4.60          4.10         2.98 o                         
  12   6   0          0.64         -2.91         3.20 o                         
   1   7   0       2049.67       2084.77        19.57 o                         
   2   7   0        124.57        140.46         2.19 o                         
   3   7   0        104.79        106.76         3.11 o                         
   4   7   0         34.82         32.86         1.26 o                         
   5   7   0          9.06         12.00         0.97 o                         
   6   7   0        641.09        646.23         5.93 o                         
   7   7   0         78.13         76.51         1.79 o                         
   8   7   0        259.49        254.02         3.17 o                         
   9   7   0          8.10          7.33         1.17 o                         
  10   7   0         13.55         13.48         2.26 o                         
  11   7   0          0.11          5.27         3.01 o                         
  12   7   0         35.07         28.58         4.32 o                         
   0   8   0        982.40        909.50        17.57 o                         
   1   8   0        204.12        199.94         3.19 o                         
   2   8   0         56.88         63.52         2.06 o                         
   3   8   0         12.68         13.34         1.28 o                         
   4   8   0         10.08          9.36         1.18 o                         
   5   8   0         30.88         41.07         1.62 o                         
   6   8   0         24.66         29.88         1.60 o                         
   7   8   0         16.20         23.86         1.51 o                         
   8   8   0          6.40          7.19         1.17 o                         
   9   8   0          8.21          6.70         1.63 o                         
  10   8   0         31.61         28.74         2.88 o                         
  11   8   0          0.90         -1.86         3.38 o                         
   1   9   0        120.84        117.34         2.57 o                         
   2   9   0         43.65         54.35         2.06 o                         
   3   9   0         96.17         98.54         2.77 o                         
   4   9   0        337.45        366.96         4.73 o                         
   5   9   0        542.91        535.20         6.16 o                         
   6   9   0         55.86         58.63         2.21 o                         
   7   9   0         16.21         15.88         1.82 o                         
   8   9   0         28.68         24.15         1.60 o                         
   9   9   0         16.68         20.59         1.61 o                         
  10   9   0          0.09         -0.07         2.88 o                         
  11   9   0          1.66          6.27         3.94 o                         
   0  10   0        609.43        624.52         9.50 o                         
   1  10   0        349.78        328.70         4.37 o                         
   2  10   0        479.23        474.87         5.66 o                         
   3  10   0        513.33        518.00         5.97 o                         
   4  10   0         36.41         34.19         1.85 o                         
   5  10   0          7.03          8.19         1.75 o                         
   6  10   0          0.20          3.20         1.87 o                         
   7  10   0          0.01          1.48         2.21 o                         
   8  10   0          5.48          6.67         2.42 o                         
   9  10   0        106.01        107.64         3.07 o                         
  10  10   0          6.24          8.23         3.41 o                         
   1  11   0        141.73        121.09         2.93 o                         
   2  11   0         17.97         15.08         1.72 o                         
   3  11   0        409.33        377.85         5.12 o                         
   4  11   0          6.18          3.96         1.68 o                         
   5  11   0         71.01         70.49         3.32 o                         
   6  11   0         26.19         31.37         2.66 o                         
   7  11   0        109.37        112.20         3.65 o                         
   8  11   0         48.63         49.52         2.97 o                         
   9  11   0          1.72          0.08         2.80 o                         
  10  11   0          0.66         -0.80         4.66 o                         
   0  12   0        740.18        761.87        13.56 o                         
   1  12   0          0.02         -1.65         1.65 o                         
   2  12   0        246.37        247.90         4.32 o                         
   3  12   0        134.78        125.37         3.63 o                         
   4  12   0         96.47        102.53         3.37 o                         
   5  12   0        414.32        410.12         6.28 o                         
   6  12   0        109.19        111.32         3.57 o                         
   7  12   0        146.98        156.99         4.53 o                         
   8  12   0          9.63          8.75         2.86 o                         
   9  12   0         23.72         29.26         3.92 o                         
   1  13   0        268.75        270.60         4.64 o                         
   2  13   0         12.28         13.11         2.01 o                         
   3  13   0         73.74         75.28         3.05 o                         
   4  13   0         68.26         71.85         3.44 o                         
   5  13   0          3.62          1.35         2.38 o                         
   6  13   0         14.96         13.41         3.41 o                         
   7  13   0          6.56          3.13         2.69 o                         
   8  13   0         74.35         71.87         4.34 o                         
   0  14   0        242.47        224.41         6.43 o                         
   1  14   0         28.95         33.17         2.68 o                         
   2  14   0        217.90        214.71         4.46 o                         
   3  14   0          0.04          8.07         2.65 o                         
   4  14   0          0.90         -2.17         2.58 o                         
   5  14   0          5.46          3.85         2.70 o                         
   6  14   0          5.00          1.68         3.33 o                         
   7  14   0         18.83         23.83         3.79 o                         
   1  15   0        119.07        122.32         4.77 o                         
   2  15   0         12.50         14.36         2.68 o                         
   3  15   0         11.49         16.24         2.92 o                         
   4  15   0         27.79         26.77         5.09 o                         
   5  15   0          0.54          0.19         3.11 o                         
   0  16   0         46.76         55.05         6.70 o                         
   1  16   0         27.51         23.64         3.55 o                         
   2  16   0         57.02         60.08         4.25 o                         
 -14   1   1         30.44         31.58         4.83 o                         
 -13   1   1         21.30         26.55         5.63 o                         
 -12   1   1          0.29         -0.84         2.27 o                         
 -11   1   1         55.32         53.37         1.83 o                         
 -10   1   1        265.86        244.96         3.36 o                         
  -9   1   1          2.40          1.73         0.62 o                         
  -8   1   1          1.08          1.23         0.55 o                         
  -7   1   1         84.36         77.34         1.14 o                         
  -6   1   1          1.25          3.30         0.37 o                         
  -5   1   1        234.61        205.44         1.54 o                         
  -4   1   1          6.34          7.99         0.28 o                         
  -3   1   1       2620.27       2489.63        15.72 o                         
  -2   1   1        356.43        326.19         2.11 o                         
  -1   1   1       5011.88       4586.58        66.68 o                         
   0   1   1       1135.69       1086.95        26.32 o                         
   1   1   1       3236.12       3348.46        18.43 o                         
   2   1   1        167.70        188.66         1.25 o                         
   3   1   1         34.30         29.94         0.46 o                         
   4   1   1        226.34        250.70         1.80 o                         
   5   1   1        188.19        191.33         1.60 o                         
   6   1   1        550.42        617.41         4.42 o                         
   7   1   1         15.32         12.50         1.15 o                         
   8   1   1          0.46          2.12         1.13 o                         
   9   1   1        175.03        161.80         3.62 o                         
  10   1   1        581.58        566.04         8.53 o                         
  11   1   1        210.59        210.66         4.89 o                         
  12   1   1         52.50         39.80         3.37 o                         
  13   1   1         71.23         75.45         5.97 o                         
 -14   2   1          3.06         -4.18         4.18 o                         
 -13   2   1         66.39         79.09         4.13 o                         
 -12   2   1         72.55         62.56         3.10 o                         
 -11   2   1         33.11         33.11         1.56 o                         
 -10   2   1         19.24         16.88         1.24 o                         
  -9   2   1          4.97          2.34         0.73 o                         
  -8   2   1         60.88         72.43         1.29 o                         
  -7   2   1        213.31        201.03         2.12 o                         
  -6   2   1        774.94        772.09         6.19 o                         
  -5   2   1         75.42         85.40         0.92 o                         
  -4   2   1          0.14         -0.34         0.34 o                         
  -3   2   1        306.66        292.73         2.01 o                         
  -2   2   1       2334.76       2520.15        15.34 o                         
  -1   2   1        200.35        180.21         1.32 o                         
   0   2   1        399.44        388.06         2.50 o                         
   1   2   1         10.84         12.25         0.40 o                         
   2   2   1       1905.14       1982.02        11.78 o                         
   3   2   1        317.69        303.46         2.06 o                         
   4   2   1        310.71        308.99         2.09 o                         
   5   2   1          6.96          9.72         0.57 o                         
   6   2   1        247.18        249.02         2.26 o                         
   7   2   1         97.72         93.05         1.85 o                         
   8   2   1        182.35        173.07         2.79 o                         
   9   2   1        291.77        293.00         3.54 o                         
  10   2   1         38.24         37.33         2.56 o                         
  11   2   1         12.74         14.89         2.55 o                         
  12   2   1          8.57         10.56         2.78 o                         
  13   2   1          0.09         -0.12         3.83 o                         
 -13   3   1         13.14         10.76         3.94 o                         
 -12   3   1         45.81         38.82         2.67 o                         
 -11   3   1         12.60         13.13         1.58 o                         
 -10   3   1         71.33         66.31         1.80 o                         
  -9   3   1          1.47          1.47         0.79 o                         
  -8   3   1        709.30        710.73         5.90 o                         
  -7   3   1        386.57        410.31         3.65 o                         
  -6   3   1         31.55         25.31         0.77 o                         
  -5   3   1         25.18         22.27         0.49 o                         
  -4   3   1         52.94         57.26         0.82 o                         
  -3   3   1        998.20       1065.40         6.78 o                         
  -2   3   1       4492.99       4769.30        27.93 o                         
  -1   3   1         47.17         42.50         0.67 o                         
   0   3   1      31656.24      31713.88       191.19 o                         
   1   3   1        544.50        500.68         3.37 o                         
   2   3   1        827.25        815.40         5.10 o                         
   3   3   1        380.81        336.27         2.41 o                         
   4   3   1        342.53        362.66         2.51 o                         
   5   3   1         80.40         84.64         1.11 o                         
   6   3   1          2.46          3.48         0.72 o                         
   7   3   1        250.53        251.56         2.99 o                         
   8   3   1        231.57        222.17         3.33 o                         
   9   3   1          2.84          4.41         1.40 o                         
  10   3   1          0.14          0.06         1.47 o                         
  11   3   1          4.57         -2.81         2.81 o                         
  12   3   1          0.04          2.34         2.99 o                         
 -13   4   1          2.73         -1.34         3.08 o                         
 -12   4   1         68.23         65.54         3.31 o                         
 -11   4   1         60.86         54.65         3.97 o                         
 -10   4   1        485.64        484.79         6.48 o                         
  -9   4   1        187.24        175.23         2.31 o                         
  -8   4   1        101.24        100.35         1.90 o                         
  -7   4   1        147.80        144.73         2.03 o                         
  -6   4   1          9.18          7.80         0.61 o                         
  -5   4   1         35.77         37.83         0.82 o                         
  -4   4   1          3.91          8.27         0.53 o                         
  -3   4   1        399.65        387.02         2.72 o                         
  -2   4   1        735.85        732.97         4.69 o                         
  -1   4   1        204.30        199.17         1.58 o                         
   0   4   1       1310.54       1312.06         8.01 o                         
   1   4   1        324.36        333.37         2.39 o                         
   2   4   1        384.34        369.42         2.62 o                         
   3   4   1        150.85        150.38         1.42 o                         
   4   4   1        412.03        398.02         2.91 o                         
   5   4   1         19.28         16.96         0.69 o                         
   6   4   1        437.83        459.53         3.86 o                         
   7   4   1        385.05        418.72         4.62 o                         
   8   4   1         68.71         62.61         1.99 o                         
   9   4   1        197.06        185.81         3.16 o                         
  10   4   1          0.02          0.81         1.93 o                         
  11   4   1         20.23         23.92         2.62 o                         
  12   4   1          0.02         -1.10         3.88 o                         
 -13   5   1         13.35         24.33         4.08 o                         
 -12   5   1        341.96        320.03         7.65 o                         
 -11   5   1         46.78         47.43         4.13 o                         
 -10   5   1        214.28        223.26         4.73 o                         
  -9   5   1         58.61         66.57         2.30 o                         
  -8   5   1         14.64         19.99         1.15 o                         
  -7   5   1        596.51        612.75         4.89 o                         
  -6   5   1          6.57          9.35         0.92 o                         
  -5   5   1         59.78         71.75         1.50 o                         
  -4   5   1        192.79        174.27         1.63 o                         
  -3   5   1         45.38         50.82         0.90 o                         
  -2   5   1       1232.37       1177.48         7.35 o                         
  -1   5   1        283.85        328.44         2.42 o                         
   0   5   1       3350.00       3263.43        19.40 o                         
   1   5   1         38.07         31.06         0.74 o                         
   2   5   1        106.57         91.32         1.12 o                         
   3   5   1         56.46         66.19         1.10 o                         
   4   5   1        118.70        104.49         1.53 o                         
   5   5   1        452.31        438.61         3.98 o                         
   6   5   1          0.68          0.62         0.74 o                         
   7   5   1        362.69        368.99         3.35 o                         
   8   5   1         33.73         31.49         1.39 o                         
   9   5   1         23.26         23.73         1.43 o                         
  10   5   1        142.89        146.26         3.65 o                         
  11   5   1         26.16         26.95         3.61 o                         
  12   5   1         71.00         56.06         5.06 o                         
 -13   6   1         18.98         17.06         5.17 o                         
 -12   6   1         56.67         51.52         3.28 o                         
 -11   6   1          4.70         10.20         2.67 o                         
 -10   6   1        170.51        174.20         3.81 o                         
  -9   6   1        303.21        297.59         4.54 o                         
  -8   6   1         16.68         20.77         1.18 o                         
  -7   6   1         64.58         52.77         1.37 o                         
  -6   6   1        243.63        253.99         3.03 o                         
  -5   6   1         66.89         63.23         1.41 o                         
  -4   6   1        264.31        266.51         3.84 o                         
  -3   6   1        102.23         96.36         1.32 o                         
  -2   6   1       1048.04        963.98         7.46 o                         
  -1   6   1         70.01         70.41         1.07 o                         
   0   6   1        690.92        711.61         4.74 o                         
   1   6   1         13.84         13.43         0.64 o                         
   2   6   1         43.07         50.68         1.05 o                         
   3   6   1         34.32         34.45         1.07 o                         
   4   6   1        136.22        135.05         2.00 o                         
   5   6   1        158.68        154.41         2.24 o                         
   6   6   1         35.02         41.79         1.27 o                         
   7   6   1         43.71         34.49         1.47 o                         
   8   6   1         16.48         19.54         1.19 o                         
   9   6   1        250.92        221.07         4.51 o                         
  10   6   1        126.96        112.81         4.25 o                         
  11   6   1         83.31         69.57         4.13 o                         
  12   6   1         41.66         37.68         4.56 o                         
 -12   7   1         38.89         33.49         4.00 o                         
 -11   7   1         39.52         37.76         2.87 o                         
 -10   7   1        230.79        251.64         4.76 o                         
  -9   7   1        269.67        280.77         3.68 o                         
  -8   7   1          2.42          4.22         0.86 o                         
  -7   7   1          1.74          1.75         1.23 o                         
  -6   7   1        273.46        283.17         4.19 o                         
  -5   7   1         84.16         79.60         1.73 o                         
  -4   7   1          0.03         -0.60         0.78 o                         
  -3   7   1         15.56         44.10         1.57 o                         
  -2   7   1       2561.49       2636.70        28.51 o                         
  -1   7   1        231.44        240.70         3.09 o                         
   0   7   1       3041.97       3168.16        24.64 o                         
   1   7   1         19.89         20.33         0.96 o                         
   2   7   1       1663.18       1650.24        26.40 o                         
   3   7   1         97.22         80.15         2.23 o                         
   4   7   1          0.08          2.84         1.01 o                         
   5   7   1         65.86         69.72         1.93 o                         
   6   7   1        129.38        111.57         2.43 o                         
   7   7   1         63.35         63.96         1.80 o                         
   8   7   1        297.10        285.53         3.57 o                         
   9   7   1        108.81         98.81         2.98 o                         
  10   7   1        361.25        393.78         5.44 o                         
  11   7   1          0.03          2.55         3.34 o                         
 -12   8   1          1.67         -1.57         3.75 o                         
 -11   8   1        130.14        139.30         5.07 o                         
 -10   8   1         50.33         49.56         2.79 o                         
  -9   8   1        141.14        143.27         2.38 o                         
  -8   8   1         38.79         39.09         1.37 o                         
  -7   8   1        116.76        114.37         2.58 o                         
  -6   8   1          4.28          2.30         1.34 o                         
  -5   8   1        623.79        641.44         7.90 o                         
  -4   8   1        402.28        423.01         4.57 o                         
  -3   8   1       1351.48       1442.10        13.06 o                         
  -2   8   1       1041.14       1061.71         9.38 o                         
  -1   8   1        222.48        180.43         2.90 o                         
   0   8   1        190.05        161.02         3.73 o                         
   1   8   1         18.89         19.42         2.02 o                         
   2   8   1        535.28        534.02         6.37 o                         
   3   8   1          2.91          5.31         1.21 o                         
   4   8   1        413.33        421.21         4.98 o                         
   5   8   1         77.09         90.65         2.38 o                         
   6   8   1        173.09        167.15         3.05 o                         
   7   8   1         32.30         32.55         1.66 o                         
   8   8   1        118.92        113.92         2.59 o                         
   9   8   1        205.98        217.11         3.86 o                         
  10   8   1          0.45         -1.86         1.86 o                         
  11   8   1        112.18        108.11         5.71 o                         
 -11   9   1          1.39         -0.02         3.48 o                         
 -10   9   1         73.24         66.03         3.72 o                         
  -9   9   1         31.04         36.73         2.49 o                         
  -8   9   1          1.78          0.75         1.89 o                         
  -7   9   1        186.56        178.07         3.13 o                         
  -6   9   1        346.17        344.97         4.29 o                         
  -5   9   1        143.31        139.11         2.84 o                         
  -4   9   1          5.92         10.77         1.34 o                         
  -3   9   1          2.22         -0.30         1.27 o                         
  -2   9   1        259.77        242.53         3.92 o                         
  -1   9   1         89.68         81.27         2.21 o                         
   0   9   1        301.95        297.80         3.91 o                         
   1   9   1        255.58        270.19         3.79 o                         
   2   9   1         18.02         10.94         1.34 o                         
   3   9   1         22.52         17.62         1.48 o                         
   4   9   1         46.41         40.84         1.88 o                         
   5   9   1        364.51        350.09         4.78 o                         
   6   9   1        359.62        370.47         5.08 o                         
   7   9   1         42.17         39.88         2.56 o                         
   8   9   1         18.77         15.17         2.72 o                         
   9   9   1         27.36         26.04         2.75 o                         
  10   9   1          9.73          5.99         3.69 o                         
 -11  10   1         24.72         18.87         3.71 o                         
 -10  10   1        141.23        140.45         5.23 o                         
  -9  10   1        118.67        118.05         3.66 o                         
  -8  10   1        794.01        841.51         9.71 o                         
  -7  10   1         80.71         76.15         3.27 o                         
  -6  10   1        208.54        203.98         3.80 o                         
  -5  10   1         46.10         45.27         2.34 o                         
  -4  10   1         11.16         12.47         1.63 o                         
  -3  10   1        263.08        266.49         3.98 o                         
  -2  10   1        174.59        153.29         3.06 o                         
  -1  10   1        969.77       1019.18        10.01 o                         
   0  10   1         29.97         36.44         1.79 o                         
   1  10   1        234.42        232.81         3.62 o                         
   2  10   1          4.12          4.84         1.39 o                         
   3  10   1        227.62        216.71         3.72 o                         
   4  10   1          4.77          4.90         1.71 o                         
   5  10   1         57.99         60.84         2.40 o                         
   6  10   1         22.61         22.18         2.14 o                         
   7  10   1        144.71        141.62         3.72 o                         
   8  10   1        115.77        123.10         3.14 o                         
   9  10   1        233.89        227.80         4.61 o                         
  10  10   1          0.00         -3.49         4.10 o                         
 -10  11   1          8.59          6.26         3.39 o                         
  -9  11   1          0.32         -2.40         2.64 o                         
  -8  11   1         62.46         62.01         2.86 o                         
  -7  11   1          0.07         -0.57         2.42 o                         
  -6  11   1         35.54         38.75         2.23 o                         
  -5  11   1          1.40          6.12         1.96 o                         
  -4  11   1        102.47         91.77         2.78 o                         
  -3  11   1         77.39         68.63         3.31 o                         
  -2  11   1        145.25        136.95         3.19 o                         
  -1  11   1         39.74         32.95         1.93 o                         
   0  11   1         38.92         33.69         1.90 o                         
   1  11   1          3.00          2.10         1.48 o                         
   2  11   1          0.19          0.81         1.66 o                         
   3  11   1          2.08         -0.10         1.68 o                         
   4  11   1         61.68         51.83         2.48 o                         
   5  11   1         42.03         35.30         2.52 o                         
   6  11   1          6.66          3.75         2.81 o                         
   7  11   1         53.40         51.49         2.87 o                         
   8  11   1         42.39         39.40         2.13 o                         
   9  11   1         15.19         13.48         2.72 o                         
  -9  12   1          9.92          5.57         5.88 o                         
  -8  12   1         49.13         53.95         4.11 o                         
  -7  12   1          8.56          4.89         2.47 o                         
  -6  12   1          0.21         -0.51         2.06 o                         
  -5  12   1         67.28         57.91         2.68 o                         
  -4  12   1        380.81        386.33         5.51 o                         
  -3  12   1         38.76         39.54         2.72 o                         
  -2  12   1        376.56        365.15         5.34 o                         
  -1  12   1        273.56        264.92         4.47 o                         
   0  12   1        261.34        266.69         4.55 o                         
   1  12   1          0.08         -1.15         1.76 o                         
   2  12   1         22.53         21.97         2.27 o                         
   3  12   1        526.45        535.40         6.77 o                         
   4  12   1          0.37         -0.08         1.87 o                         
   5  12   1        187.95        188.15         4.67 o                         
   6  12   1         31.16         31.12         2.52 o                         
   7  12   1         22.20         22.11         2.68 o                         
   8  12   1          9.28          3.22         4.14 o                         
  -8  13   1         55.08         62.64         4.84 o                         
  -7  13   1         17.54         15.33         2.71 o                         
  -6  13   1          4.87          1.98         2.87 o                         
  -5  13   1         49.04         48.30         2.62 o                         
  -4  13   1         86.51         92.76         4.14 o                         
  -3  13   1         11.71          9.86         2.15 o                         
  -2  13   1         38.95         51.43         2.66 o                         
  -1  13   1          4.61          1.08         2.05 o                         
   0  13   1         42.05         45.89         2.55 o                         
   1  13   1        554.58        574.38         9.34 o                         
   2  13   1        116.06        115.06         4.25 o                         
   3  13   1         58.05         62.03         2.84 o                         
   4  13   1         66.21         61.31         2.64 o                         
   5  13   1         34.99         33.55         3.02 o                         
   6  13   1          0.77         -0.11         2.86 o                         
   7  13   1         17.66         15.54         3.61 o                         
  -7  14   1          0.19         -1.31         4.29 o                         
  -6  14   1         15.99         15.76         3.06 o                         
  -5  14   1         19.05         13.74         2.69 o                         
  -4  14   1          1.32         -0.78         2.43 o                         
  -3  14   1        141.16        139.99         4.71 o                         
  -2  14   1        121.91        117.20         3.64 o                         
  -1  14   1         10.12          8.93         2.31 o                         
   0  14   1         10.39          8.75         2.30 o                         
   1  14   1         13.20         10.73         2.56 o                         
   2  14   1          1.01          0.95         2.46 o                         
   3  14   1          3.48          4.36         2.61 o                         
   4  14   1          7.88          4.98         2.72 o                         
   5  14   1         19.20         24.21         2.99 o                         
   6  14   1          9.07          9.86         3.17 o                         
  -5  15   1         88.31         90.19         4.96 o                         
  -4  15   1         66.44         63.96         4.43 o                         
  -3  15   1        128.72        149.54         4.72 o                         
  -2  15   1         17.30         11.81         3.68 o                         
  -1  15   1         36.78         40.19         3.06 o                         
   0  15   1         40.19         42.52         2.74 o                         
   1  15   1          8.89         11.76         2.96 o                         
   2  15   1         73.49         81.29         5.46 o                         
   3  15   1         18.00         26.96         3.65 o                         
   4  15   1         68.50         73.58         4.26 o                         
  -3  16   1          6.74          5.43         3.06 o                         
  -2  16   1          0.02          4.63         3.41 o                         
  -1  16   1         26.32         24.30         4.12 o                         
   0  16   1         40.07         40.58         3.99 o                         
   1  16   1          0.11         -1.45         4.38 o                         
   2  16   1         27.40         31.96         3.76 o                         
 -14   0   2          0.74          6.26         5.85 o                         
 -13   0   2         14.49          8.52         5.60 o                         
 -12   0   2        402.75        397.18        17.38 o                         
 -11   0   2          4.80         10.49         1.22 o                         
 -10   0   2        210.28        205.68         2.93 o                         
  -9   0   2          3.65          5.59         0.92 o                         
  -8   0   2        224.24        225.87         3.16 o                         
  -7   0   2        439.38        447.02         5.08 o                         
  -6   0   2       1008.18       1184.05        10.38 o                         
  -5   0   2       1826.05       1842.09        15.72 o                         
  -4   0   2       2314.54       2486.25        20.83 o                         
  -3   0   2       5267.26       5272.19        43.56 o                         
  -2   0   2       2785.80       3157.06        26.16 o                         
  -1   0   2       3829.94       4023.13        33.21 o                         
   0   0   2      13707.62      14195.81       110.47 o                         
   1   0   2      13603.98      14247.17       105.10 o                         
   2   0   2          1.80          6.27         0.37 o                         
   3   0   2       1048.87       1079.25         8.85 o                         
   4   0   2          1.54          2.61         0.56 o                         
   5   0   2        268.18        261.22         2.75 o                         
   6   0   2        830.03        816.37        14.40 o                         
   7   0   2        249.97        250.82         6.94 o                         
   8   0   2        958.50        981.72        15.54 o                         
   9   0   2        114.66         97.64         4.95 o                         
  10   0   2        244.83        245.69         7.11 o                         
  11   0   2          1.63          4.82         3.89 o                         
  12   0   2        112.38        112.65        10.88 o                         
 -14   1   2         10.95         12.41         4.41 o                         
 -13   1   2         22.75         28.76         2.85 o                         
 -12   1   2         57.96         65.20         3.12 o                         
 -11   1   2        136.42        129.76         2.10 o                         
 -10   1   2         79.73         82.39         1.62 o                         
  -9   1   2         26.79         31.42         0.85 o                         
  -8   1   2         51.02         47.58         0.96 o                         
  -7   1   2        843.72        907.18         6.20 o                         
  -6   1   2        117.57        123.59         1.39 o                         
  -5   1   2          1.24          0.90         0.38 o                         
  -4   1   2        994.07       1016.32         6.76 o                         
  -3   1   2        521.57        499.59         3.11 o                         
  -2   1   2       6261.19       6458.23        36.53 o                         
  -1   1   2        288.75        290.68         1.97 o                         
   0   1   2        564.65        563.82         3.46 o                         
   1   1   2        967.20        940.09         5.26 o                         
   2   1   2          0.87          0.95         0.21 o                         
   3   1   2         11.56          9.83         0.35 o                         
   4   1   2        171.02        186.00         1.40 o                         
   5   1   2         16.61         12.69         0.44 o                         
   6   1   2        234.57        243.69         3.48 o                         
   7   1   2         10.04         10.84         1.09 o                         
   8   1   2        297.33        282.18         4.78 o                         
   9   1   2         22.28         23.29         2.14 o                         
  10   1   2        122.91        126.22         3.98 o                         
  11   1   2          0.48          0.96         2.76 o                         
  12   1   2          0.01         -0.61         3.97 o                         
 -14   2   2         18.97         17.40         5.96 o                         
 -13   2   2          0.11          1.19         3.14 o                         
 -12   2   2        284.21        278.52         7.33 o                         
 -11   2   2         25.86         28.06         1.54 o                         
 -10   2   2        373.45        391.01         4.95 o                         
  -9   2   2          0.08         -0.84         1.13 o                         
  -8   2   2         72.96         89.61         1.79 o                         
  -7   2   2         81.52         68.36         1.55 o                         
  -6   2   2        651.08        659.16         5.12 o                         
  -5   2   2        122.65        125.35         1.39 o                         
  -4   2   2        373.09        399.47         2.71 o                         
  -3   2   2       5075.75       5374.78        30.48 o                         
  -2   2   2       2635.08       2452.67        14.07 o                         
  -1   2   2       1020.12        953.37         5.47 o                         
   0   2   2       1091.30       1036.73         5.92 o                         
   1   2   2        427.64        368.01         2.47 o                         
   2   2   2        613.09        711.09         4.22 o                         
   3   2   2        506.98        524.15         3.26 o                         
   4   2   2        342.20        307.35         2.15 o                         
   5   2   2         70.66         80.08         1.17 o                         
   6   2   2         60.88         44.95         1.16 o                         
   7   2   2        296.37        305.57         3.63 o                         
   8   2   2         19.33         19.56         1.26 o                         
   9   2   2         40.21         40.68         2.38 o                         
  10   2   2         95.94        104.62         3.89 o                         
  11   2   2         20.42         30.06         3.07 o                         
  12   2   2         49.98         64.27         5.58 o                         
 -14   3   2         10.39          4.64        15.11 o                         
 -13   3   2         81.05         84.19         4.37 o                         
 -12   3   2        131.37        124.92         4.82 o                         
 -11   3   2         34.06         35.33         1.82 o                         
 -10   3   2        351.25        356.56         4.50 o                         
  -9   3   2         31.15         23.26         1.31 o                         
  -8   3   2        637.70        667.63         5.97 o                         
  -7   3   2         22.55         27.12         1.09 o                         
  -6   3   2        554.48        577.54         5.09 o                         
  -5   3   2         72.64         81.90         1.33 o                         
  -4   3   2        420.97        422.31         2.81 o                         
  -3   3   2       1780.61       1877.79        10.93 o                         
  -2   3   2         16.38         22.00         0.48 o                         
  -1   3   2       1358.16       1363.43         8.00 o                         
   0   3   2         46.87         43.59         0.64 o                         
   1   3   2        574.90        589.45         3.70 o                         
   2   3   2       1318.65       1256.73         7.48 o                         
   3   3   2         65.51         65.79         0.93 o                         
   4   3   2        145.86        138.32         1.37 o                         
   5   3   2        294.59        319.22         2.81 o                         
   6   3   2         56.15         53.22         1.38 o                         
   7   3   2        206.41        201.28         2.79 o                         
   8   3   2        175.13        175.76         3.14 o                         
   9   3   2        327.56        321.73         4.66 o                         
  10   3   2         11.59         13.68         2.56 o                         
  11   3   2         22.93         23.56         3.09 o                         
  12   3   2          3.51          3.64         3.25 o                         
 -14   4   2         62.68         57.59         5.35 o                         
 -13   4   2         11.96          7.84         3.16 o                         
 -12   4   2          0.19         -1.89         2.67 o                         
 -11   4   2          7.49          9.92         1.83 o                         
 -10   4   2        226.60        224.56         3.92 o                         
  -9   4   2         20.29         27.25         1.55 o                         
  -8   4   2         14.31         15.86         1.29 o                         
  -7   4   2        377.72        378.94         4.95 o                         
  -6   4   2          8.22         23.91         1.03 o                         
  -5   4   2        187.40        189.70         1.82 o                         
  -4   4   2          0.76         -0.32         0.45 o                         
  -3   4   2        880.60        859.64         5.47 o                         
  -2   4   2       1711.60       1810.53        10.96 o                         
  -1   4   2       2373.03       2344.17        14.01 o                         
   0   4   2        292.84        269.68         2.03 o                         
   1   4   2          8.55          7.72         0.45 o                         
   2   4   2       1033.82       1100.27         6.90 o                         
   3   4   2        162.05        145.74         1.44 o                         
   4   4   2         55.61         46.09         1.06 o                         
   5   4   2          1.92          0.79         0.62 o                         
   6   4   2          3.31          6.25         1.00 o                         
   7   4   2         79.88         72.14         2.12 o                         
   8   4   2        348.38        333.06         4.71 o                         
   9   4   2        205.98        202.09         3.35 o                         
  10   4   2        223.00        223.26         4.65 o                         
  11   4   2         33.31         32.63         3.22 o                         
  12   4   2          5.04          0.59         3.37 o                         
 -13   5   2         52.59         51.51         3.61 o                         
 -12   5   2         57.82         58.93         3.10 o                         
 -11   5   2        114.90        108.00         3.26 o                         
 -10   5   2         83.84         80.26         2.67 o                         
  -9   5   2         25.09         27.80         1.67 o                         
  -8   5   2          0.76          1.00         1.24 o                         
  -7   5   2          0.80         -0.95         1.20 o                         
  -6   5   2         48.30         49.42         1.38 o                         
  -5   5   2        167.63        157.94         2.02 o                         
  -4   5   2        677.08        660.64         5.94 o                         
  -3   5   2        120.16        136.05         1.40 o                         
  -2   5   2          1.16          2.61         0.52 o                         
  -1   5   2        147.63        158.68         1.50 o                         
   0   5   2          0.25          0.40         0.43 o                         
   1   5   2         86.73         85.82         1.12 o                         
   2   5   2         52.65         51.02         1.07 o                         
   3   5   2       1320.93       1315.30         9.53 o                         
   4   5   2        367.52        366.47         3.48 o                         
   5   5   2        162.04        166.49         2.45 o                         
   6   5   2         31.40         33.60         1.21 o                         
   7   5   2         99.65         86.41         2.25 o                         
   8   5   2          0.00          0.94         1.68 o                         
   9   5   2          2.36          1.57         1.54 o                         
  10   5   2          7.99         10.35         2.51 o                         
  11   5   2          0.04          2.42         3.16 o                         
 -13   6   2         47.51         52.37         4.01 o                         
 -12   6   2          0.15          3.84         3.15 o                         
 -11   6   2         21.92         29.02         2.53 o                         
 -10   6   2         46.55         48.51         2.25 o                         
  -9   6   2        209.54        213.40         4.56 o                         
  -8   6   2        176.87        192.31         3.50 o                         
  -7   6   2         19.01         24.44         1.55 o                         
  -6   6   2        237.01        223.57         2.58 o                         
  -5   6   2        140.47        126.01         2.22 o                         
  -4   6   2         25.64         24.81         1.20 o                         
  -3   6   2        215.30        208.75         2.22 o                         
  -2   6   2        162.65        133.13         1.46 o                         
  -1   6   2        687.35        727.80         5.83 o                         
   0   6   2        200.20        185.23         1.82 o                         
   1   6   2         94.83         98.46         1.41 o                         
   2   6   2        434.29        482.26         4.68 o                         
   3   6   2         91.83         77.21         1.68 o                         
   4   6   2        380.07        412.46         3.95 o                         
   5   6   2          0.05          0.04         0.86 o                         
   6   6   2        269.95        255.50         4.05 o                         
   7   6   2        143.78        138.68         2.91 o                         
   8   6   2          4.37          2.08         2.12 o                         
   9   6   2         25.63         25.43         1.89 o                         
  10   6   2          3.38          5.79         2.00 o                         
  11   6   2        178.36        202.06         9.58 o                         
 -13   7   2         51.05         64.20         4.09 o                         
 -12   7   2         81.71         76.51         7.00 o                         
 -11   7   2         36.97         34.83         2.53 o                         
 -10   7   2        344.25        338.64         5.91 o                         
  -9   7   2         12.86         12.23         1.91 o                         
  -8   7   2         45.33         43.82         2.19 o                         
  -7   7   2          0.25          1.50         0.97 o                         
  -6   7   2        114.42        105.05         2.27 o                         
  -5   7   2        184.42        178.48         2.69 o                         
  -4   7   2        135.71        166.29         2.44 o                         
  -3   7   2        360.17        356.19         4.05 o                         
  -2   7   2         14.15         16.49         1.67 o                         
  -1   7   2        417.57        418.35         5.17 o                         
   0   7   2         28.16         16.87         1.16 o                         
   1   7   2        235.08        232.02         2.94 o                         
   2   7   2          9.55          9.06         0.95 o                         
   3   7   2         29.68         30.15         1.21 o                         
   4   7   2        119.67        118.56         2.54 o                         
   5   7   2          5.24          3.22         1.45 o                         
   6   7   2        210.54        190.71         2.93 o                         
   7   7   2         13.65          8.10         1.23 o                         
   8   7   2        294.02        277.41         4.19 o                         
   9   7   2         20.83         15.99         2.20 o                         
  10   7   2          7.15         -0.52         2.99 o                         
  11   7   2         15.54          9.42         3.58 o                         
 -12   8   2         40.69         47.31         3.69 o                         
 -11   8   2         25.43         38.13         3.27 o                         
 -10   8   2          0.19          2.40         2.43 o                         
  -9   8   2          0.00         -0.01         1.93 o                         
  -8   8   2         24.92         25.76         1.69 o                         
  -7   8   2        110.10        101.41         2.37 o                         
  -6   8   2        251.74        226.53         3.14 o                         
  -5   8   2          3.21          1.42         1.09 o                         
  -4   8   2         35.96         53.58         1.73 o                         
  -3   8   2          0.63          2.44         1.01 o                         
  -2   8   2          3.34          1.86         0.95 o                         
  -1   8   2         87.83         83.94         2.31 o                         
   0   8   2         14.01         22.48         1.30 o                         
   1   8   2          9.14          9.15         1.26 o                         
   2   8   2         12.81         16.60         1.45 o                         
   3   8   2         51.59         45.08         1.91 o                         
   4   8   2         30.80         28.46         1.72 o                         
   5   8   2         53.81         47.15         1.94 o                         
   6   8   2          1.33         -1.72         1.72 o                         
   7   8   2          2.54          1.77         1.35 o                         
   8   8   2         23.40         26.62         1.85 o                         
   9   8   2         46.55         41.72         3.28 o                         
  10   8   2         14.62         11.23         2.43 o                         
 -12   9   2         48.21         47.70         4.36 o                         
 -11   9   2         26.64         21.89         3.78 o                         
 -10   9   2        183.68        194.56         4.80 o                         
  -9   9   2        249.51        249.84         5.57 o                         
  -8   9   2        565.63        549.81         6.16 o                         
  -7   9   2          3.40          8.00         1.53 o                         
  -6   9   2        157.93        138.95         2.66 o                         
  -5   9   2        448.68        460.53         5.08 o                         
  -4   9   2        239.14        235.38         3.32 o                         
  -3   9   2        466.34        461.26         6.56 o                         
  -2   9   2        467.12        478.64         5.83 o                         
  -1   9   2          0.52         -0.73         1.02 o                         
   0   9   2        222.31        204.75         4.41 o                         
   1   9   2         67.68         69.38         2.42 o                         
   2   9   2        126.94        126.02         2.81 o                         
   3   9   2         73.69         66.41         2.32 o                         
   4   9   2          0.47          1.68         1.58 o                         
   5   9   2          8.61          3.54         1.56 o                         
   6   9   2        165.29        159.46         3.81 o                         
   7   9   2          1.00          2.03         1.59 o                         
   8   9   2        146.29        137.46         4.25 o                         
   9   9   2          8.58          8.26         2.12 o                         
  10   9   2         87.32         93.86         4.91 o                         
 -11  10   2          7.73         11.94         3.21 o                         
 -10  10   2          0.05         -2.74         2.74 o                         
  -9  10   2          5.32          8.98         2.43 o                         
  -8  10   2         38.87         40.61         2.16 o                         
  -7  10   2        205.59        203.74         3.86 o                         
  -6  10   2         35.84         31.67         1.79 o                         
  -5  10   2         23.25         23.55         1.83 o                         
  -4  10   2         50.89         41.24         1.90 o                         
  -3  10   2         27.68         27.72         1.66 o                         
  -2  10   2         16.27         14.21         1.52 o                         
  -1  10   2        253.31        248.45         3.85 o                         
   0  10   2        200.96        204.21         3.53 o                         
   1  10   2        167.21        152.98         3.15 o                         
   2  10   2         43.26         43.15         1.93 o                         
   3  10   2         56.20         51.94         2.32 o                         
   4  10   2         24.55         18.08         1.81 o                         
   5  10   2        236.86        230.64         4.11 o                         
   6  10   2        324.91        321.39         6.23 o                         
   7  10   2          0.31          0.92         2.05 o                         
   8  10   2         59.01         60.57         2.74 o                         
   9  10   2         33.04         37.33         2.60 o                         
 -10  11   2         71.56         77.18         4.37 o                         
  -9  11   2         14.39         19.39         2.78 o                         
  -8  11   2        107.99        104.49         3.56 o                         
  -7  11   2          4.22          9.39         2.93 o                         
  -6  11   2          7.93          4.21         2.23 o                         
  -5  11   2          0.07         -0.56         1.76 o                         
  -4  11   2          5.51          7.42         1.77 o                         
  -3  11   2          0.00          0.26         1.63 o                         
  -2  11   2        143.41        155.67         3.36 o                         
  -1  11   2        217.94        216.69         4.39 o                         
   0  11   2         35.56         34.04         2.19 o                         
   1  11   2          6.61         10.22         1.69 o                         
   2  11   2        150.33        142.92         3.28 o                         
   3  11   2        223.85        225.48         4.28 o                         
   4  11   2          0.56          1.73         1.83 o                         
   5  11   2         59.02         53.54         2.70 o                         
   6  11   2          0.55          1.73         2.22 o                         
   7  11   2        152.83        160.98         5.67 o                         
   8  11   2         20.13         21.72         2.43 o                         
  -9  12   2          1.47          8.45         3.64 o                         
  -8  12   2         62.95         62.24         3.01 o                         
  -7  12   2        125.00        124.71         3.77 o                         
  -6  12   2        182.58        176.63         4.04 o                         
  -5  12   2        100.14         99.64         3.38 o                         
  -4  12   2          1.51         -1.05         2.05 o                         
  -3  12   2        279.90        290.68         4.85 o                         
  -2  12   2         17.24         14.52         1.90 o                         
  -1  12   2        212.81        207.14         3.94 o                         
   0  12   2          0.33          3.55         2.01 o                         
   1  12   2        728.23        744.55         8.91 o                         
   2  12   2         10.51         10.26         1.93 o                         
   3  12   2         11.05         11.82         2.28 o                         
   4  12   2         77.83         82.45         3.39 o                         
   5  12   2         72.23         77.28         3.79 o                         
   6  12   2          2.94          3.52         2.53 o                         
   7  12   2         12.01          9.63         2.74 o                         
   8  12   2         54.90         56.39         4.25 o                         
  -8  13   2          1.53         -1.04         4.09 o                         
  -7  13   2         13.86         22.07         2.70 o                         
  -6  13   2         25.36         27.32         2.52 o                         
  -5  13   2         10.73          5.17         2.27 o                         
  -4  13   2         64.66         70.41         3.07 o                         
  -3  13   2          2.63         -1.43         1.93 o                         
  -2  13   2         15.40         13.13         2.06 o                         
  -1  13   2          5.65         -0.47         2.35 o                         
   0  13   2          0.63          2.20         1.94 o                         
   1  13   2          6.39          5.43         2.30 o                         
   2  13   2          6.87         10.00         2.30 o                         
   3  13   2         29.50         32.15         2.59 o                         
   4  13   2         14.99         10.27         2.47 o                         
   5  13   2         18.81         16.60         2.64 o                         
   6  13   2          2.95          3.23         3.13 o                         
   7  13   2          7.05          1.30         7.80 o                         
  -7  14   2          0.77         -1.05         3.79 o                         
  -6  14   2         41.35         45.20         3.47 o                         
  -5  14   2         19.66         14.47         2.75 o                         
  -4  14   2         35.40         41.43         3.21 o                         
  -3  14   2          1.98          6.90         2.70 o                         
  -2  14   2         98.51        101.10         3.68 o                         
  -1  14   2         88.42         74.27         3.29 o                         
   0  14   2         23.34         20.95         2.51 o                         
   1  14   2        156.99        164.70         4.49 o                         
   2  14   2          8.34         19.65         2.40 o                         
   3  14   2         32.40         32.61         3.66 o                         
   4  14   2          0.02          2.30         2.63 o                         
   5  14   2          0.48         -0.31         3.75 o                         
  -5  15   2          7.03         -1.83         2.97 o                         
  -4  15   2        126.98        153.72         6.79 o                         
  -3  15   2          0.75         -2.42         2.78 o                         
  -2  15   2         71.00         76.93         3.54 o                         
  -1  15   2         85.63         84.95         3.56 o                         
   0  15   2         19.89         18.35         2.94 o                         
   1  15   2          0.08         -2.73         2.73 o                         
   2  15   2          0.46         -3.24         3.24 o                         
   3  15   2         44.15         47.61         3.88 o                         
  -2  16   2         22.33         27.44         3.35 o                         
  -1  16   2          0.08         -3.09         3.09 o                         
   0  16   2          7.38         -0.86         3.71 o                         
 -14   1   3          0.00          1.90         4.17 o                         
 -13   1   3        202.19        199.51         4.45 o                         
 -12   1   3         68.50         64.00         2.72 o                         
 -11   1   3        368.36        365.89         4.35 o                         
 -10   1   3         37.52         35.25         1.42 o                         
  -9   1   3        119.71        117.71         1.82 o                         
  -8   1   3        382.49        366.74         4.27 o                         
  -7   1   3         38.30         44.35         0.99 o                         
  -6   1   3          2.07          2.98         0.65 o                         
  -5   1   3       1457.22       1538.30         9.09 o                         
  -4   1   3        806.94        823.56         5.03 o                         
  -3   1   3        605.86        588.82         3.81 o                         
  -2   1   3        965.64       1004.58         6.24 o                         
  -1   1   3       4406.73       4667.35        26.53 o                         
   0   1   3        220.01        267.62         1.78 o                         
   1   1   3       1846.24       1816.92        10.59 o                         
   2   1   3         90.45        108.91         0.95 o                         
   3   1   3          7.98         17.22         0.47 o                         
   4   1   3        575.59        616.72         4.89 o                         
   5   1   3         47.39         38.24         1.05 o                         
   6   1   3        687.27        690.91         5.40 o                         
   7   1   3        149.01        132.44         2.09 o                         
   8   1   3          3.95          2.48         2.04 o                         
   9   1   3          3.79          4.59         2.48 o                         
  10   1   3        161.23        189.83         4.68 o                         
  11   1   3          5.74          6.24         3.24 o                         
 -14   2   3         62.19         62.66         4.99 o                         
 -13   2   3         54.98         64.20         3.61 o                         
 -12   2   3          0.07          1.38         2.03 o                         
 -11   2   3        115.68        109.99         2.95 o                         
 -10   2   3          9.44         12.06         1.46 o                         
  -9   2   3         98.56        106.42         2.25 o                         
  -8   2   3          8.96         10.23         1.05 o                         
  -7   2   3        563.98        562.90         4.84 o                         
  -6   2   3        132.64        138.39         1.62 o                         
  -5   2   3        121.69        123.54         1.21 o                         
  -4   2   3         10.15         10.92         0.42 o                         
  -3   2   3       2221.65       2316.93        13.38 o                         
  -2   2   3        384.45        428.60         2.89 o                         
  -1   2   3        870.66        834.57         4.89 o                         
   0   2   3       1877.81       1922.95        11.52 o                         
   1   2   3          2.29          4.02         0.29 o                         
   2   2   3        321.69        310.02         2.13 o                         
   3   2   3        219.60        248.59         1.97 o                         
   4   2   3        584.84        638.71         4.72 o                         
   5   2   3          0.00          0.74         0.71 o                         
   6   2   3          5.97          3.10         0.68 o                         
   7   2   3          7.27          7.88         1.14 o                         
   8   2   3        693.64        682.54         6.90 o                         
   9   2   3          3.35          1.18         2.00 o                         
  10   2   3        115.25        115.53         4.10 o                         
  11   2   3         11.94         12.96         3.67 o                         
 -14   3   3          0.16         -6.54         8.34 o                         
 -13   3   3         65.09         95.33         4.16 o                         
 -12   3   3         31.07         28.33         2.27 o                         
 -11   3   3        112.96        113.62         3.56 o                         
 -10   3   3        250.86        245.57         4.37 o                         
  -9   3   3         16.58          8.02         1.73 o                         
  -8   3   3        135.09        129.89         2.47 o                         
  -7   3   3        868.51        911.41         8.05 o                         
  -6   3   3       1672.26       1736.62        14.26 o                         
  -5   3   3        410.70        419.06         3.00 o                         
  -4   3   3        371.21        376.19         2.60 o                         
  -3   3   3       1568.69       1592.94         9.39 o                         
  -2   3   3         43.82         41.88         0.80 o                         
  -1   3   3          0.16          0.11         0.42 o                         
   0   3   3       1398.84       1506.20         9.18 o                         
   1   3   3         36.56         43.18         0.74 o                         
   2   3   3       1327.70       1401.76         8.39 o                         
   3   3   3         28.31         41.95         1.10 o                         
   4   3   3        361.96        382.74         3.17 o                         
   5   3   3        280.25        274.42         2.81 o                         
   6   3   3          0.24         -0.26         0.76 o                         
   7   3   3         11.87         13.82         1.30 o                         
   8   3   3         37.09         40.54         1.84 o                         
   9   3   3          1.88          2.13         1.92 o                         
  10   3   3         42.02         43.98         3.34 o                         
  11   3   3          0.06          2.52         3.44 o                         
 -14   4   3          1.07         -4.63         4.63 o                         
 -13   4   3         18.12         20.12         3.01 o                         
 -12   4   3        325.92        318.86         5.73 o                         
 -11   4   3          1.31          0.51         1.96 o                         
 -10   4   3       1178.37       1143.97        11.05 o                         
  -9   4   3         14.04         20.15         1.83 o                         
  -8   4   3        137.77        137.03         2.79 o                         
  -7   4   3         13.06         14.34         1.21 o                         
  -6   4   3        224.68        225.12         2.53 o                         
  -5   4   3         82.63         85.10         1.10 o                         
  -4   4   3        404.65        420.74         2.92 o                         
  -3   4   3        801.10        827.62         5.17 o                         
  -2   4   3        690.95        685.51         4.35 o                         
  -1   4   3        263.22        252.27         1.92 o                         
   0   4   3          1.04          1.52         0.41 o                         
   1   4   3       1279.93       1237.74         7.49 o                         
   2   4   3         27.95         43.41         1.04 o                         
   3   4   3        621.87        623.58         4.55 o                         
   4   4   3          1.22          4.72         0.94 o                         
   5   4   3          0.18          0.10         0.85 o                         
   6   4   3        104.41         92.53         1.62 o                         
   7   4   3         12.96          8.24         1.31 o                         
   8   4   3         78.49         80.02         2.40 o                         
   9   4   3         33.43         25.71         1.92 o                         
  10   4   3          4.09          5.37         2.88 o                         
  11   4   3          5.34          4.15         3.62 o                         
 -14   5   3         32.26         52.63        11.70 o                         
 -13   5   3          2.17          5.43         2.73 o                         
 -12   5   3         60.72         63.57         2.96 o                         
 -11   5   3        129.14        141.00         4.04 o                         
 -10   5   3        205.83        200.87         3.95 o                         
  -9   5   3         48.02         52.98         2.20 o                         
  -8   5   3        454.56        475.04         5.87 o                         
  -7   5   3        132.94        125.82         2.53 o                         
  -6   5   3         37.42         35.51         0.90 o                         
  -5   5   3         12.52         12.79         0.83 o                         
  -4   5   3        197.16        216.08         2.32 o                         
  -3   5   3         18.09         24.26         0.79 o                         
  -2   5   3        384.68        384.41         3.31 o                         
  -1   5   3        428.44        383.00         2.75 o                         
   0   5   3       1307.60       1294.93         8.35 o                         
   1   5   3        155.36        179.05         1.87 o                         
   2   5   3        998.02        994.96         7.21 o                         
   3   5   3        171.66        159.33         2.10 o                         
   4   5   3        410.80        388.57         4.40 o                         
   5   5   3        178.78        180.92         2.36 o                         
   6   5   3         23.89         24.02         1.20 o                         
   7   5   3         60.05         58.08         1.85 o                         
   8   5   3          2.99          3.68         1.64 o                         
   9   5   3         29.26         29.61         2.33 o                         
  10   5   3          0.01         -0.49         2.10 o                         
  11   5   3         19.25         18.23         3.42 o                         
 -13   6   3         78.31         73.26         4.05 o                         
 -12   6   3          0.02         -0.88         2.33 o                         
 -11   6   3          0.28         -1.56         2.59 o                         
 -10   6   3         16.09         15.59         2.48 o                         
  -9   6   3         92.26         79.85         3.02 o                         
  -8   6   3         82.13         74.53         2.82 o                         
  -7   6   3        191.35        192.64         3.93 o                         
  -6   6   3        274.01        259.98         2.80 o                         
  -5   6   3        523.45        573.57         5.07 o                         
  -4   6   3        502.41        544.47         5.08 o                         
  -3   6   3          9.79         13.96         1.08 o                         
  -2   6   3          2.06          1.64         0.86 o                         
  -1   6   3         28.85         33.27         1.46 o                         
   0   6   3         23.87         27.93         1.27 o                         
   1   6   3          0.36         -0.74         0.89 o                         
   2   6   3         18.80         16.18         0.94 o                         
   3   6   3         27.91         30.69         1.40 o                         
   4   6   3         13.71         18.19         1.30 o                         
   5   6   3         70.13         66.82         1.72 o                         
   6   6   3          0.01          0.23         1.13 o                         
   7   6   3         19.60         18.95         1.35 o                         
   8   6   3         26.64         28.13         1.95 o                         
   9   6   3          2.24          2.71         1.88 o                         
  10   6   3          0.00          2.82         2.36 o                         
 -13   7   3          2.26          8.59         4.51 o                         
 -12   7   3         14.56         13.10         3.75 o                         
 -11   7   3         28.93         28.90         2.69 o                         
 -10   7   3         21.18         20.62         2.39 o                         
  -9   7   3          1.37          2.19         1.73 o                         
  -8   7   3        629.91        614.63         8.00 o                         
  -7   7   3        257.16        262.36         2.93 o                         
  -6   7   3        194.59        188.54         2.36 o                         
  -5   7   3          0.03          1.05         0.93 o                         
  -4   7   3         83.85         81.15         1.81 o                         
  -3   7   3        227.13        262.64         3.17 o                         
  -2   7   3        363.08        344.66         3.94 o                         
  -1   7   3        599.63        643.17         6.56 o                         
   0   7   3         25.90         18.93         1.11 o                         
   1   7   3         47.99         54.99         1.68 o                         
   2   7   3         34.33         26.94         1.35 o                         
   3   7   3        585.93        618.97         7.26 o                         
   4   7   3         33.50         33.41         1.64 o                         
   5   7   3        488.87        444.72         4.87 o                         
   6   7   3        295.89        272.23         3.52 o                         
   7   7   3        331.85        351.65         5.00 o                         
   8   7   3        147.49        153.56         4.22 o                         
   9   7   3         49.76         49.25         2.64 o                         
  10   7   3         21.09         22.54         3.80 o                         
 -12   8   3         43.89         37.96         3.11 o                         
 -11   8   3         10.05          6.75         3.69 o                         
 -10   8   3          5.11          2.69         2.53 o                         
  -9   8   3        360.17        365.31         5.98 o                         
  -8   8   3          8.41          8.21         1.25 o                         
  -7   8   3        229.23        213.93         2.79 o                         
  -6   8   3         28.80         38.25         1.65 o                         
  -5   8   3         17.48         14.13         1.25 o                         
  -4   8   3         56.72         55.02         1.77 o                         
  -3   8   3         38.65         35.79         1.50 o                         
  -2   8   3          1.79          0.53         1.08 o                         
  -1   8   3        328.07        320.84         4.34 o                         
   0   8   3         56.62         53.65         1.78 o                         
   1   8   3         77.11         80.19         2.26 o                         
   2   8   3          4.73          4.39         1.32 o                         
   3   8   3         28.63         29.31         1.71 o                         
   4   8   3         27.01         24.52         1.90 o                         
   5   8   3        478.21        479.46         5.93 o                         
   6   8   3         58.66         59.37         2.13 o                         
   7   8   3        395.43        361.88         4.93 o                         
   8   8   3         65.60         65.56         2.74 o                         
   9   8   3         20.07         11.95         2.31 o                         
 -12   9   3         22.95         38.39         4.14 o                         
 -11   9   3         10.70         11.81         3.29 o                         
 -10   9   3         14.39         15.51         2.47 o                         
  -9   9   3          8.48         11.32         2.17 o                         
  -8   9   3        214.85        205.86         2.92 o                         
  -7   9   3         92.26         93.38         2.56 o                         
  -6   9   3        552.75        519.32         5.61 o                         
  -5   9   3        147.04        135.80         2.80 o                         
  -4   9   3         53.93         54.94         2.15 o                         
  -3   9   3         23.42         26.04         1.54 o                         
  -2   9   3         17.91         18.32         1.41 o                         
  -1   9   3          4.93          5.83         1.84 o                         
   0   9   3        217.13        202.12         3.66 o                         
   1   9   3        225.52        212.71         3.49 o                         
   2   9   3        200.39        200.31         3.48 o                         
   3   9   3        178.01        167.17         3.38 o                         
   4   9   3         48.43         49.70         2.73 o                         
   5   9   3        167.22        151.13         3.61 o                         
   6   9   3         49.08         42.70         1.88 o                         
   7   9   3          0.12         -1.33         1.85 o                         
   8   9   3         19.82         20.96         2.57 o                         
   9   9   3          8.42          1.23         2.86 o                         
 -11  10   3         45.57         39.33         3.98 o                         
 -10  10   3          1.51          2.80         2.53 o                         
  -9  10   3        221.86        228.28         5.16 o                         
  -8  10   3        145.56        129.92         3.31 o                         
  -7  10   3        422.98        430.86         5.41 o                         
  -6  10   3        138.11        134.53         3.16 o                         
  -5  10   3         81.67         86.27         3.03 o                         
  -4  10   3        331.12        358.34         4.91 o                         
  -3  10   3         18.25         23.47         1.69 o                         
  -2  10   3        689.86        685.21         7.41 o                         
  -1  10   3        162.64        162.79         3.35 o                         
   0  10   3         70.60         69.44         2.55 o                         
   1  10   3          5.02          5.87         1.67 o                         
   2  10   3         89.28         92.07         2.86 o                         
   3  10   3        115.97        124.79         3.26 o                         
   4  10   3          1.69          0.79         2.61 o                         
   5  10   3         15.31         17.97         2.28 o                         
   6  10   3          3.50          4.01         2.36 o                         
   7  10   3         13.29         13.63         1.76 o                         
   8  10   3         20.92         24.31         2.78 o                         
 -10  11   3         14.54         11.98         4.51 o                         
  -9  11   3          4.41          0.11         2.79 o                         
  -8  11   3         23.62         22.01         2.21 o                         
  -7  11   3        155.99        148.76         3.88 o                         
  -6  11   3          1.44         -1.13         1.92 o                         
  -5  11   3         95.97         94.50         4.17 o                         
  -4  11   3        148.83        140.84         3.28 o                         
  -3  11   3          6.05          7.90         1.71 o                         
  -2  11   3        213.59        205.74         3.74 o                         
  -1  11   3         10.24         12.45         1.75 o                         
   0  11   3         65.37         53.79         2.37 o                         
   1  11   3         24.63         26.84         2.27 o                         
   2  11   3         37.87         37.92         2.38 o                         
   3  11   3          2.32          3.61         1.90 o                         
   4  11   3         26.04         24.74         2.63 o                         
   5  11   3          0.03         -2.10         2.10 o                         
   6  11   3          1.91          2.99         2.53 o                         
   7  11   3         41.89         44.00         2.84 o                         
 -10  12   3        157.29        190.23         7.57 o                         
  -9  12   3         15.92         15.32         3.74 o                         
  -8  12   3         52.12         56.07         3.09 o                         
  -7  12   3         13.12         11.20         2.33 o                         
  -6  12   3        156.57        165.61         4.05 o                         
  -5  12   3         82.13         75.19         2.81 o                         
  -4  12   3         68.82         68.54         2.75 o                         
  -3  12   3         12.46          7.87         2.51 o                         
  -2  12   3          5.51          5.04         1.94 o                         
  -1  12   3        192.52        187.47         4.08 o                         
   0  12   3         14.06          7.85         2.16 o                         
   1  12   3          0.07         -0.51         2.10 o                         
   2  12   3         53.14         49.80         2.95 o                         
   3  12   3         98.94         95.50         3.40 o                         
   4  12   3         14.08         12.95         2.75 o                         
   5  12   3         14.82         18.81         2.61 o                         
   6  12   3          0.51         -0.60         3.20 o                         
   7  12   3          1.75         -2.45         2.84 o                         
  -8  13   3         17.80         21.73         4.99 o                         
  -7  13   3         15.53         10.93         2.69 o                         
  -6  13   3         18.61         20.95         2.38 o                         
  -5  13   3          0.07          0.19         2.37 o                         
  -4  13   3          2.77          4.14         2.38 o                         
  -3  13   3          5.59          2.43         3.44 o                         
  -2  13   3        133.33        124.55         6.22 o                         
  -1  13   3         55.88         53.67         2.72 o                         
   0  13   3         38.30         32.92         2.66 o                         
   1  13   3        303.88        332.38         5.74 o                         
   2  13   3          0.01          1.93         2.49 o                         
   3  13   3          9.84         13.56         2.46 o                         
   4  13   3         36.44         47.27         3.03 o                         
   5  13   3         47.83         49.89         3.65 o                         
   6  13   3          7.59         -1.31         4.81 o                         
  -7  14   3         38.66         35.59         4.64 o                         
  -6  14   3          9.09          4.62         3.21 o                         
  -5  14   3          2.62          2.89         2.89 o                         
  -4  14   3          1.09          1.39         2.45 o                         
  -3  14   3          8.22         16.57         2.68 o                         
  -2  14   3          2.56          4.24         2.39 o                         
  -1  14   3         44.78         50.74         3.69 o                         
   0  14   3          6.74          7.73         2.74 o                         
   1  14   3          0.01         -1.99         2.61 o                         
   2  14   3          2.53          7.55         2.99 o                         
   3  14   3          9.04         13.94         3.22 o                         
   4  14   3         11.94         20.05         3.42 o                         
  -5  15   3         68.64         63.14         5.30 o                         
  -4  15   3         11.44          9.94         2.89 o                         
  -3  15   3         46.19         34.56         4.14 o                         
  -2  15   3          0.04          0.98         3.55 o                         
  -1  15   3         56.84         62.91         4.28 o                         
   0  15   3         33.32         45.66         4.09 o                         
   1  15   3         34.78         36.97         3.70 o                         
   2  15   3          3.51          5.01         3.59 o                         
 -14   0   4        154.20        161.45        10.30 o                         
 -13   0   4          0.02         -1.23         3.27 o                         
 -12   0   4        549.95        536.25        10.74 o                         
 -11   0   4          5.58          6.65         1.77 o                         
 -10   0   4       2096.37       2078.81        25.95 o                         
  -9   0   4        169.25        182.63         3.76 o                         
  -8   0   4        738.00        771.77        10.67 o                         
  -7   0   4        300.80        317.56         4.15 o                         
  -6   0   4       1941.73       2148.52        20.48 o                         
  -5   0   4        192.48        224.45         3.88 o                         
  -4   0   4          5.88          5.57         0.63 o                         
  -3   0   4       1595.48       1822.18        14.66 o                         
  -2   0   4        250.48        221.85         2.26 o                         
  -1   0   4        220.43        211.95         2.19 o                         
   0   0   4        478.11        517.38         5.20 o                         
   1   0   4          0.08          2.22         0.88 o                         
   2   0   4       3701.95       4215.23        52.42 o                         
   3   0   4        281.40        340.07         3.78 o                         
   4   0   4        131.78        147.99         2.44 o                         
   5   0   4       2579.78       2714.06        24.72 o                         
   6   0   4        953.97        891.92         9.69 o                         
   7   0   4        333.16        315.15         6.10 o                         
   8   0   4        127.84        129.57         5.75 o                         
   9   0   4        171.75        192.93         6.83 o                         
  10   0   4          4.84          3.79         4.58 o                         
 -14   1   4        101.68        111.17         5.07 o                         
 -13   1   4          2.61          3.96         2.34 o                         
 -12   1   4         76.74         87.21         3.25 o                         
 -11   1   4         22.22         17.45         1.50 o                         
 -10   1   4        516.94        522.88         6.27 o                         
  -9   1   4         94.48        103.84         1.55 o                         
  -8   1   4         52.03         48.14         1.37 o                         
  -7   1   4        299.11        281.43         2.54 o                         
  -6   1   4         18.67         24.29         0.87 o                         
  -5   1   4        139.83        117.47         1.22 o                         
  -4   1   4        174.86        163.61         1.44 o                         
  -3   1   4          1.85          1.00         0.48 o                         
  -2   1   4         11.85         12.39         0.47 o                         
  -1   1   4        304.08        299.29         1.97 o                         
   0   1   4        227.39        252.73         1.94 o                         
   1   1   4         10.04         10.75         0.52 o                         
   2   1   4         83.06         91.41         1.51 o                         
   3   1   4        479.49        516.58         3.83 o                         
   4   1   4        418.06        418.22         3.29 o                         
   5   1   4         26.01         24.57         0.91 o                         
   6   1   4          0.00          2.05         0.90 o                         
   7   1   4         84.57         78.78         2.87 o                         
   8   1   4        291.81        299.26         6.08 o                         
   9   1   4         30.50         26.38         2.70 o                         
  10   1   4          1.68          4.67         3.20 o                         
 -14   2   4          0.78          6.19         4.07 o                         
 -13   2   4         33.06         41.76         2.62 o                         
 -12   2   4         91.09         83.54         3.03 o                         
 -11   2   4         12.70         15.54         2.12 o                         
 -10   2   4        555.16        508.12         5.82 o                         
  -9   2   4         60.94         72.86         2.67 o                         
  -8   2   4        845.93        818.47         7.04 o                         
  -7   2   4        425.66        459.52         3.90 o                         
  -6   2   4        482.27        449.81         3.69 o                         
  -5   2   4        111.42        134.71         1.37 o                         
  -4   2   4        225.34        250.49         2.02 o                         
  -3   2   4        141.43        164.09         1.55 o                         
  -2   2   4        204.01        215.59         1.75 o                         
  -1   2   4        159.85        159.79         1.30 o                         
   0   2   4       4241.01       4561.31        29.23 o                         
   1   2   4        213.50        188.83         1.80 o                         
   2   2   4       1912.98       2041.83        16.85 o                         
   3   2   4        303.54        333.39         2.75 o                         
   4   2   4        230.61        245.15         2.34 o                         
   5   2   4        403.19        427.20         3.58 o                         
   6   2   4         56.69         55.79         1.44 o                         
   7   2   4        884.45        908.59         9.53 o                         
   8   2   4         21.67         26.42         1.73 o                         
   9   2   4         65.68         59.23         3.16 o                         
  10   2   4         30.70         41.65         3.27 o                         
 -14   3   4         15.16         16.84         5.07 o                         
 -13   3   4         61.26         51.77         2.82 o                         
 -12   3   4         15.66          9.19         2.13 o                         
 -11   3   4        161.40        144.63         4.09 o                         
 -10   3   4         69.73         76.58         3.28 o                         
  -9   3   4        115.75        116.05         3.43 o                         
  -8   3   4         24.88         27.53         1.48 o                         
  -7   3   4        842.39        853.78         7.13 o                         
  -6   3   4        494.18        484.06         4.66 o                         
  -5   3   4        155.74        175.33         1.72 o                         
  -4   3   4       2701.97       2823.83        17.30 o                         
  -3   3   4        358.78        337.92         2.53 o                         
  -2   3   4        521.33        495.91         3.43 o                         
  -1   3   4        793.46        764.08         4.80 o                         
   0   3   4        724.00        724.24         4.69 o                         
   1   3   4        331.34        318.93         2.91 o                         
   2   3   4          3.87          8.73         0.62 o                         
   3   3   4        109.43        105.91         1.55 o                         
   4   3   4          0.34          0.31         0.76 o                         
   5   3   4         25.25         28.29         1.02 o                         
   6   3   4        136.51        130.65         2.14 o                         
   7   3   4         43.46         42.65         1.74 o                         
   8   3   4        221.33        221.65         3.71 o                         
   9   3   4         56.86         60.93         2.87 o                         
  10   3   4         41.03         41.22         3.47 o                         
 -14   4   4         21.03         26.19         4.40 o                         
 -13   4   4         71.05         68.38         3.08 o                         
 -12   4   4        249.92        264.44         5.27 o                         
 -11   4   4          2.06          2.33         2.09 o                         
 -10   4   4        230.88        224.35         4.16 o                         
  -9   4   4         23.47         23.09         1.99 o                         
  -8   4   4        383.06        361.19         4.78 o                         
  -7   4   4         12.99         18.51         1.17 o                         
  -6   4   4          9.89         12.90         0.94 o                         
  -5   4   4       2679.30       2742.92        19.87 o                         
  -4   4   4       2338.82       2282.22        22.66 o                         
  -3   4   4        109.58        133.22         1.62 o                         
  -2   4   4        541.82        575.20         4.34 o                         
  -1   4   4         98.25         69.50         1.35 o                         
   0   4   4        202.64        240.02         2.32 o                         
   1   4   4          9.13          4.40         0.67 o                         
   2   4   4         11.98         13.39         0.72 o                         
   3   4   4        380.71        441.73         3.78 o                         
   4   4   4         78.50         67.88         1.46 o                         
   5   4   4        879.38        861.18         7.01 o                         
   6   4   4          0.01         -0.87         1.03 o                         
   7   4   4        582.63        618.69         6.78 o                         
   8   4   4         30.15         33.67         2.06 o                         
   9   4   4        123.88        134.91         3.91 o                         
  10   4   4        149.27        185.10         7.64 o                         
 -14   5   4          1.14          5.02         4.03 o                         
 -13   5   4         11.33         10.95         2.49 o                         
 -12   5   4          9.87         11.78         2.45 o                         
 -11   5   4         40.13         35.55         2.60 o                         
 -10   5   4         12.61          9.31         1.90 o                         
  -9   5   4        648.73        649.05         8.31 o                         
  -8   5   4         17.29         17.70         1.62 o                         
  -7   5   4          9.02         11.17         0.87 o                         
  -6   5   4         66.65         57.92         1.55 o                         
  -5   5   4         13.96         15.86         0.87 o                         
  -4   5   4         35.06         35.30         1.02 o                         
  -3   5   4        109.37        105.14         1.56 o                         
  -2   5   4        174.46        184.01         1.92 o                         
  -1   5   4        490.77        506.92         4.36 o                         
   0   5   4       1064.45       1040.72         8.76 o                         
   1   5   4        421.60        423.38         3.78 o                         
   2   5   4        134.17        141.19         1.97 o                         
   3   5   4         18.68         19.87         0.98 o                         
   4   5   4          0.16          0.68         1.02 o                         
   5   5   4         11.60         15.39         1.18 o                         
   6   5   4         85.26         83.43         2.14 o                         
   7   5   4         50.51         41.52         1.85 o                         
   8   5   4          6.37          2.17         2.17 o                         
   9   5   4          0.26          0.60         2.40 o                         
  10   5   4          2.93         -0.24         2.94 o                         
 -13   6   4        142.11        154.00         5.32 o                         
 -12   6   4         68.82         65.98         3.07 o                         
 -11   6   4        112.79        117.46         4.61 o                         
 -10   6   4        122.06        123.82         3.61 o                         
  -9   6   4         27.20         28.56         1.99 o                         
  -8   6   4        332.05        304.71         5.62 o                         
  -7   6   4       1025.53       1066.16         9.52 o                         
  -6   6   4        356.04        360.03         3.46 o                         
  -5   6   4        476.88        484.35         4.30 o                         
  -4   6   4          6.79         12.60         0.93 o                         
  -3   6   4         73.32         54.57         1.27 o                         
  -2   6   4        487.39        492.81         4.79 o                         
  -1   6   4        727.79        657.99         5.84 o                         
   0   6   4        101.26         95.60         1.86 o                         
   1   6   4         55.69         60.65         1.81 o                         
   2   6   4        168.95        165.62         2.54 o                         
   3   6   4         57.20         55.38         1.90 o                         
   4   6   4         17.60         24.48         1.69 o                         
   5   6   4         38.33         24.51         1.42 o                         
   6   6   4         39.51         37.77         1.65 o                         
   7   6   4          6.58          3.72         1.78 o                         
   8   6   4        104.17        107.09         3.36 o                         
   9   6   4          0.96          0.08         2.23 o                         
 -13   7   4         10.15         16.10         3.87 o                         
 -12   7   4         44.25         43.98         2.81 o                         
 -11   7   4         98.36        103.26         3.77 o                         
 -10   7   4          2.51          7.41         2.21 o                         
  -9   7   4          2.73          1.43         1.71 o                         
  -8   7   4        151.39        141.11         3.45 o                         
  -7   7   4          4.70          9.17         0.95 o                         
  -6   7   4          0.75          1.71         0.92 o                         
  -5   7   4          8.90          8.50         0.94 o                         
  -4   7   4         11.15         12.39         0.98 o                         
  -3   7   4        111.20         93.38         2.14 o                         
  -2   7   4         59.45         54.12         1.68 o                         
  -1   7   4          6.03          3.41         1.02 o                         
   0   7   4        242.12        219.41         2.80 o                         
   1   7   4         43.25         41.93         1.51 o                         
   2   7   4          0.01         -0.42         1.13 o                         
   3   7   4          2.20          6.95         1.55 o                         
   4   7   4        260.30        246.65         3.45 o                         
   5   7   4         85.45         84.30         2.84 o                         
   6   7   4         33.91         36.01         1.83 o                         
   7   7   4         72.78         59.41         2.63 o                         
   8   7   4          0.28          1.04         2.10 o                         
   9   7   4          0.55          0.20         2.78 o                         
 -12   8   4         43.20         51.38         3.79 o                         
 -11   8   4        102.05        110.76         4.11 o                         
 -10   8   4        354.60        365.18         5.70 o                         
  -9   8   4        156.62        160.02         4.17 o                         
  -8   8   4         30.53         33.41         1.28 o                         
  -7   8   4        524.74        527.79         5.46 o                         
  -6   8   4          1.16          0.14         1.14 o                         
  -5   8   4        237.57        211.72         2.72 o                         
  -4   8   4         32.34         29.46         1.48 o                         
  -3   8   4         33.13         30.45         1.50 o                         
  -2   8   4          1.96          2.44         1.23 o                         
  -1   8   4         11.42         14.18         1.55 o                         
   0   8   4         14.20         12.68         1.26 o                         
   1   8   4         25.61         25.09         1.60 o                         
   2   8   4        127.91        124.55         2.67 o                         
   3   8   4         23.72         25.26         1.70 o                         
   4   8   4        254.73        228.40         3.99 o                         
   5   8   4        187.95        201.12         4.32 o                         
   6   8   4         14.74         17.66         1.78 o                         
   7   8   4         37.80         46.82         3.26 o                         
   8   8   4         12.29         14.30         3.51 o                         
 -12   9   4          5.94          4.80         3.21 o                         
 -11   9   4         34.19         29.85         3.77 o                         
 -10   9   4         11.04         19.25         2.49 o                         
  -9   9   4        266.41        274.10         5.91 o                         
  -8   9   4          0.18          3.25         1.63 o                         
  -7   9   4        177.49        153.47         2.71 o                         
  -6   9   4          1.30          2.08         1.26 o                         
  -5   9   4          6.07          4.19         1.48 o                         
  -4   9   4         17.63         15.99         1.47 o                         
  -3   9   4          2.55         -1.07         1.26 o                         
  -2   9   4         68.66         66.79         2.18 o                         
  -1   9   4         30.31         30.03         1.87 o                         
   0   9   4         64.91         67.42         2.46 o                         
   1   9   4        167.21        180.05         3.58 o                         
   2   9   4        180.93        172.13         3.54 o                         
   3   9   4         33.27         33.76         2.02 o                         
   4   9   4        191.85        196.60         3.88 o                         
   5   9   4          0.19          0.00         1.51 o                         
   6   9   4         78.49         85.39         2.90 o                         
   7   9   4         43.23         41.46         2.62 o                         
   8   9   4          6.25         -1.63         2.77 o                         
 -11  10   4          2.63          2.49         3.11 o                         
 -10  10   4         59.50         64.99         3.28 o                         
  -9  10   4          1.23          3.70         2.49 o                         
  -8  10   4         96.69        108.21         3.38 o                         
  -7  10   4          6.81          5.95         1.86 o                         
  -6  10   4         62.50         62.38         2.59 o                         
  -5  10   4          0.13          2.33         1.78 o                         
  -4  10   4          0.98         -1.15         1.72 o                         
  -3  10   4         99.18         96.01         2.86 o                         
  -2  10   4         45.95         45.68         2.18 o                         
  -1  10   4          1.74         -1.35         1.75 o                         
   0  10   4         43.04         45.06         2.18 o                         
   1  10   4         56.97         59.97         2.41 o                         
   2  10   4        211.53        203.91         3.96 o                         
   3  10   4        406.83        393.23         5.50 o                         
   4  10   4         39.36         43.23         2.47 o                         
   5  10   4        449.40        451.95         6.63 o                         
   6  10   4         22.55         17.55         2.03 o                         
   7  10   4        114.90        122.42         4.65 o                         
 -10  11   4         20.63         29.91         4.36 o                         
  -9  11   4         16.11         18.50         2.85 o                         
  -8  11   4          1.57          2.02         2.17 o                         
  -7  11   4          1.02          3.72         2.25 o                         
  -6  11   4         46.46         47.16         2.52 o                         
  -5  11   4          5.23          1.87         1.84 o                         
  -4  11   4         30.27         29.31         2.06 o                         
  -3  11   4          4.78         -1.45         1.94 o                         
  -2  11   4        317.90        325.38         4.87 o                         
  -1  11   4        508.54        484.99         6.56 o                         
   0  11   4         12.65          9.63         2.05 o                         
   1  11   4          0.83         -1.85         1.85 o                         
   2  11   4         35.31         35.83         2.42 o                         
   3  11   4          5.70          4.49         2.59 o                         
   4  11   4         39.67         43.51         2.54 o                         
   5  11   4         12.70         11.79         2.64 o                         
   6  11   4         53.26         56.41         2.81 o                         
  -9  12   4         12.12         15.73         4.07 o                         
  -8  12   4        103.01        101.06         4.24 o                         
  -7  12   4         28.60         25.74         2.46 o                         
  -6  12   4         81.54         86.93         3.43 o                         
  -5  12   4         33.72         34.27         2.34 o                         
  -4  12   4         18.64         18.15         2.08 o                         
  -3  12   4          0.06         -1.70         2.05 o                         
  -2  12   4        150.39        148.47         3.75 o                         
  -1  12   4         36.69         38.85         2.34 o                         
   0  12   4        295.55        303.68         5.48 o                         
   1  12   4        153.28        163.96         5.79 o                         
   2  12   4        132.55        130.40         4.22 o                         
   3  12   4          0.57          1.55         2.95 o                         
   4  12   4          5.94          2.14         2.39 o                         
   5  12   4         10.17         11.95         3.73 o                         
  -8  13   4         24.80         21.51         4.26 o                         
  -7  13   4         87.93         97.37         4.41 o                         
  -6  13   4         68.62         64.17         2.99 o                         
  -5  13   4         43.23         44.30         2.87 o                         
  -4  13   4        180.27        195.39         4.29 o                         
  -3  13   4         43.66         41.12         2.58 o                         
  -2  13   4         48.57         51.93         2.74 o                         
  -1  13   4         10.07         12.67         2.34 o                         
   0  13   4          2.49          7.00         3.79 o                         
   1  13   4         76.98         85.31         3.47 o                         
   2  13   4         11.97          3.69         2.71 o                         
   3  13   4         20.32         21.00         2.94 o                         
   4  13   4         24.21         21.42         3.25 o                         
  -7  14   4          0.33          1.27         3.07 o                         
  -6  14   4          8.79         10.80         3.12 o                         
  -5  14   4          2.04          1.54         3.91 o                         
  -4  14   4         26.01         25.92         2.71 o                         
  -3  14   4          4.43          0.53         2.57 o                         
  -2  14   4         26.12         25.56         2.92 o                         
  -1  14   4          9.83          9.04         2.80 o                         
   0  14   4         75.99         81.03         4.16 o                         
   1  14   4          7.05          2.31         2.99 o                         
   2  14   4         81.41         96.01         4.59 o                         
   3  14   4          1.00         -3.27         3.27 o                         
  -4  15   4          0.09         -3.18         3.18 o                         
  -3  15   4          6.74         10.42         3.36 o                         
  -2  15   4          2.46          1.14         2.94 o                         
  -1  15   4          7.58          9.54         3.44 o                         
   0  15   4          3.01          6.04         3.55 o                         
 -14   1   5         23.61         25.65         3.99 o                         
 -13   1   5          0.00         -2.53         2.53 o                         
 -12   1   5          0.83          0.72         1.95 o                         
 -11   1   5          8.14          9.78         1.82 o                         
 -10   1   5          1.71          2.43         0.73 o                         
  -9   1   5          1.59          2.72         0.83 o                         
  -8   1   5        135.57        123.44         1.74 o                         
  -7   1   5        145.09        149.98         1.85 o                         
  -6   1   5          0.33          1.53         0.62 o                         
  -5   1   5       1764.67       1822.85        12.02 o                         
  -4   1   5         51.09         44.78         0.97 o                         
  -3   1   5        678.40        709.01         5.09 o                         
  -2   1   5         48.08         50.41         0.84 o                         
  -1   1   5        434.21        507.52         4.28 o                         
   0   1   5         84.32         88.45         1.29 o                         
   1   1   5        554.75        559.03         4.29 o                         
   2   1   5        426.35        424.71         4.33 o                         
   3   1   5        314.35        317.64         3.27 o                         
   4   1   5        167.50        152.22         2.07 o                         
   5   1   5         37.27         34.38         1.15 o                         
   6   1   5         15.75         14.27         1.10 o                         
   7   1   5         40.68         41.44         1.81 o                         
   8   1   5         19.92         23.37         3.31 o                         
   9   1   5          3.24         14.53         3.96 o                         
 -14   2   5         73.16         81.55         4.83 o                         
 -13   2   5         16.10         16.48         2.42 o                         
 -12   2   5         59.52         63.31         2.77 o                         
 -11   2   5          3.13          0.46         1.81 o                         
 -10   2   5        317.98        306.07         4.32 o                         
  -9   2   5          0.17          1.05         0.80 o                         
  -8   2   5        135.09        138.02         1.86 o                         
  -7   2   5        565.45        532.22         4.54 o                         
  -6   2   5          1.97          4.82         0.67 o                         
  -5   2   5         53.17         58.71         1.10 o                         
  -4   2   5        219.39        202.65         2.24 o                         
  -3   2   5          1.44          1.80         0.57 o                         
  -2   2   5          6.86          5.32         0.68 o                         
  -1   2   5         25.24         20.79         0.77 o                         
   0   2   5        735.28        770.29         5.87 o                         
   1   2   5          0.90          0.78         0.64 o                         
   2   2   5          9.45         10.69         0.85 o                         
   3   2   5         79.44         82.66         1.71 o                         
   4   2   5        391.70        372.88         3.67 o                         
   5   2   5         90.00         84.32         1.98 o                         
   6   2   5         33.72         38.62         1.31 o                         
   7   2   5        178.34        176.05         2.97 o                         
   8   2   5         57.76         53.07         3.16 o                         
   9   2   5        121.13        128.53         5.37 o                         
 -14   3   5         59.88         64.30         3.52 o                         
 -13   3   5          0.11          0.83         2.56 o                         
 -12   3   5        128.38        111.17         3.88 o                         
 -11   3   5         69.73         68.26         3.13 o                         
 -10   3   5        410.23        416.81         6.84 o                         
  -9   3   5         88.97         86.75         3.18 o                         
  -8   3   5        296.03        272.56         3.28 o                         
  -7   3   5         43.66         44.50         1.26 o                         
  -6   3   5        688.65        677.33         5.33 o                         
  -5   3   5          5.71         14.08         1.01 o                         
  -4   3   5        291.03        300.77         2.80 o                         
  -3   3   5        565.10        574.10         4.58 o                         
  -2   3   5         12.49         13.25         0.81 o                         
  -1   3   5        142.71        133.13         1.58 o                         
   0   3   5          7.96          3.54         0.56 o                         
   1   3   5        113.91        118.68         1.87 o                         
   2   3   5         60.91         68.36         1.61 o                         
   3   3   5        106.37         94.72         2.12 o                         
   4   3   5        459.42        421.42         4.51 o                         
   5   3   5        251.40        238.02         3.18 o                         
   6   3   5        627.60        612.17         5.93 o                         
   7   3   5         12.35          7.83         2.46 o                         
   8   3   5         70.06         59.12         3.24 o                         
   9   3   5          0.51          3.64         2.96 o                         
 -14   4   5          7.90          5.02         3.41 o                         
 -13   4   5          6.54          3.61         2.77 o                         
 -12   4   5         18.86         15.95         2.45 o                         
 -11   4   5          0.57         -0.98         1.96 o                         
 -10   4   5          0.54          1.35         1.55 o                         
  -9   4   5        188.76        177.26         3.56 o                         
  -8   4   5        392.83        411.23         4.15 o                         
  -7   4   5        202.92        209.43         2.65 o                         
  -6   4   5          1.70          2.53         0.93 o                         
  -5   4   5        179.59        172.58         2.23 o                         
  -4   4   5        228.86        234.80         2.79 o                         
  -3   4   5         11.51         17.85         0.92 o                         
  -2   4   5         49.47         42.23         1.47 o                         
  -1   4   5         83.12         69.63         1.32 o                         
   0   4   5        558.35        568.92         5.22 o                         
   1   4   5        107.52        108.37         1.66 o                         
   2   4   5        135.62        140.90         2.48 o                         
   3   4   5         33.81         32.30         1.35 o                         
   4   4   5        106.21        104.08         1.94 o                         
   5   4   5         52.09         58.42         1.93 o                         
   6   4   5          4.72          3.49         1.53 o                         
   7   4   5        105.76         96.84         2.95 o                         
   8   4   5          2.80         -1.75         3.77 o                         
   9   4   5         30.70         34.02         3.24 o                         
 -13   5   5          0.24         -2.07         2.66 o                         
 -12   5   5         50.33         49.98         2.80 o                         
 -11   5   5         17.78         17.98         2.62 o                         
 -10   5   5        527.27        532.34         6.94 o                         
  -9   5   5         46.93         51.58         2.35 o                         
  -8   5   5          5.44          4.40         1.02 o                         
  -7   5   5         23.66         28.77         1.29 o                         
  -6   5   5        409.27        411.03         3.80 o                         
  -5   5   5          7.98         10.28         0.77 o                         
  -4   5   5         24.99         28.19         1.22 o                         
  -3   5   5         32.73         28.63         1.62 o                         
  -2   5   5       1191.79       1315.25        11.82 o                         
  -1   5   5         72.78         57.75         2.00 o                         
   0   5   5       1060.47       1019.46         7.99 o                         
   1   5   5         67.45         65.99         1.55 o                         
   2   5   5        452.58        488.56         4.37 o                         
   3   5   5         50.22         53.18         1.52 o                         
   4   5   5         13.36         12.36         1.50 o                         
   5   5   5        332.05        336.74         3.97 o                         
   6   5   5         49.45         46.56         2.09 o                         
   7   5   5        107.97        114.92         3.31 o                         
   8   5   5          8.38          8.81         2.40 o                         
   9   5   5          0.95         -1.81         3.54 o                         
 -13   6   5        127.15        126.11         5.59 o                         
 -12   6   5        125.32        118.77         4.78 o                         
 -11   6   5         14.31         12.76         2.38 o                         
 -10   6   5         11.98         16.27         2.26 o                         
  -9   6   5        114.74        109.18         3.81 o                         
  -8   6   5          7.48          7.54         1.13 o                         
  -7   6   5         23.10         30.00         1.50 o                         
  -6   6   5        374.82        366.18         3.58 o                         
  -5   6   5         49.95         49.46         1.36 o                         
  -4   6   5        372.79        378.65         4.68 o                         
  -3   6   5          0.83          2.76         0.80 o                         
  -2   6   5          9.05          9.62         0.96 o                         
  -1   6   5        184.08        168.55         2.38 o                         
   0   6   5         90.93         84.78         1.98 o                         
   1   6   5        329.30        332.23         3.86 o                         
   2   6   5        328.85        329.61         4.16 o                         
   3   6   5          2.25          5.35         1.15 o                         
   4   6   5         54.01         52.70         1.90 o                         
   5   6   5          3.79          0.28         1.47 o                         
   6   6   5         46.53         58.65         2.29 o                         
   7   6   5         10.76         11.46         2.38 o                         
   8   6   5          6.26          5.23         2.58 o                         
 -13   7   5         45.82         52.16         3.89 o                         
 -12   7   5        125.88        133.47         4.78 o                         
 -11   7   5         56.02         62.76         3.05 o                         
 -10   7   5        183.25        185.97         4.45 o                         
  -9   7   5         16.08         17.18         2.02 o                         
  -8   7   5        161.49        157.88         2.65 o                         
  -7   7   5        118.41        117.74         2.14 o                         
  -6   7   5         82.45         83.74         1.93 o                         
  -5   7   5        198.72        211.69         2.64 o                         
  -4   7   5         19.24         20.78         1.51 o                         
  -3   7   5        382.32        375.38         4.42 o                         
  -2   7   5        178.80        179.81         2.54 o                         
  -1   7   5          0.80          0.14         1.07 o                         
   0   7   5       1052.56       1112.27         9.37 o                         
   1   7   5          0.11          1.23         1.11 o                         
   2   7   5         99.08         99.92         2.68 o                         
   3   7   5        495.88        472.43         5.10 o                         
   4   7   5         16.90         16.82         1.55 o                         
   5   7   5        611.68        609.07         6.87 o                         
   6   7   5         24.79         25.27         2.24 o                         
   7   7   5        245.01        258.78         5.51 o                         
   8   7   5          0.04         -1.75         2.95 o                         
 -12   8   5          0.01         -2.97         4.33 o                         
 -11   8   5        109.26        110.33         3.95 o                         
 -10   8   5         13.03          5.68         2.31 o                         
  -9   8   5        171.22        186.11         4.15 o                         
  -8   8   5        387.63        381.70         4.62 o                         
  -7   8   5          0.02          1.45         1.12 o                         
  -6   8   5         33.08         28.36         1.39 o                         
  -5   8   5         26.57         22.45         2.23 o                         
  -4   8   5         24.86         22.94         1.55 o                         
  -3   8   5         55.74         51.01         1.89 o                         
  -2   8   5         16.99         19.83         1.39 o                         
  -1   8   5        700.27        694.96         6.87 o                         
   0   8   5         31.78         28.48         1.54 o                         
   1   8   5         28.02         27.65         1.66 o                         
   2   8   5          7.58          7.34         1.64 o                         
   3   8   5        190.05        187.80         3.50 o                         
   4   8   5          0.59          0.08         1.62 o                         
   5   8   5         43.49         54.50         2.28 o                         
   6   8   5         35.42         37.26         2.16 o                         
   7   8   5         12.08         13.52         2.45 o                         
 -12   9   5          2.70          3.05         3.37 o                         
 -11   9   5          0.40          5.26         3.56 o                         
 -10   9   5         26.66         27.15         2.60 o                         
  -9   9   5         48.10         55.55         3.18 o                         
  -8   9   5         78.75         67.41         2.57 o                         
  -7   9   5          0.03          1.62         1.77 o                         
  -6   9   5         78.80         70.46         2.47 o                         
  -5   9   5         65.91         65.90         2.33 o                         
  -4   9   5         57.93         55.81         2.37 o                         
  -3   9   5          4.82          4.65         1.43 o                         
  -2   9   5        111.28        112.63         2.85 o                         
  -1   9   5          9.97          8.95         1.58 o                         
   0   9   5        171.66        181.87         3.50 o                         
   1   9   5         66.73         57.03         2.58 o                         
   2   9   5          0.90          3.56         2.07 o                         
   3   9   5         41.15         36.53         2.56 o                         
   4   9   5        109.91        103.39         3.16 o                         
   5   9   5         10.27          8.56         1.91 o                         
   6   9   5         29.39         27.63         2.10 o                         
   7   9   5          5.47          2.22         2.63 o                         
 -11  10   5         93.36         91.65        10.03 o                         
 -10  10   5         16.16         11.41         3.20 o                         
  -9  10   5        151.65        154.46         4.67 o                         
  -8  10   5          4.96          5.65         2.18 o                         
  -7  10   5         26.31         21.26         2.09 o                         
  -6  10   5          0.02          0.52         1.94 o                         
  -5  10   5         44.68         43.89         2.18 o                         
  -4  10   5        374.93        381.57         5.28 o                         
  -3  10   5        413.99        441.78         6.21 o                         
  -2  10   5        631.90        610.16         6.60 o                         
  -1  10   5        163.35        169.82         3.64 o                         
   0  10   5        107.65         94.10         3.27 o                         
   1  10   5         54.19         61.21         2.51 o                         
   2  10   5         12.46          9.41         2.14 o                         
   3  10   5         64.93         66.59         3.27 o                         
   4  10   5         69.72         64.61         3.20 o                         
   5  10   5        109.13        106.13         3.51 o                         
   6  10   5         33.45         34.92         2.86 o                         
 -10  11   5         57.18         59.05         5.95 o                         
  -9  11   5          0.98          5.15         2.89 o                         
  -8  11   5         54.53         54.81         2.69 o                         
  -7  11   5         39.78         41.13         2.67 o                         
  -6  11   5          8.34          7.84         2.00 o                         
  -5  11   5          3.25          2.33         2.21 o                         
  -4  11   5          4.00          8.22         2.08 o                         
  -3  11   5         20.21         16.61         2.33 o                         
  -2  11   5         65.46         72.31         3.18 o                         
  -1  11   5         26.74         19.45         2.04 o                         
   0  11   5          7.89          8.17         2.45 o                         
   1  11   5         62.75         59.84         2.69 o                         
   2  11   5          7.22          7.89         2.39 o                         
   3  11   5          9.73         12.36         2.59 o                         
   4  11   5         43.76         45.09         3.15 o                         
   5  11   5          2.78          3.81         2.33 o                         
  -9  12   5         31.48         33.88         4.73 o                         
  -8  12   5          3.09         -1.32         3.31 o                         
  -7  12   5         98.44        113.13         4.09 o                         
  -6  12   5          3.80          4.43         2.37 o                         
  -5  12   5         63.35         73.34         3.14 o                         
  -4  12   5          4.19          0.41         1.95 o                         
  -3  12   5          0.27         -2.19         2.19 o                         
  -2  12   5         41.69         36.32         2.75 o                         
  -1  12   5         11.07         13.03         2.25 o                         
   0  12   5         13.10         12.34         2.26 o                         
   1  12   5         34.95         36.74         2.62 o                         
   2  12   5          0.02         -2.34         2.66 o                         
   3  12   5          1.51          3.75         2.92 o                         
   4  12   5         98.26        115.86         4.79 o                         
  -8  13   5          3.35          2.89         3.20 o                         
  -7  13   5          2.11          1.48         3.10 o                         
  -6  13   5          0.04         -1.55         2.56 o                         
  -5  13   5         14.99         15.64         2.54 o                         
  -4  13   5          0.53          0.81         2.36 o                         
  -3  13   5         20.80         15.25         2.56 o                         
  -2  13   5         10.01          4.83         2.35 o                         
  -1  13   5         20.06         20.46         2.63 o                         
   0  13   5         17.13         14.88         2.46 o                         
   1  13   5          7.66          9.68         2.72 o                         
   2  13   5         11.39         13.85         3.27 o                         
   3  13   5         30.05         23.93         3.19 o                         
  -6  14   5          3.39         -0.65         7.15 o                         
  -5  14   5         42.26         41.33         4.30 o                         
  -4  14   5          1.17          0.64         2.90 o                         
  -3  14   5          5.07          4.56         6.05 o                         
  -2  14   5          0.50          5.18         3.21 o                         
  -1  14   5        134.20        156.67         5.21 o                         
   0  14   5          5.14          5.94         3.87 o                         
   1  14   5         12.72         17.86         4.19 o                         
 -14   0   6         23.51         15.89         4.50 o                         
 -13   0   6          9.47         12.60         4.42 o                         
 -12   0   6        379.65        331.84         5.24 o                         
 -11   0   6        185.08        179.91         5.49 o                         
 -10   0   6        581.60        554.67         7.33 o                         
  -9   0   6        605.73        597.43        12.96 o                         
  -8   0   6         64.24         57.18         2.14 o                         
  -7   0   6         27.95         30.20         1.45 o                         
  -6   0   6         22.95         24.70         1.41 o                         
  -5   0   6          8.93          8.46         1.07 o                         
  -4   0   6         51.97         46.94         1.50 o                         
  -3   0   6        495.99        487.00         5.18 o                         
  -2   0   6         76.14         68.01         1.63 o                         
  -1   0   6          1.28          2.34         0.75 o                         
   0   0   6          0.23          1.84         1.38 o                         
   1   0   6        499.71        493.28         8.23 o                         
   2   0   6         66.31         72.97         3.05 o                         
   3   0   6         21.10         12.41         1.98 o                         
   4   0   6        778.46        799.18        13.38 o                         
   5   0   6        265.69        253.98         5.51 o                         
   6   0   6        187.87        182.64         6.28 o                         
   7   0   6         43.46         35.66         5.96 o                         
   8   0   6        107.93        144.63        12.18 o                         
 -14   1   6          0.00          3.68         3.35 o                         
 -13   1   6         43.03         49.90         4.56 o                         
 -12   1   6         39.85         42.85         2.62 o                         
 -11   1   6          6.28          6.31         1.15 o                         
 -10   1   6        167.50        154.58         4.58 o                         
  -9   1   6         22.86         23.60         1.24 o                         
  -8   1   6          8.70         10.75         1.08 o                         
  -7   1   6         16.64         14.98         0.96 o                         
  -6   1   6        164.86        152.75         2.00 o                         
  -5   1   6         34.67         33.81         0.99 o                         
  -4   1   6          0.03          0.89         0.65 o                         
  -3   1   6         17.72         17.57         0.75 o                         
  -2   1   6        144.45        141.47         1.53 o                         
  -1   1   6         88.37         78.58         1.19 o                         
   0   1   6        264.01        285.09         2.72 o                         
   1   1   6         59.11         50.60         1.67 o                         
   2   1   6         67.76         64.27         1.91 o                         
   3   1   6        217.17        225.62         3.71 o                         
   4   1   6        236.78        233.92         3.66 o                         
   5   1   6          5.91          5.52         1.18 o                         
   6   1   6          9.28         12.41         2.41 o                         
   7   1   6          2.44         -2.14         2.88 o                         
   8   1   6          4.30         18.14         4.06 o                         
 -14   2   6        124.13        144.11         5.15 o                         
 -13   2   6          6.64          2.85         2.46 o                         
 -12   2   6         13.53          8.81         2.74 o                         
 -11   2   6         38.78         40.80         2.76 o                         
 -10   2   6        324.26        302.71         3.82 o                         
  -9   2   6          1.68          3.25         1.04 o                         
  -8   2   6        133.54        136.78         2.26 o                         
  -7   2   6          3.78          3.65         1.17 o                         
  -6   2   6        676.88        696.04         5.46 o                         
  -5   2   6        201.44        189.75         2.69 o                         
  -4   2   6         14.79         16.36         1.58 o                         
  -3   2   6        197.67        225.37         2.39 o                         
  -2   2   6        466.76        448.85         3.60 o                         
  -1   2   6          6.19          7.34         0.69 o                         
   0   2   6        370.78        352.99         3.23 o                         
   1   2   6        202.24        207.86         2.48 o                         
   2   2   6        125.78        110.69         2.43 o                         
   3   2   6        161.09        173.05         2.55 o                         
   4   2   6         32.66         31.24         1.41 o                         
   5   2   6         21.82         19.32         1.57 o                         
   6   2   6          0.05          1.06         1.96 o                         
   7   2   6          2.49         -2.28         2.28 o                         
   8   2   6        108.88        121.62         4.80 o                         
 -14   3   6          0.59          2.97         4.75 o                         
 -13   3   6         39.76         39.18         2.96 o                         
 -12   3   6         44.40         45.66         2.79 o                         
 -11   3   6          0.00         -0.47         1.83 o                         
 -10   3   6        128.18        125.24         4.05 o                         
  -9   3   6          0.77          2.20         1.22 o                         
  -8   3   6        346.91        335.70         3.40 o                         
  -7   3   6        197.76        187.62         2.64 o                         
  -6   3   6        259.59        270.08         3.21 o                         
  -5   3   6         21.06         22.04         1.20 o                         
  -4   3   6        398.94        402.76         4.58 o                         
  -3   3   6        240.92        227.28         2.65 o                         
  -2   3   6        111.65        106.87         1.67 o                         
  -1   3   6        323.83        318.11         2.98 o                         
   0   3   6         10.76          7.20         0.92 o                         
   1   3   6        122.83        124.12         1.98 o                         
   2   3   6          0.01          0.81         1.04 o                         
   3   3   6        114.36        110.06         2.46 o                         
   4   3   6         10.16          8.27         1.40 o                         
   5   3   6          8.30          7.66         1.68 o                         
   6   3   6          5.43          0.29         1.82 o                         
   7   3   6         94.68         98.01         3.67 o                         
   8   3   6          1.57         -2.88         2.88 o                         
 -14   4   6         12.27         33.79        12.02 o                         
 -13   4   6         40.37         48.74         3.00 o                         
 -12   4   6         50.00         58.84         2.88 o                         
 -11   4   6         70.26         68.30         2.94 o                         
 -10   4   6          6.94          3.59         1.99 o                         
  -9   4   6        119.58        108.94         2.28 o                         
  -8   4   6        245.50        239.03         3.11 o                         
  -7   4   6          2.61          3.46         1.05 o                         
  -6   4   6          3.01          5.46         1.32 o                         
  -5   4   6        794.47        821.61         9.26 o                         
  -4   4   6          0.48          2.15         1.00 o                         
  -3   4   6        521.57        519.96         5.17 o                         
  -2   4   6        172.57        172.57         2.52 o                         
  -1   4   6        208.22        216.66         2.45 o                         
   0   4   6        136.30        138.36         2.25 o                         
   1   4   6         67.47         64.04         2.40 o                         
   2   4   6        164.22        173.69         2.82 o                         
   3   4   6        151.09        140.07         2.76 o                         
   4   4   6        362.99        359.67         4.83 o                         
   5   4   6          0.04         -1.44         1.44 o                         
   6   4   6          0.31         -1.50         2.44 o                         
   7   4   6         21.92         24.02         2.56 o                         
   8   4   6          3.91         -4.20         4.20 o                         
 -13   5   6          2.57          0.58         3.51 o                         
 -12   5   6          8.01          5.47         2.67 o                         
 -11   5   6         83.45         81.93         3.18 o                         
 -10   5   6         31.96         31.88         2.82 o                         
  -9   5   6         78.36         78.73         2.11 o                         
  -8   5   6        309.22        294.10         3.45 o                         
  -7   5   6        537.19        533.02         5.04 o                         
  -6   5   6         61.23         56.20         2.30 o                         
  -5   5   6        138.58        135.65         3.00 o                         
  -4   5   6         73.22         72.07         2.28 o                         
  -3   5   6         52.01         48.54         1.77 o                         
  -2   5   6          2.46          0.70         1.28 o                         
  -1   5   6         72.46         65.78         1.63 o                         
   0   5   6        394.19        377.06         3.68 o                         
   1   5   6        293.09        276.97         3.43 o                         
   2   5   6        150.64        153.17         2.98 o                         
   3   5   6        195.52        201.55         4.01 o                         
   4   5   6          9.45         12.94         1.97 o                         
   5   5   6         62.12         72.73         3.61 o                         
   6   5   6         44.36         40.49         2.36 o                         
   7   5   6          3.90          6.41         2.63 o                         
 -13   6   6          2.00          4.52         3.07 o                         
 -12   6   6         50.28         60.86         3.28 o                         
 -11   6   6         61.65         65.32         3.73 o                         
 -10   6   6          0.21         -1.93         2.64 o                         
  -9   6   6         46.72         48.23         1.90 o                         
  -8   6   6         10.28          8.67         1.38 o                         
  -7   6   6         14.29         14.13         1.27 o                         
  -6   6   6        289.66        264.27         4.29 o                         
  -5   6   6         52.32         56.70         3.12 o                         
  -4   6   6         10.27         11.87         1.96 o                         
  -3   6   6        168.51        175.96         3.14 o                         
  -2   6   6         21.28         31.88         1.24 o                         
  -1   6   6        331.85        315.49         3.48 o                         
   0   6   6         20.61         19.85         1.27 o                         
   1   6   6        541.96        467.68         4.60 o                         
   2   6   6        286.42        272.97         3.79 o                         
   3   6   6         22.85         22.93         1.98 o                         
   4   6   6        503.59        507.85         6.08 o                         
   5   6   6         12.33         10.04         2.01 o                         
   6   6   6        264.17        261.35         4.60 o                         
   7   6   6         11.09         16.73         2.89 o                         
 -12   7   6          1.22          1.54         3.20 o                         
 -11   7   6        141.76        136.95         4.45 o                         
 -10   7   6          2.24          2.44         2.66 o                         
  -9   7   6         53.59         43.85         2.46 o                         
  -8   7   6        251.46        251.97         3.98 o                         
  -7   7   6         19.72         20.85         1.25 o                         
  -6   7   6         67.12         66.19         2.22 o                         
  -5   7   6         96.74         99.15         3.08 o                         
  -4   7   6        132.10        124.46         3.10 o                         
  -3   7   6        109.81        109.20         3.70 o                         
  -2   7   6        527.75        528.92         5.14 o                         
  -1   7   6         86.36         71.05         2.01 o                         
   0   7   6          8.52          8.94         1.38 o                         
   1   7   6          0.27         -0.98         1.35 o                         
   2   7   6         28.32         22.61         1.52 o                         
   3   7   6         39.41         41.28         1.98 o                         
   4   7   6         39.89         37.97         2.29 o                         
   5   7   6         98.57        101.37         3.26 o                         
   6   7   6         12.92         13.68         2.48 o                         
   7   7   6          8.42          7.50         3.12 o                         
 -12   8   6          2.30          3.24         3.20 o                         
 -11   8   6         21.66         23.13         2.80 o                         
 -10   8   6         64.93         60.13         2.89 o                         
  -9   8   6          8.79          3.90         1.92 o                         
  -8   8   6         16.98         23.96         1.94 o                         
  -7   8   6         74.54         66.65         2.56 o                         
  -6   8   6         28.14         23.43         1.70 o                         
  -5   8   6         50.62         50.33         1.83 o                         
  -4   8   6         45.58         36.92         1.73 o                         
  -3   8   6         46.84         42.56         1.78 o                         
  -2   8   6          8.30         10.41         1.52 o                         
  -1   8   6        281.45        281.68         3.67 o                         
   0   8   6         20.90         23.73         1.69 o                         
   1   8   6         14.23         17.85         1.82 o                         
   2   8   6          6.26          2.02         2.03 o                         
   3   8   6         17.76         22.03         1.87 o                         
   4   8   6         43.18         49.64         2.66 o                         
   5   8   6          0.01          0.04         2.18 o                         
   6   8   6         33.01         33.57         4.47 o                         
 -11   9   6          0.37         -3.26         3.26 o                         
 -10   9   6         94.84         96.22         3.97 o                         
  -9   9   6         30.83         38.11         3.02 o                         
  -8   9   6        190.87        192.48         4.02 o                         
  -7   9   6         23.69         23.73         2.23 o                         
  -6   9   6        270.45        233.92         4.07 o                         
  -5   9   6         74.61         77.79         3.23 o                         
  -4   9   6        308.14        303.72         4.17 o                         
  -3   9   6        457.96        453.62         5.66 o                         
  -2   9   6          0.16         -2.14         2.14 o                         
  -1   9   6         26.24         24.31         2.56 o                         
   0   9   6          0.40          0.05         2.00 o                         
   1   9   6         26.67         21.10         2.31 o                         
   2   9   6         17.04         16.35         2.09 o                         
   3   9   6          2.78          4.09         1.75 o                         
   4   9   6          0.00         -1.23         2.11 o                         
   5   9   6         24.95         27.77         2.75 o                         
 -10  10   6         49.26         51.19         3.56 o                         
  -9  10   6          2.48          7.99         2.82 o                         
  -8  10   6          8.19         10.18         2.33 o                         
  -7  10   6         37.88         45.70         2.34 o                         
  -6  10   6          0.01          2.22         2.12 o                         
  -5  10   6         18.94         19.07         2.07 o                         
  -4  10   6         12.30         14.41         2.15 o                         
  -3  10   6          1.43         -0.39         2.04 o                         
  -2  10   6         24.75         21.96         2.15 o                         
  -1  10   6         51.08         56.45         2.44 o                         
   0  10   6        108.21        113.03         3.89 o                         
   1  10   6         45.08         49.18         2.45 o                         
   2  10   6         48.02         50.15         3.40 o                         
   3  10   6         17.02         17.22         2.31 o                         
   4  10   6         27.25         21.58         2.59 o                         
   5  10   6         25.98         23.97         3.39 o                         
  -9  11   6         51.35         53.42         4.21 o                         
  -8  11   6          0.60          6.75         2.80 o                         
  -7  11   6         19.84         17.32         2.75 o                         
  -6  11   6         55.51         54.33         2.66 o                         
  -5  11   6        191.16        197.34         4.39 o                         
  -4  11   6          5.25          3.85         2.15 o                         
  -3  11   6         65.84         60.41         2.58 o                         
  -2  11   6          1.53         -1.17         2.09 o                         
  -1  11   6          1.04          0.52         2.31 o                         
   0  11   6         19.26         21.58         2.42 o                         
   1  11   6         65.22         60.71         2.90 o                         
   2  11   6          0.01          3.51         2.54 o                         
   3  11   6        127.21        145.04         5.72 o                         
   4  11   6         15.37          9.28         2.95 o                         
  -8  12   6         22.34         26.43         5.47 o                         
  -7  12   6          5.03          5.07         3.37 o                         
  -6  12   6          3.45          3.81         2.82 o                         
  -5  12   6          9.00          6.60         2.74 o                         
  -4  12   6          0.43         -2.55         2.55 o                         
  -3  12   6         18.99         11.18         2.71 o                         
  -2  12   6         93.54        105.12         5.11 o                         
  -1  12   6          6.19          2.80         2.59 o                         
   0  12   6         73.89         89.48         3.48 o                         
   1  12   6          0.22         -0.24         2.59 o                         
   2  12   6         21.10         23.94         3.19 o                         
  -6  13   6          9.25          8.70         3.46 o                         
  -5  13   6          2.91          0.74         5.34 o                         
  -4  13   6        177.86        188.92         8.11 o                         
  -3  13   6          0.78         -2.90         3.51 o                         
  -2  13   6         22.10         26.19         3.58 o                         
  -1  13   6          5.76          3.25         4.84 o                         
   0  13   6          9.84          7.25         2.91 o                         
 -14   1   7          0.80          1.05         3.71 o                         
 -13   1   7         96.47         94.83         4.48 o                         
 -12   1   7         38.60         39.52         2.48 o                         
 -11   1   7        287.81        268.00         4.12 o                         
 -10   1   7          0.07          0.70         1.07 o                         
  -9   1   7         21.64         23.74         1.19 o                         
  -8   1   7         90.06         82.72         2.12 o                         
  -7   1   7         15.12         11.08         0.85 o                         
  -6   1   7        522.52        535.89         4.46 o                         
  -5   1   7          3.46          3.88         1.28 o                         
  -4   1   7        147.10        148.52         2.12 o                         
  -3   1   7         97.16        101.48         1.56 o                         
  -2   1   7        443.00        432.11         3.39 o                         
  -1   1   7          4.91          3.33         0.92 o                         
   0   1   7        804.70        824.76         7.61 o                         
   1   1   7         13.32         17.44         1.37 o                         
   2   1   7          0.76          1.78         1.54 o                         
   3   1   7          3.19          3.23         1.84 o                         
   4   1   7        107.78        115.67         3.17 o                         
   5   1   7          6.00          7.47         1.72 o                         
   6   1   7         26.23         30.04         2.68 o                         
   7   1   7         31.14         29.74         4.66 o                         
 -13   2   7          0.05          2.33         2.86 o                         
 -12   2   7          0.04          1.81         2.57 o                         
 -11   2   7         35.41         37.47         2.50 o                         
 -10   2   7        131.53        124.03         2.67 o                         
  -9   2   7        131.50        128.71         2.41 o                         
  -8   2   7         61.67         62.06         2.16 o                         
  -7   2   7        205.71        183.77         3.58 o                         
  -6   2   7        118.09        113.96         2.19 o                         
  -5   2   7        144.95        149.32         2.29 o                         
  -4   2   7        142.29        135.15         2.10 o                         
  -3   2   7        281.02        293.76         3.00 o                         
  -2   2   7        132.63        133.74         1.64 o                         
  -1   2   7         80.00         80.77         1.74 o                         
   0   2   7        126.29        120.04         2.09 o                         
   1   2   7          0.00          0.93         1.04 o                         
   2   2   7          0.27         -0.51         1.45 o                         
   3   2   7        124.86        125.11         2.98 o                         
   4   2   7        101.22        101.83         2.93 o                         
   5   2   7          0.07          0.78         2.04 o                         
   6   2   7         48.54         49.75         3.66 o                         
   7   2   7          1.79         -4.78         4.78 o                         
 -13   3   7          3.30          3.12         2.80 o                         
 -12   3   7         25.40         21.53         2.56 o                         
 -11   3   7         27.19         31.02         3.00 o                         
 -10   3   7          6.80         10.89         1.84 o                         
  -9   3   7         27.55         26.59         1.33 o                         
  -8   3   7        145.65        136.92         2.12 o                         
  -7   3   7         41.63         32.83         2.27 o                         
  -6   3   7        197.83        197.61         3.24 o                         
  -5   3   7        175.70        154.27         2.71 o                         
  -4   3   7        113.65        110.43         2.26 o                         
  -3   3   7         39.11         40.63         1.31 o                         
  -2   3   7          8.57          8.48         0.91 o                         
  -1   3   7         26.17         17.35         1.10 o                         
   0   3   7        155.17        147.82         2.27 o                         
   1   3   7          3.00          1.41         1.04 o                         
   2   3   7         39.83         43.57         1.68 o                         
   3   3   7         11.79         13.60         1.97 o                         
   4   3   7        229.76        253.22         4.76 o                         
   5   3   7        128.54        129.21         3.89 o                         
   6   3   7        130.75        132.55         4.43 o                         
 -13   4   7          4.54          9.84         3.32 o                         
 -12   4   7          0.15         -0.29         2.67 o                         
 -11   4   7        109.06        114.28         4.38 o                         
 -10   4   7         38.77         36.47         2.06 o                         
  -9   4   7         46.37         44.81         2.27 o                         
  -8   4   7        284.46        269.06         3.88 o                         
  -7   4   7          2.70          5.59         2.10 o                         
  -6   4   7          4.79          6.69         1.22 o                         
  -5   4   7        114.86        105.33         2.67 o                         
  -4   4   7          2.77          2.08         1.24 o                         
  -3   4   7         31.58         32.72         1.63 o                         
  -2   4   7         67.85         62.97         1.67 o                         
  -1   4   7        139.33        128.23         2.25 o                         
   0   4   7         18.08         19.84         1.35 o                         
   1   4   7          3.08          5.43         1.31 o                         
   2   4   7        162.58        147.36         3.25 o                         
   3   4   7          1.70          2.19         1.70 o                         
   4   4   7         45.97         53.33         2.42 o                         
   5   4   7          7.77          7.67         2.41 o                         
   6   4   7          9.24          6.01         2.76 o                         
 -13   5   7         38.15         39.88         3.17 o                         
 -12   5   7         93.75         99.56         3.98 o                         
 -11   5   7         12.28         20.69         2.90 o                         
 -10   5   7         99.25        108.56         3.52 o                         
  -9   5   7         58.28         52.72         2.24 o                         
  -8   5   7        546.14        530.19         6.30 o                         
  -7   5   7         39.72         43.41         2.57 o                         
  -6   5   7       1409.20       1368.91        13.93 o                         
  -5   5   7        122.52        120.71         3.20 o                         
  -4   5   7         21.90         25.05         1.74 o                         
  -3   5   7        104.35         98.61         2.71 o                         
  -2   5   7        127.17        123.35         2.69 o                         
  -1   5   7        273.07        270.91         3.03 o                         
   0   5   7         46.81         41.36         1.81 o                         
   1   5   7        689.97        641.15         7.45 o                         
   2   5   7         40.94         38.48         2.25 o                         
   3   5   7         57.55         52.47         2.28 o                         
   4   5   7          5.72          4.08         1.94 o                         
   5   5   7         12.19         10.01         2.15 o                         
   6   5   7         15.57         17.97         3.41 o                         
 -12   6   7         58.65         52.08         3.52 o                         
 -11   6   7          1.28          2.65         3.29 o                         
 -10   6   7          4.69          3.36         2.78 o                         
  -9   6   7          6.75          1.66         1.94 o                         
  -8   6   7          0.10          1.13         2.01 o                         
  -7   6   7         58.55         63.13         2.88 o                         
  -6   6   7        161.04        159.63         3.63 o                         
  -5   6   7         28.25         29.26         2.06 o                         
  -4   6   7        113.31        118.27         3.54 o                         
  -3   6   7        223.23        217.67         3.63 o                         
  -2   6   7         80.65         81.51         3.04 o                         
  -1   6   7         83.71         78.26         1.95 o                         
   0   6   7         13.72         17.55         1.27 o                         
   1   6   7        150.22        139.73         3.61 o                         
   2   6   7         47.80         47.23         2.26 o                         
   3   6   7          0.51          0.75         1.88 o                         
   4   6   7         50.77         39.52         2.31 o                         
   5   6   7          2.40          0.01         2.67 o                         
 -12   7   7        218.16        269.32         9.28 o                         
 -11   7   7          0.06          2.78         3.32 o                         
 -10   7   7        114.32        128.16         5.61 o                         
  -9   7   7         36.30         41.18         2.54 o                         
  -8   7   7          7.59         10.59         2.19 o                         
  -7   7   7         34.32         32.92         2.40 o                         
  -6   7   7        155.89        166.53         4.86 o                         
  -5   7   7         47.33         51.53         2.45 o                         
  -4   7   7         16.09         17.68         2.17 o                         
  -3   7   7        181.59        185.35         3.86 o                         
  -2   7   7        154.72        168.81         3.64 o                         
  -1   7   7        766.14        759.14         7.98 o                         
   0   7   7        253.16        254.63         3.98 o                         
   1   7   7        276.75        276.29         4.42 o                         
   2   7   7          0.10          0.19         1.75 o                         
   3   7   7          3.92          5.23         2.31 o                         
   4   7   7          0.97          1.88         2.24 o                         
   5   7   7         32.40         34.46         2.60 o                         
 -11   8   7          0.19          1.89         5.59 o                         
 -10   8   7         35.91         36.78         3.25 o                         
  -9   8   7         23.98         12.04         2.43 o                         
  -8   8   7        219.47        245.82         5.70 o                         
  -7   8   7        545.38        533.49         7.21 o                         
  -6   8   7          6.76          8.71         2.12 o                         
  -5   8   7        435.35        423.87         6.28 o                         
  -4   8   7         66.46         66.38         2.71 o                         
  -3   8   7         35.38         38.51         2.39 o                         
  -2   8   7        100.46         98.45         3.62 o                         
  -1   8   7          7.77          3.06         1.70 o                         
   0   8   7        280.79        287.75         4.97 o                         
   1   8   7        106.48         95.53         3.07 o                         
   2   8   7         33.58         31.26         2.25 o                         
   3   8   7        130.95        145.61         4.39 o                         
   4   8   7          8.87         12.26         2.70 o                         
 -10   9   7         27.67         27.44         4.60 o                         
  -9   9   7         18.52         19.40         3.19 o                         
  -8   9   7         46.80         50.40         2.90 o                         
  -7   9   7          5.11          7.35         2.50 o                         
  -6   9   7         90.56         86.77         3.49 o                         
  -5   9   7          0.42          4.83         2.40 o                         
  -4   9   7         23.41         21.02         2.22 o                         
  -3   9   7         24.57         23.35         2.81 o                         
  -2   9   7        104.53        112.03         3.86 o                         
  -1   9   7          7.26          6.63         2.15 o                         
   0   9   7         94.25        104.26         3.34 o                         
   1   9   7         21.08         19.87         3.13 o                         
   2   9   7          5.49          1.16         2.16 o                         
   3   9   7          0.28          1.08         2.19 o                         
   4   9   7         46.06         49.05         3.37 o                         
 -10  10   7         34.38         37.58         5.14 o                         
  -9  10   7          5.79          3.09         3.62 o                         
  -8  10   7          6.78          4.56         2.64 o                         
  -7  10   7         66.27         66.52         3.19 o                         
  -6  10   7          4.30          3.16         2.45 o                         
  -5  10   7          2.77          2.53         2.40 o                         
  -4  10   7         54.13         58.75         2.83 o                         
  -3  10   7         95.27         95.08         4.29 o                         
  -2  10   7          0.17         -0.47         2.53 o                         
  -1  10   7         63.60         61.28         3.08 o                         
   0  10   7         38.94         34.87         2.90 o                         
   1  10   7          2.17          0.68         3.01 o                         
   2  10   7         59.80         69.22         3.45 o                         
   3  10   7          8.11          2.42         3.52 o                         
  -8  11   7         12.18         13.78         4.91 o                         
  -7  11   7          1.36          2.65         3.14 o                         
  -6  11   7          0.73         -1.23         3.12 o                         
  -5  11   7         17.19         13.75         2.62 o                         
  -4  11   7          0.14          1.52         2.98 o                         
  -3  11   7          9.39         10.48         2.86 o                         
  -2  11   7         47.67         40.73         3.17 o                         
  -1  11   7         21.85         19.10         3.02 o                         
   0  11   7         62.79         54.19         3.08 o                         
   1  11   7         77.37         73.40         5.36 o                         
  -6  12   7         12.07         10.92         3.60 o                         
  -5  12   7        105.47         98.87         4.15 o                         
  -4  12   7          0.61         -2.76         3.21 o                         
  -3  12   7         15.81         15.49         3.16 o                         
  -2  12   7          7.32          7.74         3.08 o                         
  -1  12   7         17.38         27.50         3.68 o                         
   0  12   7        196.93        234.15         7.83 o                         
 -13   0   8         19.65         12.42         5.52 o                         
 -12   0   8          3.18         -1.33         4.11 o                         
 -11   0   8        351.16        347.00         5.89 o                         
 -10   0   8          3.60          3.33         1.91 o                         
  -9   0   8         91.16         91.86         3.26 o                         
  -8   0   8        343.71        319.29         6.32 o                         
  -7   0   8         83.62         72.51         2.43 o                         
  -6   0   8        173.50        157.27         2.96 o                         
  -5   0   8        323.11        316.72         4.81 o                         
  -4   0   8         31.11         35.17         1.72 o                         
  -3   0   8         93.88         88.49         2.35 o                         
  -2   0   8         39.07         34.88         1.49 o                         
  -1   0   8        272.04        257.07         4.83 o                         
   0   0   8        133.61        115.93         4.64 o                         
   1   0   8         56.29         52.30         2.74 o                         
   2   0   8         10.96          8.59         2.34 o                         
   3   0   8          1.61         -1.39         2.11 o                         
   4   0   8         53.83         68.03         4.70 o                         
   5   0   8         24.19         15.14         5.69 o                         
 -13   1   8          0.33         -1.91         3.73 o                         
 -12   1   8          0.20         -1.88         1.88 o                         
 -11   1   8          0.69          1.89         1.68 o                         
 -10   1   8          8.95         12.70         1.27 o                         
  -9   1   8        177.40        176.93         2.72 o                         
  -8   1   8         42.90         49.41         1.79 o                         
  -7   1   8         10.94         11.19         1.19 o                         
  -6   1   8        127.91        131.06         2.40 o                         
  -5   1   8         34.20         28.77         1.40 o                         
  -4   1   8        293.43        289.29         3.29 o                         
  -3   1   8         30.90         33.40         1.18 o                         
  -2   1   8         66.59         69.96         1.44 o                         
  -1   1   8          5.34          6.48         1.15 o                         
   0   1   8         17.83         17.50         1.51 o                         
   1   1   8         52.62         51.78         2.26 o                         
   2   1   8         49.87         53.47         2.28 o                         
   3   1   8        103.77        112.68         3.36 o                         
   4   1   8         18.57         18.81         2.24 o                         
   5   1   8         36.58         40.29         3.36 o                         
 -13   2   8          5.71          7.34         3.87 o                         
 -12   2   8         50.20         55.07         2.60 o                         
 -11   2   8          6.34          5.60         1.33 o                         
 -10   2   8         20.00         17.73         1.75 o                         
  -9   2   8          4.59          8.43         1.17 o                         
  -8   2   8        683.15        645.06         7.10 o                         
  -7   2   8         29.76         25.78         1.94 o                         
  -6   2   8        818.48        780.54         7.07 o                         
  -5   2   8        162.21        144.81         2.54 o                         
  -4   2   8          1.83          4.14         1.17 o                         
  -3   2   8        342.69        323.78         3.35 o                         
  -2   2   8        383.66        377.94         4.24 o                         
  -1   2   8        169.67        152.25         2.35 o                         
   0   2   8         22.34         16.17         1.27 o                         
   1   2   8        306.10        295.27         4.66 o                         
   2   2   8          1.00          2.49         1.72 o                         
   3   2   8         14.04         18.80         1.82 o                         
   4   2   8          8.92         10.04         2.52 o                         
   5   2   8          1.66         -1.31         3.81 o                         
 -13   3   8          7.83          1.97         3.77 o                         
 -12   3   8         18.85         12.13         3.01 o                         
 -11   3   8        110.51        120.36         4.84 o                         
 -10   3   8         96.61         96.23         3.63 o                         
  -9   3   8        139.51        144.44         3.26 o                         
  -8   3   8         69.87         72.67         2.57 o                         
  -7   3   8         22.14         20.29         1.51 o                         
  -6   3   8         11.14         12.81         1.84 o                         
  -5   3   8         11.11         11.22         1.42 o                         
  -4   3   8          9.28          8.65         1.19 o                         
  -3   3   8          4.81          3.87         1.19 o                         
  -2   3   8        317.59        307.20         4.51 o                         
  -1   3   8        206.16        193.14         2.70 o                         
   0   3   8         10.25         10.05         1.45 o                         
   1   3   8         27.77         26.21         1.72 o                         
   2   3   8         18.52         18.69         1.77 o                         
   3   3   8         57.35         56.86         2.93 o                         
   4   3   8          7.25          8.97         2.34 o                         
   5   3   8          0.01          2.77         3.80 o                         
 -12   4   8         73.31         92.83         5.58 o                         
 -11   4   8         25.32         26.33         3.34 o                         
 -10   4   8          8.57         12.31         2.40 o                         
  -9   4   8        105.31        106.90         4.18 o                         
  -8   4   8         46.22         45.11         2.49 o                         
  -7   4   8        295.98        294.75         5.03 o                         
  -6   4   8        133.03        125.76         3.47 o                         
  -5   4   8        100.85        100.16         2.60 o                         
  -4   4   8          4.50          6.63         1.21 o                         
  -3   4   8        331.54        332.28         4.02 o                         
  -2   4   8        551.17        549.37         5.72 o                         
  -1   4   8        342.37        337.72         4.20 o                         
   0   4   8        836.07        839.99         9.39 o                         
   1   4   8          8.91         10.65         1.89 o                         
   2   4   8          4.62         11.36         2.08 o                         
   3   4   8         15.32         11.78         2.23 o                         
   4   4   8         15.97         18.71         2.69 o                         
   5   4   8         17.38         18.87         5.78 o                         
 -12   5   8          0.28          1.68         3.84 o                         
 -11   5   8         13.95         13.01         2.82 o                         
 -10   5   8          1.89          2.61         2.44 o                         
  -9   5   8        135.40        121.95         4.37 o                         
  -8   5   8        136.77        144.01         4.16 o                         
  -7   5   8        530.32        513.50         7.36 o                         
  -6   5   8          2.09          2.90         1.87 o                         
  -5   5   8        123.20        118.70         3.54 o                         
  -4   5   8         48.54         53.36         2.49 o                         
  -3   5   8         37.63         35.13         1.96 o                         
  -2   5   8          6.13          3.16         1.48 o                         
  -1   5   8          5.28          4.44         1.74 o                         
   0   5   8        126.10        127.11         3.70 o                         
   1   5   8         59.50         61.88         2.56 o                         
   2   5   8          0.18         -1.82         1.82 o                         
   3   5   8          0.04         -0.81         2.19 o                         
   4   5   8         36.41         36.30         2.69 o                         
 -12   6   8          2.31          5.79         7.31 o                         
 -11   6   8         80.95         84.67         4.13 o                         
 -10   6   8        138.54        138.18         6.22 o                         
  -9   6   8         12.04         14.87         3.37 o                         
  -8   6   8         77.35         77.17         3.20 o                         
  -7   6   8         86.44         81.19         3.26 o                         
  -6   6   8         69.77         75.64         3.07 o                         
  -5   6   8        194.88        180.20         4.25 o                         
  -4   6   8         12.11         13.79         2.47 o                         
  -3   6   8         94.74         92.57         3.30 o                         
  -2   6   8        478.44        496.51         6.38 o                         
  -1   6   8         48.54         49.32         2.58 o                         
   0   6   8        492.92        503.64         6.77 o                         
   1   6   8         71.25         68.92         3.05 o                         
   2   6   8         76.77         72.76         2.94 o                         
   3   6   8         46.09         55.27         3.28 o                         
   4   6   8         94.11        107.36         5.93 o                         
 -11   7   8         62.46         64.94         5.04 o                         
 -10   7   8         32.42         34.34         3.45 o                         
  -9   7   8         17.60         15.04         2.86 o                         
  -8   7   8          0.00          1.61         2.50 o                         
  -7   7   8         20.70         21.70         2.60 o                         
  -6   7   8        221.34        221.38         4.98 o                         
  -5   7   8         70.55         71.61         3.03 o                         
  -4   7   8          9.78         13.93         2.46 o                         
  -3   7   8        192.95        198.79         4.87 o                         
  -2   7   8         43.70         46.21         2.59 o                         
  -1   7   8         23.00         27.20         2.38 o                         
   0   7   8          0.03         -1.27         2.09 o                         
   1   7   8         11.44          7.61         2.16 o                         
   2   7   8         42.13         40.22         2.31 o                         
   3   7   8          4.30          4.22         3.69 o                         
 -10   8   8         22.61         26.82         3.88 o                         
  -9   8   8         60.71         59.86         3.81 o                         
  -8   8   8        193.56        205.29         5.08 o                         
  -7   8   8         49.53         53.10         2.96 o                         
  -6   8   8        146.44        162.22         4.47 o                         
  -5   8   8        333.32        352.12         5.95 o                         
  -4   8   8         22.65         20.04         2.59 o                         
  -3   8   8         10.15          6.56         2.81 o                         
  -2   8   8        103.30        101.21         3.89 o                         
  -1   8   8          0.03          7.41         3.24 o                         
   0   8   8        176.31        170.86         5.74 o                         
   1   8   8          0.05          3.69         2.54 o                         
   2   8   8         47.66         47.80         4.20 o                         
  -9   9   8          4.04          2.65         3.52 o                         
  -8   9   8         35.51         32.44         3.53 o                         
  -7   9   8         43.16         48.27         3.11 o                         
  -6   9   8          3.35         -1.25         2.51 o                         
  -5   9   8         28.71         38.75         3.10 o                         
  -4   9   8          4.75          6.21         2.61 o                         
  -3   9   8          5.37          2.39         2.48 o                         
  -2   9   8         11.83         16.93         3.23 o                         
  -1   9   8         14.82         15.34         3.23 o                         
   0   9   8          7.06          3.29         3.97 o                         
   1   9   8         44.44         40.36         5.11 o                         
  -8  10   8          2.39          2.83         3.88 o                         
  -7  10   8         37.28         40.82         3.98 o                         
  -6  10   8         52.54         56.32         3.65 o                         
  -5  10   8         45.01         49.98         3.50 o                         
  -4  10   8          0.32         -2.57         2.99 o                         
  -3  10   8        123.51        141.59         4.81 o                         
  -2  10   8         23.45         25.42         3.19 o                         
  -1  10   8        138.58        136.47         6.23 o                         
   0  10   8          2.81         -1.30         7.20 o                         
  -6  11   8         25.85         23.47         3.60 o                         
  -5  11   8         18.40         14.01         3.12 o                         
  -4  11   8          0.07          0.19         3.05 o                         
  -3  11   8          0.29         -3.08         3.08 o                         
  -2  11   8          0.43          2.50         3.64 o                         
 -12   1   9         80.92         83.88         3.33 o                         
 -11   1   9          0.72         -0.73         1.64 o                         
 -10   1   9         47.01         51.83         2.26 o                         
  -9   1   9        139.14        137.66         3.18 o                         
  -8   1   9          0.34          0.44         1.31 o                         
  -7   1   9        168.90        161.64         3.11 o                         
  -6   1   9         42.70         32.74         1.66 o                         
  -5   1   9         13.06         14.45         1.52 o                         
  -4   1   9          0.09          0.09         1.29 o                         
  -3   1   9         41.07         45.71         1.93 o                         
  -2   1   9        243.92        203.45         3.16 o                         
  -1   1   9         77.81         77.35         2.83 o                         
   0   1   9        191.62        179.22         4.10 o                         
   1   1   9         44.30         52.35         2.58 o                         
   2   1   9          0.52          3.16         2.14 o                         
   3   1   9         40.00         52.82         2.68 o                         
 -12   2   9          6.66          9.33         2.27 o                         
 -11   2   9         39.96         39.53         2.34 o                         
 -10   2   9          1.68          5.05         1.50 o                         
  -9   2   9        175.07        172.95         3.45 o                         
  -8   2   9         17.13         16.41         1.51 o                         
  -7   2   9          1.55          2.30         1.44 o                         
  -6   2   9         28.22         26.56         1.47 o                         
  -5   2   9         37.69         34.02         1.71 o                         
  -4   2   9        111.52        109.50         3.36 o                         
  -3   2   9         56.67         53.94         1.99 o                         
  -2   2   9        142.62        143.86         3.18 o                         
  -1   2   9         21.44         19.84         1.79 o                         
   0   2   9         31.08         29.23         1.93 o                         
   1   2   9         14.82         15.69         2.03 o                         
   2   2   9          3.27          4.90         2.19 o                         
   3   2   9         52.76         56.94         2.82 o                         
 -12   3   9         10.48          9.90         3.29 o                         
 -11   3   9         84.28         95.80         3.32 o                         
 -10   3   9          0.33          0.41         1.39 o                         
  -9   3   9         63.85         65.15         2.27 o                         
  -8   3   9         17.34         18.08         1.63 o                         
  -7   3   9         64.80         60.06         2.26 o                         
  -6   3   9         15.67         18.80         1.61 o                         
  -5   3   9         61.02         61.39         2.49 o                         
  -4   3   9         23.04         22.64         1.67 o                         
  -3   3   9          0.02         -0.27         1.51 o                         
  -2   3   9         70.35         62.81         2.75 o                         
  -1   3   9          0.11          1.68         2.00 o                         
   0   3   9         80.08         77.60         3.02 o                         
   1   3   9         35.90         44.83         2.29 o                         
   2   3   9         30.90         36.94         3.15 o                         
   3   3   9         20.72         31.01         2.87 o                         
 -11   4   9         75.86         74.21         4.25 o                         
 -10   4   9         34.78         36.80         3.04 o                         
  -9   4   9         49.60         46.61         2.92 o                         
  -8   4   9         69.49         67.52         2.28 o                         
  -7   4   9         34.58         36.08         1.86 o                         
  -6   4   9        305.12        311.68         4.20 o                         
  -5   4   9         46.38         48.39         2.20 o                         
  -4   4   9         10.10          8.24         1.64 o                         
  -3   4   9         72.26         70.07         2.66 o                         
  -2   4   9        141.17        135.19         3.30 o                         
  -1   4   9          0.83          1.14         1.99 o                         
   0   4   9         19.95         22.24         2.54 o                         
   1   4   9          0.39          5.05         2.54 o                         
   2   4   9         80.23         87.60         6.79 o                         
 -11   5   9         66.46         89.02         5.26 o                         
 -10   5   9          2.18          1.70         2.91 o                         
  -9   5   9          8.97          5.80         2.42 o                         
  -8   5   9        167.23        166.13         4.77 o                         
  -7   5   9          2.13          2.49         2.40 o                         
  -6   5   9         33.55         30.39         2.18 o                         
  -5   5   9         27.49         34.26         2.11 o                         
  -4   5   9         57.97         54.12         2.36 o                         
  -3   5   9         25.97         24.40         2.42 o                         
  -2   5   9          9.73         15.12         2.26 o                         
  -1   5   9          1.80          5.55         2.05 o                         
   0   5   9        128.11        142.54         4.53 o                         
   1   5   9        122.18        129.93         4.75 o                         
   2   5   9         22.07         26.60         3.09 o                         
 -10   6   9         72.29         68.15         4.56 o                         
  -9   6   9          1.95          4.28         2.62 o                         
  -8   6   9        126.86        121.62         4.21 o                         
  -7   6   9        114.80        116.04         4.23 o                         
  -6   6   9          1.40          3.37         2.54 o                         
  -5   6   9          8.14          4.65         2.51 o                         
  -4   6   9          1.63         -0.26         1.74 o                         
  -3   6   9          1.35          2.49         2.16 o                         
  -2   6   9          1.39          1.25         1.97 o                         
  -1   6   9         91.38         92.07         3.69 o                         
   0   6   9          4.16          6.90         2.18 o                         
   1   6   9         33.41         35.49         3.52 o                         
  -9   7   9        234.71        232.77         5.93 o                         
  -8   7   9          6.15          6.99         2.86 o                         
  -7   7   9         28.62         30.91         2.93 o                         
  -6   7   9          1.75          1.74         2.40 o                         
  -5   7   9          0.35          2.23         2.56 o                         
  -4   7   9          4.44          1.83         3.05 o                         
  -3   7   9        112.11        122.65         3.89 o                         
  -2   7   9          0.03         -0.39         2.22 o                         
  -1   7   9        129.59        150.85         6.58 o                         
   0   7   9         57.28         60.41         3.70 o                         
   1   7   9         19.74         18.35         3.05 o                         
  -8   8   9         29.35         39.57         4.01 o                         
  -7   8   9        152.47        143.29         5.01 o                         
  -6   8   9          4.95          7.08         3.17 o                         
  -5   8   9          5.62          7.38         2.94 o                         
  -4   8   9          9.84         18.56         3.28 o                         
  -3   8   9          0.03         -1.43         3.30 o                         
  -2   8   9         22.86         29.41         4.34 o                         
  -1   8   9         15.27         10.03         3.22 o                         
   0   8   9          8.14          5.56         3.10 o                         
  -7   9   9          0.02         -3.37         3.37 o                         
  -6   9   9          7.32         10.50         3.25 o                         
  -5   9   9          0.29         -2.11         2.75 o                         
  -4   9   9          9.66          5.79         4.36 o                         
  -3   9   9          8.70          7.76         3.44 o                         
  -2   9   9         36.10         37.57         3.38 o                         
 -10   0  10          1.34          4.18         3.36 o                         
  -9   0  10          0.20         -3.00         3.94 o                         
  -8   0  10         54.65         50.21         4.31 o                         
  -7   0  10         30.63         31.13         2.94 o                         
  -6   0  10        172.92        185.88         6.85 o                         
  -5   0  10         50.75         72.70         4.63 o                         
  -4   0  10         44.69         47.89         4.95 o                         
  -3   0  10          3.39          4.69         3.05 o                         
  -2   0  10          1.80         -2.72         4.09 o                         
  -1   0  10         35.41         35.09         5.90 o                         
   0   0  10          3.00         -5.20         8.45 o                         
   1   0  10          0.67          1.70         5.68 o                         
 -10   1  10          7.38          7.49         2.12 o                         
  -9   1  10         31.69         30.60         2.19 o                         
  -8   1  10         20.68         22.45         2.03 o                         
  -7   1  10          3.44          4.91         1.65 o                         
  -6   1  10         54.46         55.97         2.41 o                         
  -5   1  10         22.11         22.51         1.87 o                         
  -4   1  10          8.18          5.24         1.89 o                         
  -3   1  10         33.58         31.54         2.88 o                         
  -2   1  10          0.35         -0.63         2.81 o                         
  -1   1  10         37.07         35.79         2.41 o                         
   0   1  10         21.60         24.11         3.50 o                         
   1   1  10          2.05         10.17         2.67 o                         
 -10   2  10          2.47          2.84         2.86 o                         
  -9   2  10         15.24         13.32         2.10 o                         
  -8   2  10         35.83         34.32         2.05 o                         
  -7   2  10          1.79          0.20         1.73 o                         
  -6   2  10          2.97          1.65         1.64 o                         
  -5   2  10          6.84          8.03         1.77 o                         
  -4   2  10         41.39         40.92         2.44 o                         
  -3   2  10         31.60         25.20         2.45 o                         
  -2   2  10         26.44         32.45         2.24 o                         
  -1   2  10          0.84          3.81         2.33 o                         
   0   2  10         50.93         57.76         3.49 o                         
 -10   3  10         24.32         26.14         2.16 o                         
  -9   3  10         18.19         18.30         2.27 o                         
  -8   3  10         15.10         20.22         1.97 o                         
  -7   3  10         26.32         24.60         2.01 o                         
  -6   3  10         71.54         69.28         2.58 o                         
  -5   3  10         73.20         80.36         2.71 o                         
  -4   3  10         19.79         21.89         2.02 o                         
  -3   3  10         72.74         80.00         3.09 o                         
  -2   3  10         77.08         82.54         3.10 o                         
  -1   3  10         13.25         15.43         2.87 o                         
   0   3  10         16.82         12.33         2.17 o                         
  -9   4  10        120.26        118.07         4.41 o                         
  -8   4  10          4.10          8.11         1.86 o                         
  -7   4  10         31.44         39.37         2.31 o                         
  -6   4  10          1.16          4.07         1.76 o                         
  -5   4  10          6.44          7.01         1.79 o                         
  -4   4  10         12.01         12.63         1.85 o                         
  -3   4  10        151.75        168.49         4.02 o                         
  -2   4  10         47.29         46.01         4.32 o                         
  -1   4  10         60.18         59.62         3.52 o                         
   0   4  10          7.18          3.04         2.90 o                         
  -9   5  10         16.19         23.64         2.63 o                         
  -8   5  10         63.10         67.19         2.92 o                         
  -7   5  10         74.33         71.24         3.06 o                         
  -6   5  10         10.52          5.88         2.51 o                         
  -5   5  10          0.66          1.46         2.38 o                         
  -4   5  10          6.02         16.02         2.54 o                         
  -3   5  10          1.12          1.41         3.28 o                         
  -2   5  10         10.02         11.70         2.64 o                         
  -1   5  10          7.32          7.67         3.12 o                         
  -8   6  10         10.09          8.48         2.52 o                         
  -7   6  10          2.18          3.12         2.29 o                         
  -6   6  10          0.17         -2.32         2.32 o                         
  -5   6  10         16.61         18.37         4.34 o                         
  -4   6  10          7.69         17.16         3.81 o                         
  -3   6  10          7.57         10.62         2.70 o                         
  -2   6  10         49.83         45.44         3.86 o                         
  -6   7  10        101.75        100.60         4.40 o                         
  -5   7  10         37.71         38.05         2.78 o                         
  -4   7  10          9.08         14.15         2.70 o                         
  -7   1  11         20.87         27.78         2.24 o                         
  -6   1  11          0.22         -3.63         3.63 o                         
  -5   1  11          0.33          0.84         2.78 o                         
  -4   1  11         11.75         16.58         5.69 o                         
  -6   2  11          6.01          8.49         3.22 o                         
  -5   2  11         42.51         48.21         7.50 o                         
                                                                                
